# Supplementary material for: micro-RNAs dependent regulation of DNMT and HIF1α gene expression in thrombotic disorders
Source: Sci Rep. 2019 Mar 20;9:4815. doi: 10.1038/s41598-018-38057-6 (PMC6426883; doi:10.1038/s41598-018-38057-6)
Supplement: Supplementary file 2 — Dataset 1 [file 41598_2018_38057_MOESM2_ESM.xlsx]

## Sheet: DNMT3B
miRNA	Position in the UTR	seed match	context++ score	context++ score percentile	weighted context++ score	conserved branch length	Pct
Conserved sites
hsa-miR-29c-3p	1202-1209	8mer	-0.42	97	-0.42	3.397	0.75
hsa-miR-29b-3p	1202-1209	8mer	-0.42	97	-0.42	3.397	0.75
hsa-miR-29a-3p	1202-1209	8mer	-0.42	97	-0.42	3.397	0.75
hsa-miR-124-3p.1	1359-1365	7mer-m8	-0.22	91	-0.22	2.875	0.32
hsa-miR-200c-3p	1441-1447	7mer-m8	-0.33	98	-0.33	3.4	0.46
hsa-miR-200b-3p	1441-1447	7mer-m8	-0.33	98	-0.33	3.4	0.46
hsa-miR-429	1441-1447	7mer-m8	-0.32	98	-0.32	3.4	0.46
Poorly conserved sites
hsa-miR-27a-5p	16-22	7mer-1A	-0.08	52	-0.08	0.031	N/A
hsa-miR-4417	17-23	7mer-m8	-0.06	58	-0.06	0	N/A
hsa-miR-194-3p	19-25	7mer-m8	-0.02	50	-0.02	0	N/A
hsa-miR-329-3p	27-33	7mer-m8	-0.02	61	-0.02	0.26	N/A
hsa-miR-362-3p	27-33	7mer-m8	-0.02	60	-0.02	0.26	N/A
hsa-miR-3064-3p	31-37	7mer-m8	-0.02	23	-0.02	0	N/A
hsa-miR-4769-3p	33-39	7mer-1A	-0.01	31	-0.01	0	N/A
hsa-miR-6817-5p	33-39	7mer-1A	-0.01	29	-0.01	0	N/A
hsa-miR-4727-5p	33-39	7mer-m8	-0.02	21	-0.02	0	N/A
hsa-miR-3194-3p	35-41	7mer-m8	-0.08	71	-0.08	0	N/A
hsa-miR-760	36-43	8mer	-0.1	61	-0.1	1.171	N/A
hsa-miR-8057	37-43	7mer-m8	-0.02	56	-0.02	0	N/A
hsa-miR-6822-3p	37-43	7mer-1A	-0.07	56	-0.07	0	N/A
hsa-miR-149-5p	38-44	7mer-m8	-0.1	80	-0.1	0.842	N/A
hsa-miR-8073	40-46	7mer-1A	-0.1	73	-0.1	0.031	N/A
hsa-miR-221-5p	40-46	7mer-1A	-0.1	73	-0.1	0.031	N/A
hsa-miR-6742-3p	46-53	8mer	-0.08	81	-0.08	0	N/A
hsa-miR-939-3p	47-53	7mer-1A	-0.08	72	-0.08	0	N/A
hsa-miR-6852-5p	47-53	7mer-1A	-0.05	62	-0.05	0	N/A
hsa-miR-6783-3p	47-53	7mer-m8	-0.05	53	-0.05	0.159	N/A
hsa-miR-1343-3p	47-53	7mer-m8	-0.02	33	-0.02	0.159	N/A
hsa-miR-660-3p	49-55	7mer-m8	-0.02	28	-0.02	0.031	N/A
hsa-miR-1306-5p	51-57	7mer-m8	-0.07	65	-0.07	0.81	< 0.1
hsa-miR-1228-3p	53-60	8mer	-0.12	88	-0.12	0	N/A
hsa-miR-873-5p.1	61-67	7mer-1A	-0.01	56	-0.01	0.33	N/A
hsa-miR-5581-5p	66-72	7mer-1A	-0.08	56	-0.08	0	N/A
hsa-miR-4297	66-72	7mer-1A	-0.02	31	-0.02	0	N/A
hsa-miR-532-5p	67-73	7mer-m8	-0.02	42	-0.02	0.237	N/A
hsa-miR-6857-5p	72-78	7mer-m8	-0.04	46	-0.04	0	N/A
hsa-miR-4450	72-78	7mer-1A	-0.05	36	-0.05	0	N/A
hsa-miR-4667-5p	73-79	7mer-m8	-0.09	65	-0.09	0.043	N/A
hsa-miR-4700-5p	73-79	7mer-m8	-0.07	63	-0.07	0.043	N/A
hsa-miR-8089	73-79	7mer-m8	-0.05	51	-0.05	0.043	N/A
hsa-miR-6852-5p	74-80	7mer-m8	-0.11	80	-0.11	0	N/A
hsa-miR-661	75-81	7mer-m8	-0.12	71	-0.12	0.043	N/A
hsa-miR-2861	77-83	7mer-m8	-0.07	61	-0.07	0	N/A
hsa-miR-4512	78-84	7mer-m8	-0.09	74	-0.09	0	N/A
hsa-miR-3918	79-85	7mer-m8	-0.18	87	-0.18	0	N/A
hsa-miR-6132	80-86	7mer-m8	-0.22	88	-0.22	0.043	N/A
hsa-miR-6836-5p	80-86	7mer-m8	-0.16	81	-0.16	0.043	N/A
hsa-miR-6510-5p	81-87	7mer-m8	-0.06	67	-0.06	0	N/A
hsa-miR-2278	83-89	7mer-m8	-0.02	51	-0.02	0	N/A
hsa-miR-6077	86-92	7mer-m8	-0.02	50	-0.02	0	N/A
hsa-miR-3928-3p	89-95	7mer-1A	-0.01	50	-0.01	0	N/A
hsa-miR-3915	89-95	7mer-m8	-0.02	20	-0.02	0	N/A
hsa-miR-7160-5p	91-97	7mer-m8	-0.18	90	-0.18	0	N/A
hsa-miR-1180-5p	101-108	8mer	-0.22	94	-0.22	0	N/A
hsa-miR-7114-3p	101-108	8mer	-0.28	93	-0.28	0	N/A
hsa-miR-602	111-117	7mer-1A	-0.14	75	-0.14	0.016	N/A
hsa-miR-202-3p	116-122	7mer-1A	-0.15	77	-0.15	0.016	N/A
hsa-let-7c-5p	116-122	7mer-1A	-0.11	56	-0.11	1.332	< 0.1
hsa-let-7e-5p	116-122	7mer-1A	-0.09	53	-0.09	1.332	< 0.1
hsa-let-7a-5p	116-122	7mer-1A	-0.09	53	-0.09	1.332	< 0.1
hsa-let-7d-5p	116-122	7mer-1A	-0.11	53	-0.11	1.332	< 0.1
hsa-miR-4458	116-122	7mer-1A	-0.11	53	-0.11	1.332	< 0.1
hsa-miR-98-5p	116-122	7mer-1A	-0.09	53	-0.09	1.332	< 0.1
hsa-let-7f-5p	116-122	7mer-1A	-0.09	53	-0.09	1.332	< 0.1
hsa-let-7b-5p	116-122	7mer-1A	-0.08	50	-0.08	1.332	< 0.1
hsa-let-7i-5p	116-122	7mer-1A	-0.08	50	-0.08	1.332	< 0.1
hsa-let-7g-5p	116-122	7mer-1A	-0.08	49	-0.08	1.332	< 0.1
hsa-miR-4500	116-122	7mer-1A	-0.06	41	-0.06	1.332	< 0.1
hsa-miR-7162-3p	117-123	7mer-m8	-0.12	90	-0.12	0	N/A
hsa-miR-4471	122-128	7mer-m8	-0.13	75	-0.13	0	N/A
hsa-miR-8059	122-128	7mer-m8	-0.03	52	-0.03	0	N/A
hsa-miR-6750-5p	123-129	7mer-m8	-0.14	90	-0.14	0	N/A
hsa-miR-6822-5p	123-129	7mer-m8	-0.12	88	-0.12	0	N/A
hsa-miR-6873-5p	125-131	7mer-m8	-0.15	80	-0.15	0	N/A
hsa-miR-451b	129-135	7mer-m8	-0.02	30	-0.02	0	N/A
hsa-miR-181a-2-3p	135-141	7mer-m8	-0.02	38	-0.02	0.223	N/A
hsa-miR-4286	137-143	7mer-m8	-0.02	36	-0.02	0	N/A
hsa-miR-4313	140-146	7mer-1A	-0.14	71	-0.14	0	N/A
hsa-miR-324-3p	141-148	8mer	-0.17	87	-0.17	0.043	N/A
hsa-miR-1913	141-148	8mer	-0.15	85	-0.15	0.043	N/A
hsa-miR-18a-3p	142-148	7mer-1A	-0.05	63	-0.05	0.031	N/A
hsa-miR-3194-3p	144-150	7mer-m8	-0.03	50	-0.03	0	N/A
hsa-miR-760	145-152	8mer	-0.03	35	-0.03	0.829	N/A
hsa-miR-8057	146-152	7mer-m8	-0.02	56	-0.02	0	N/A
hsa-miR-6822-3p	146-152	7mer-1A	-0.03	25	-0.03	0	N/A
hsa-miR-6865-5p	149-155	7mer-m8	-0.07	73	-0.07	0	N/A
hsa-miR-6815-5p	149-155	7mer-m8	-0.06	69	-0.06	0	N/A
hsa-miR-764	151-157	7mer-1A	-0.01	51	-0.01	0	N/A
hsa-miR-125a-3p	151-157	7mer-1A	-0.03	40	-0.03	0.043	N/A
hsa-miR-3934-5p	151-157	7mer-1A	-0.01	34	-0.01	0	N/A
hsa-miR-5702	154-160	7mer-m8	-0.04	46	-0.04	0	N/A
hsa-miR-4696	159-165	7mer-1A	-0.01	30	-0.01	0	N/A
hsa-miR-2276-3p	160-166	7mer-m8	-0.04	67	-0.04	0	N/A
hsa-miR-6801-3p	163-169	7mer-m8	-0.21	86	-0.21	0	N/A
hsa-miR-6810-3p	163-169	7mer-m8	-0.2	86	-0.2	0	N/A
hsa-miR-5195-5p	165-171	7mer-1A	-0.14	80	-0.14	0	N/A
hsa-miR-484	171-177	7mer-1A	-0.01	50	-0.01	0.016	N/A
hsa-miR-3155b	171-177	7mer-1A	-0.01	49	-0.01	0.016	N/A
hsa-miR-3155a	171-177	7mer-1A	-0.01	48	-0.01	0.016	N/A
hsa-miR-6087	182-188	7mer-m8	-0.12	40	-0.12	0	N/A
hsa-miR-4695-5p	184-190	7mer-m8	-0.06	67	-0.06	0	N/A
hsa-miR-6891-5p	185-191	7mer-m8	-0.02	38	-0.02	0.043	N/A
hsa-miR-3173-3p	185-191	7mer-m8	-0.02	36	-0.02	0.043	N/A
hsa-miR-4457	188-194	7mer-m8	-0.05	66	-0.05	0	N/A
hsa-miR-2113	194-200	7mer-m8	-0.08	83	-0.08	0	N/A
hsa-miR-29a-5p	198-205	8mer	-0.03	52	-0.03	0	N/A
hsa-miR-3920	199-205	7mer-1A	-0.08	68	-0.08	0	N/A
hsa-miR-5695	214-220	7mer-m8	-0.02	38	-0.02	0	N/A
hsa-miR-6762-3p	219-225	7mer-m8	-0.02	26	-0.02	0	N/A
hsa-miR-3929	221-227	7mer-1A	-0.01	47	-0.01	0	N/A
hsa-miR-4419b	221-227	7mer-1A	-0.01	47	-0.01	0	N/A
hsa-miR-4478	221-227	7mer-1A	-0.01	47	-0.01	0	N/A
hsa-miR-1258	224-230	7mer-1A	-0.04	22	-0.04	0.043	N/A
hsa-miR-3152-3p	225-231	7mer-m8	-0.02	29	-0.02	0	N/A
hsa-miR-3663-3p	232-239	8mer	-0.45	97	-0.45	0	N/A
hsa-miR-1252-3p	236-242	7mer-m8	-0.02	64	-0.02	0	N/A
hsa-miR-3662	237-243	7mer-m8	-0.02	64	-0.02	0	N/A
hsa-miR-1253	245-251	7mer-m8	-0.17	90	-0.17	0.016	N/A
hsa-miR-4516	246-252	7mer-m8	-0.15	94	-0.15	0	N/A
hsa-miR-4434	246-252	7mer-m8	-0.22	94	-0.22	0	N/A
hsa-miR-5703	246-252	7mer-m8	-0.22	94	-0.22	0	N/A
hsa-miR-6888-5p	248-254	7mer-1A	-0.17	94	-0.17	0	N/A
hsa-miR-4266	249-255	7mer-1A	-0.15	72	-0.15	0	N/A
hsa-miR-651-5p	250-256	7mer-1A	-0.05	65	-0.05	0.016	N/A
hsa-miR-561-3p	255-262	8mer	-0.07	89	-0.07	0	N/A
hsa-miR-548at-5p	256-262	7mer-1A	-0.07	85	-0.07	0	N/A
hsa-miR-1297	265-271	7mer-1A	-0.08	52	-0.08	2.898	< 0.1
hsa-miR-26a-5p	265-271	7mer-1A	-0.08	52	-0.08	2.898	< 0.1
hsa-miR-26b-5p	265-271	7mer-1A	-0.08	51	-0.08	2.898	< 0.1
hsa-miR-4465	265-271	7mer-1A	-0.09	50	-0.09	2.898	< 0.1
hsa-miR-138-1-3p	269-275	7mer-m8	-0.04	81	-0.04	0	N/A
hsa-miR-5089-3p	276-282	7mer-1A	-0.07	53	-0.07	0	N/A
hsa-miR-3613-3p	286-298	non-canonical	N/A	N/A	N/A	0	N/A
hsa-miR-3613-3p	286-298	non-canonical	N/A	N/A	N/A	0	N/A
hsa-miR-4668-5p	288-299	non-canonical	N/A	N/A	N/A	0	N/A
hsa-miR-4668-5p	288-299	non-canonical	N/A	N/A	N/A	0	N/A
hsa-miR-3148	295-301	7mer-m8	-0.02	38	-0.02	0	N/A
hsa-miR-4668-5p	296-302	7mer-m8	-0.17	89	-0.17	0.397	N/A
hsa-miR-5584-5p	297-303	7mer-m8	-0.15	87	-0.15	0	N/A
hsa-miR-7515	299-305	7mer-m8	-0.1	67	-0.1	0	N/A
hsa-miR-3202	300-306	7mer-m8	-0.18	85	-0.18	0	N/A
hsa-miR-4476	301-307	7mer-m8	-0.04	66	-0.04	0	N/A
hsa-miR-6876-5p	301-307	7mer-m8	-0.04	66	-0.04	0	N/A
hsa-miR-6840-3p	304-310	7mer-m8	-0.02	49	-0.02	0.137	N/A
hsa-miR-379-5p	310-317	8mer	-0.18	87	-0.18	0.134	N/A
hsa-miR-3529-5p	310-317	8mer	-0.17	85	-0.17	0.134	N/A
hsa-miR-4650-3p	311-317	7mer-1A	-0.08	46	-0.08	0	N/A
hsa-miR-4451	311-317	7mer-1A	-0.06	44	-0.06	0	N/A
hsa-miR-4536-5p	312-318	7mer-m8	-0.07	48	-0.07	0.043	N/A
hsa-miR-1238-5p	315-321	7mer-m8	-0.16	90	-0.16	0	N/A
hsa-miR-4758-5p	315-321	7mer-m8	-0.09	79	-0.09	0	N/A
hsa-miR-4745-5p	315-321	7mer-1A	-0.1	62	-0.1	0	N/A
hsa-miR-4481	315-321	7mer-1A	-0.06	61	-0.06	0	N/A
hsa-miR-4682	317-323	7mer-1A	-0.01	31	-0.01	0	N/A
hsa-miR-3921	318-325	8mer	-0.19	94	-0.19	0.159	N/A
hsa-miR-4653-5p	318-325	8mer	-0.19	93	-0.19	0.159	N/A
hsa-miR-146a-3p	319-325	7mer-1A	-0.12	80	-0.12	0	N/A
hsa-miR-301b-5p	319-325	7mer-1A	-0.01	48	-0.01	0.031	N/A
hsa-miR-301a-5p	319-325	7mer-1A	-0.01	48	-0.01	0.031	N/A
hsa-miR-3191-5p	320-326	7mer-1A	-0.09	76	-0.09	0	N/A
hsa-miR-6833-3p	321-327	7mer-1A	-0.01	38	-0.01	0	N/A
hsa-miR-4768-5p	321-327	7mer-1A	-0.01	38	-0.01	0	N/A
hsa-miR-6809-3p	321-327	7mer-1A	-0.01	32	-0.01	0	N/A
hsa-miR-4662a-5p	331-337	7mer-1A	-0.14	79	-0.14	0	N/A
hsa-miR-200b-5p	335-341	7mer-1A	-0.01	46	-0.01	0.336	N/A
hsa-miR-200a-5p	335-341	7mer-1A	-0.01	45	-0.01	0.336	N/A
hsa-miR-1273g-5p	346-352	7mer-1A	-0.07	68	-0.07	0	N/A
hsa-miR-203a-5p	346-352	7mer-1A	-0.08	62	-0.08	0	N/A
hsa-miR-4318	348-354	7mer-m8	-0.14	83	-0.14	0	N/A
hsa-miR-5192	363-369	7mer-1A	-0.16	89	-0.16	0	N/A
hsa-miR-4306	363-369	7mer-1A	-0.13	77	-0.13	1.024	N/A
hsa-miR-185-5p	363-369	7mer-1A	-0.13	76	-0.13	1.024	N/A
hsa-miR-4644	363-369	7mer-1A	-0.08	63	-0.08	1.024	N/A
hsa-miR-1270	364-370	7mer-1A	-0.09	79	-0.09	0	N/A
hsa-miR-4531	364-370	7mer-1A	-0.11	77	-0.11	0	N/A
hsa-miR-620	364-370	7mer-1A	-0.04	54	-0.04	0	N/A
hsa-miR-496.1	369-376	8mer	-0.08	63	-0.08	0.885	N/A
hsa-miR-649	375-381	7mer-1A	-0.14	87	-0.14	0.043	N/A
hsa-miR-490-3p	375-381	7mer-1A	-0.13	84	-0.13	2.184	0.1
hsa-miR-7157-5p	381-388	8mer	-0.14	89	-0.14	0	N/A
hsa-miR-4310	381-388	8mer	-0.08	89	-0.08	0	N/A
hsa-miR-4291	383-389	7mer-1A	-0.14	82	-0.14	0	N/A
hsa-miR-30d-3p	385-391	7mer-1A	-0.01	38	-0.01	0.164	N/A
hsa-miR-30a-3p	385-391	7mer-1A	-0.01	38	-0.01	0.164	N/A
hsa-miR-30e-3p	385-391	7mer-1A	-0.01	38	-0.01	0.164	N/A
hsa-miR-335-3p	386-392	7mer-1A	-0.01	40	-0.01	0.031	N/A
hsa-miR-6744-5p	393-399	7mer-1A	-0.12	80	-0.12	0	N/A
hsa-miR-1255a	393-399	7mer-1A	-0.17	78	-0.17	0.043	N/A
hsa-miR-1255b-5p	393-399	7mer-1A	-0.16	78	-0.16	0.043	N/A
hsa-miR-432-3p	394-400	7mer-1A	-0.16	79	-0.16	0	N/A
hsa-miR-432-5p	396-402	7mer-1A	-0.23	93	-0.23	0.043	N/A
hsa-miR-431-5p	398-404	7mer-1A	-0.06	65	-0.06	1.405	N/A
hsa-miR-106a-3p	408-414	7mer-1A	-0.1	81	-0.1	0	N/A
hsa-miR-3613-3p	423-429	7mer-1A	-0.1	91	-0.1	0	N/A
hsa-miR-607	425-431	7mer-1A	-0.01	40	-0.01	0	N/A
hsa-miR-1305	426-432	7mer-1A	-0.01	49	-0.01	0	N/A
hsa-miR-4328	429-435	7mer-m8	-0.02	47	-0.02	0	N/A
hsa-miR-575	432-439	8mer	-0.24	98	-0.24	0.016	N/A
hsa-miR-4676-5p	432-439	8mer	-0.21	97	-0.21	0.016	N/A
hsa-miR-6858-3p	433-439	7mer-1A	-0.07	79	-0.07	0	N/A
hsa-miR-2278	440-446	7mer-m8	-0.02	51	-0.02	0	N/A
hsa-miR-6501-3p	441-447	7mer-m8	-0.04	60	-0.04	0	N/A
hsa-miR-30d-5p	448-455	8mer	-0.03	28	-0.03	0.366	< 0.1
hsa-miR-30a-5p	448-455	8mer	-0.03	28	-0.03	0.366	< 0.1
hsa-miR-30b-5p	448-455	8mer	-0.03	27	-0.03	0.366	< 0.1
hsa-miR-30c-5p	448-455	8mer	-0.03	27	-0.03	0.366	< 0.1
hsa-miR-30e-5p	448-455	8mer	-0.03	26	-0.03	0.366	< 0.1
hsa-miR-3607-3p	450-457	8mer	-0.03	59	-0.03	0	N/A
hsa-miR-3686	451-457	7mer-m8	-0.02	20	-0.02	0	N/A
hsa-miR-8064	459-465	7mer-1A	-0.04	47	-0.04	0	N/A
hsa-miR-24-1-5p	469-475	7mer-1A	-0.13	61	-0.13	0	N/A
hsa-miR-24-2-5p	469-475	7mer-1A	-0.13	61	-0.13	0	N/A
hsa-miR-222-3p	475-481	7mer-m8	-0.08	61	-0.08	1.473	< 0.1
hsa-miR-221-3p	475-481	7mer-m8	-0.04	44	-0.04	1.473	< 0.1
hsa-miR-3137	480-486	7mer-m8	-0.18	90	-0.18	0	N/A
hsa-miR-486-5p	482-488	7mer-1A	-0.05	79	-0.05	0.283	N/A
hsa-miR-548c-3p	490-496	7mer-1A	-0.01	57	-0.01	0.016	N/A
hsa-miR-938	495-501	7mer-m8	-0.17	84	-0.17	0.016	N/A
hsa-miR-6851-3p	496-502	7mer-m8	-0.25	94	-0.25	0	N/A
hsa-miR-6773-5p	498-504	7mer-m8	-0.31	95	-0.31	0	N/A
hsa-miR-6724-5p	498-504	7mer-m8	-0.27	93	-0.27	0	N/A
hsa-miR-296-5p	498-504	7mer-1A	-0.28	89	-0.28	0.979	N/A
hsa-miR-939-3p	500-507	8mer	-0.35	97	-0.35	0	N/A
hsa-miR-6742-3p	501-507	7mer-1A	-0.1	84	-0.1	0	N/A
hsa-miR-6783-3p	501-507	7mer-m8	-0.15	84	-0.15	0	N/A
hsa-miR-1343-3p	501-507	7mer-m8	-0.13	79	-0.13	0	N/A
hsa-miR-6852-5p	501-507	7mer-1A	-0.09	75	-0.09	0	N/A
hsa-miR-548ad-3p	508-514	7mer-m8	-0.02	29	-0.02	0	N/A
hsa-miR-3148	512-518	7mer-m8	-0.02	38	-0.02	0	N/A
hsa-miR-4668-5p	513-520	8mer	-0.03	38	-0.03	0	N/A
hsa-miR-6733-5p	514-520	7mer-1A	-0.02	48	-0.02	0	N/A
hsa-miR-3153	514-520	7mer-1A	-0.01	40	-0.01	0	N/A
hsa-miR-6739-5p	514-520	7mer-1A	-0.01	29	-0.01	0	N/A
hsa-miR-204-3p	515-521	7mer-m8	-0.02	50	-0.02	0	N/A
hsa-miR-4646-5p	515-521	7mer-m8	-0.03	45	-0.03	0	N/A
hsa-miR-4292	517-523	7mer-m8	-0.17	85	-0.17	0	N/A
hsa-miR-6791-5p	517-523	7mer-m8	-0.17	84	-0.17	0	N/A
hsa-miR-874-3p	519-526	8mer	-0.24	94	-0.24	0.134	N/A
hsa-miR-7976	519-525	7mer-1A	-0.1	76	-0.1	0	N/A
hsa-miR-146b-3p	519-525	7mer-1A	-0.07	73	-0.07	0.031	N/A
hsa-miR-3173-5p	519-525	7mer-1A	-0.08	72	-0.08	0	N/A
hsa-miR-6799-3p	519-525	7mer-1A	-0.07	67	-0.07	0	N/A
hsa-miR-3157-3p	520-526	7mer-1A	-0.12	79	-0.12	0	N/A
hsa-miR-4327	523-529	7mer-1A	-0.15	80	-0.15	0	N/A
hsa-miR-6071	526-532	7mer-1A	-0.09	70	-0.09	0	N/A
hsa-miR-6828-3p	526-532	7mer-1A	-0.04	58	-0.04	0	N/A
hsa-miR-3182	528-534	7mer-1A	-0.01	42	-0.01	0.137	N/A
hsa-miR-6515-3p	530-536	7mer-1A	-0.07	69	-0.07	0	N/A
hsa-miR-1236-3p	530-536	7mer-1A	-0.01	32	-0.01	0.016	N/A
hsa-miR-6809-3p	531-538	8mer	-0.03	64	-0.03	0	N/A
hsa-miR-4753-3p	531-537	7mer-1A	-0.01	28	-0.01	0	N/A
hsa-miR-4768-5p	532-538	7mer-1A	-0.03	68	-0.03	0	N/A
hsa-miR-6833-3p	532-538	7mer-1A	-0.01	38	-0.01	0	N/A
hsa-miR-1250-3p	535-541	7mer-m8	-0.02	67	-0.02	0	N/A
hsa-miR-3529-3p	540-546	7mer-1A	-0.1	82	-0.1	0	N/A
hsa-miR-300	542-548	7mer-1A	-0.01	51	-0.01	0.291	N/A
hsa-miR-381-3p	542-548	7mer-1A	-0.01	48	-0.01	0.291	N/A
hsa-miR-4666a-3p	542-548	7mer-1A	-0.01	46	-0.01	0	N/A
hsa-let-7b-3p	542-548	7mer-m8	-0.02	36	-0.02	0.031	N/A
hsa-miR-98-3p	542-548	7mer-m8	-0.02	35	-0.02	0.031	N/A
hsa-let-7f-1-3p	542-548	7mer-m8	-0.02	35	-0.02	0.031	N/A
hsa-let-7a-3p	542-548	7mer-m8	-0.02	35	-0.02	0.031	N/A
hsa-miR-3617-5p	548-554	7mer-m8	-0.08	86	-0.08	0.016	N/A
hsa-miR-641	548-554	7mer-m8	-0.06	81	-0.06	0.016	N/A
hsa-miR-455-5p	561-567	7mer-m8	-0.16	83	-0.16	0.432	< 0.1
hsa-miR-206	564-570	7mer-m8	-0.02	38	-0.02	0.462	< 0.1
hsa-miR-1-3p	564-570	7mer-m8	-0.02	38	-0.02	0.462	< 0.1
hsa-miR-613	564-570	7mer-m8	-0.02	37	-0.02	0.462	< 0.1
hsa-miR-6716-5p	565-571	7mer-m8	-0.13	72	-0.13	0	N/A
hsa-miR-6783-5p	567-573	7mer-m8	-0.13	76	-0.13	0	N/A
hsa-miR-6809-5p	571-577	7mer-m8	-0.15	76	-0.15	0	N/A
hsa-miR-4423-3p	574-580	7mer-1A	-0.09	67	-0.09	0.016	N/A
hsa-miR-643	581-587	7mer-m8	-0.02	27	-0.02	0.043	N/A
hsa-miR-6780b-3p	583-589	7mer-m8	-0.12	82	-0.12	0	N/A
hsa-miR-129-1-3p	585-591	7mer-m8	-0.06	65	-0.06	1.234	< 0.1
hsa-miR-129-2-3p	585-591	7mer-m8	-0.06	65	-0.06	1.234	< 0.1
hsa-miR-6720-5p	588-594	7mer-m8	-0.1	73	-0.1	0	N/A
hsa-miR-6512-3p	588-594	7mer-m8	-0.07	64	-0.07	0	N/A
hsa-miR-6849-3p	588-594	7mer-1A	-0.03	56	-0.03	0	N/A
hsa-miR-766-3p	589-595	7mer-m8	-0.03	56	-0.03	0.016	N/A
hsa-miR-508-5p	590-596	7mer-m8	-0.02	33	-0.02	0.243	N/A
hsa-miR-4771	594-601	8mer	-0.13	74	-0.13	0	N/A
hsa-miR-1273h-3p	595-601	7mer-m8	-0.08	81	-0.08	0	N/A
hsa-miR-3166	595-601	7mer-1A	-0.11	63	-0.11	0	N/A
hsa-miR-1973	598-604	7mer-m8	-0.2	74	-0.2	0	N/A
hsa-miR-4281	602-608	7mer-m8	-0.19	94	-0.19	0	N/A
hsa-miR-5684	612-618	7mer-1A	-0.11	77	-0.11	0	N/A
hsa-miR-6124	619-625	7mer-1A	-0.01	49	-0.01	0	N/A
hsa-miR-3148	619-625	7mer-1A	-0.02	38	-0.02	0	N/A
hsa-miR-6833-5p	621-628	8mer	-0.17	92	-0.17	0	N/A
hsa-miR-3190-3p	621-627	7mer-1A	-0.11	71	-0.11	0	N/A
hsa-miR-4752	622-628	7mer-1A	-0.12	80	-0.12	0	N/A
hsa-miR-4289	624-631	8mer	-0.07	81	-0.07	0	N/A
hsa-miR-93-3p	640-646	7mer-m8	-0.07	70	-0.07	0.375	N/A
hsa-miR-6893-3p	641-647	7mer-m8	-0.12	74	-0.12	2.549	N/A
hsa-miR-370-3p	641-647	7mer-m8	-0.03	55	-0.03	2.549	N/A
hsa-miR-6752-3p	643-649	7mer-1A	-0.01	27	-0.01	0	N/A
hsa-miR-6729-3p	646-652	7mer-1A	-0.07	68	-0.07	0	N/A
hsa-miR-598-3p	649-655	7mer-m8	-0.11	60	-0.11	0.016	N/A
hsa-miR-4757-3p	652-658	7mer-m8	-0.12	62	-0.12	0	N/A
hsa-miR-1272	655-661	7mer-m8	-0.02	39	-0.02	0.016	N/A
hsa-miR-3682-3p	657-663	7mer-1A	-0.03	28	-0.03	0	N/A
hsa-miR-8066	661-667	7mer-m8	-0.02	34	-0.02	0	N/A
hsa-miR-3140-5p	665-671	7mer-m8	-0.02	41	-0.02	0	N/A
hsa-miR-345-3p	666-672	7mer-m8	-0.02	39	-0.02	0	N/A
hsa-miR-7976	667-673	7mer-m8	-0.22	93	-0.22	0	N/A
hsa-miR-6779-3p	668-675	8mer	-0.34	98	-0.34	0	N/A
hsa-miR-129-1-3p	669-675	7mer-1A	-0.12	82	-0.12	1.544	< 0.1
hsa-miR-129-2-3p	669-675	7mer-1A	-0.12	82	-0.12	1.544	< 0.1
hsa-miR-4687-5p	669-675	7mer-1A	-0.02	53	-0.02	0	N/A
hsa-miR-3651	670-676	7mer-m8	-0.29	93	-0.29	0	N/A
hsa-miR-3148	677-683	7mer-m8	-0.02	38	-0.02	0	N/A
hsa-miR-4668-5p	678-684	7mer-m8	-0.02	23	-0.02	0.159	N/A
hsa-miR-625-5p	680-687	8mer	-0.35	94	-0.35	0	N/A
hsa-miR-5010-5p	681-687	7mer-1A	-0.22	86	-0.22	0	N/A
hsa-miR-4525	681-687	7mer-1A	-0.14	82	-0.14	0	N/A
hsa-miR-4665-5p	681-687	7mer-m8	-0.2	81	-0.2	0.016	N/A
hsa-miR-1275	681-687	7mer-m8	-0.12	76	-0.12	0.016	N/A
hsa-miR-4723-5p	681-687	7mer-1A	-0.17	61	-0.17	0	N/A
hsa-miR-5698	681-687	7mer-1A	-0.16	59	-0.16	0	N/A
hsa-miR-6870-5p	681-687	7mer-1A	-0.16	59	-0.16	0	N/A
hsa-miR-7111-5p	681-687	7mer-1A	-0.16	58	-0.16	0	N/A
hsa-miR-4447	682-689	8mer	-0.28	95	-0.28	0	N/A
hsa-miR-4472	682-689	8mer	-0.28	95	-0.28	0	N/A
hsa-miR-6796-5p	683-690	8mer	-0.28	91	-0.28	0	N/A
hsa-miR-491-5p	683-689	7mer-1A	-0.18	79	-0.18	0.716	N/A
hsa-miR-6742-5p	683-689	7mer-1A	-0.12	74	-0.12	0	N/A
hsa-miR-3151-5p	683-689	7mer-1A	-0.04	61	-0.04	0.016	N/A
hsa-miR-6759-5p	684-690	7mer-1A	-0.07	65	-0.07	0	N/A
hsa-miR-4322	684-690	7mer-1A	-0.05	64	-0.05	0	N/A
hsa-miR-4296	684-690	7mer-1A	-0.04	55	-0.04	0	N/A
hsa-miR-4265	684-690	7mer-1A	-0.03	49	-0.03	0	N/A
hsa-miR-5087	687-693	7mer-m8	-0.02	46	-0.02	0	N/A
hsa-miR-6839-3p	689-696	8mer	-0.14	82	-0.14	0	N/A
hsa-miR-629-5p	689-695	7mer-1A	-0.1	75	-0.1	0	N/A
hsa-miR-4507	690-696	7mer-1A	-0.13	79	-0.13	0	N/A
hsa-miR-3940-5p	690-696	7mer-1A	-0.07	75	-0.07	0	N/A
hsa-miR-3189-3p	692-698	7mer-m8	-0.19	90	-0.19	0	N/A
hsa-miR-938	695-701	7mer-1A	-0.1	67	-0.1	0.016	N/A
hsa-miR-6886-3p	695-701	7mer-1A	-0.01	21	-0.01	0	N/A
hsa-miR-18a-3p	696-702	7mer-m8	-0.03	47	-0.03	0.031	N/A
hsa-miR-6752-3p	698-704	7mer-m8	-0.02	37	-0.02	0	N/A
hsa-miR-6810-3p	699-705	7mer-m8	-0.13	76	-0.13	0	N/A
hsa-miR-6801-3p	699-705	7mer-m8	-0.06	60	-0.06	0	N/A
hsa-miR-210-5p	700-706	7mer-m8	-0.04	43	-0.04	0.239	N/A
hsa-miR-874-5p	702-708	7mer-1A	-0.17	74	-0.17	0.031	N/A
hsa-miR-663b	703-709	7mer-m8	-0.08	72	-0.08	0.016	N/A
hsa-miR-3677-5p	704-710	7mer-m8	-0.13	82	-0.13	0	N/A
hsa-miR-6797-5p	721-727	7mer-m8	-0.12	70	-0.12	0.031	N/A
hsa-miR-1249-5p	721-727	7mer-m8	-0.09	62	-0.09	0.031	N/A
hsa-miR-6785-5p	722-728	7mer-m8	-0.14	80	-0.14	0	N/A
hsa-miR-149-3p	722-728	7mer-m8	-0.16	80	-0.16	0	N/A
hsa-miR-4728-5p	722-728	7mer-m8	-0.15	79	-0.15	0	N/A
hsa-miR-6883-5p	722-728	7mer-m8	-0.14	79	-0.14	0	N/A
hsa-miR-6825-5p	723-729	7mer-m8	-0.1	48	-0.1	0	N/A
hsa-miR-6777-5p	724-730	7mer-m8	-0.21	63	-0.21	0	N/A
hsa-miR-6889-5p	724-730	7mer-m8	-0.2	62	-0.2	0	N/A
hsa-miR-4704-3p	730-736	7mer-m8	-0.04	63	-0.04	0	N/A
hsa-miR-455-3p.2	732-739	8mer	-0.16	92	-0.16	1.609	< 0.1
hsa-miR-6516-5p	733-739	7mer-m8	-0.02	34	-0.02	0.217	N/A
hsa-miR-92b-3p	735-741	7mer-1A	-0.01	40	-0.01	1.495	< 0.1
hsa-miR-25-3p	735-741	7mer-1A	-0.01	40	-0.01	1.495	< 0.1
hsa-miR-92a-3p	735-741	7mer-1A	-0.01	39	-0.01	1.495	< 0.1
hsa-miR-367-3p	735-741	7mer-1A	-0.01	35	-0.01	1.495	< 0.1
hsa-miR-363-3p	735-741	7mer-1A	-0.01	35	-0.01	1.495	< 0.1
hsa-miR-32-5p	735-741	7mer-1A	-0.01	35	-0.01	1.495	< 0.1
hsa-miR-4482-3p	738-744	7mer-m8	-0.02	51	-0.02	0	N/A
hsa-miR-182-3p	740-746	7mer-m8	-0.11	73	-0.11	0	N/A
hsa-miR-2355-5p	749-755	7mer-m8	-0.02	30	-0.02	0	N/A
hsa-miR-3622b-3p	752-763	non-canonical	N/A	N/A	N/A	0	N/A
hsa-miR-3622b-3p	752-763	non-canonical	N/A	N/A	N/A	0	N/A
hsa-miR-3670	754-760	7mer-1A	-0.03	21	-0.03	0.031	N/A
hsa-miR-1200	757-764	8mer	-0.03	54	-0.03	0	N/A
hsa-miR-544b	757-763	7mer-1A	-0.02	43	-0.02	0	N/A
hsa-miR-4324	757-763	7mer-1A	-0.01	26	-0.01	0	N/A
hsa-miR-378a-5p	758-764	7mer-1A	-0.01	40	-0.01	0.26	N/A
hsa-miR-3667-3p	760-766	7mer-m8	-0.02	34	-0.02	0	N/A
hsa-miR-6756-3p	762-768	7mer-m8	-0.08	63	-0.08	0	N/A
hsa-miR-3127-3p	762-768	7mer-m8	-0.06	58	-0.06	0	N/A
hsa-miR-3065-3p	770-776	7mer-1A	-0.09	80	-0.09	0	N/A
hsa-miR-383-3p	770-776	7mer-1A	-0.07	77	-0.07	0	N/A
hsa-miR-512-5p	772-778	7mer-m8	-0.13	86	-0.13	0.031	N/A
hsa-miR-656-3p	782-789	8mer	-0.03	75	-0.03	0.016	N/A
hsa-miR-21-5p	787-793	7mer-m8	-0.11	80	-0.11	0.995	< 0.1
hsa-miR-590-5p	787-793	7mer-m8	-0.05	71	-0.05	0.995	< 0.1
hsa-miR-885-3p	791-797	7mer-1A	-0.24	94	-0.24	0.043	N/A
hsa-miR-183-5p.1	793-799	7mer-1A	-0.05	64	-0.05	0.954	< 0.1
hsa-miR-8076	795-801	7mer-1A	-0.1	72	-0.1	0	N/A
hsa-miR-1277-5p	797-803	7mer-m8	-0.02	53	-0.02	0	N/A
hsa-miR-1283	803-810	8mer	-0.09	73	-0.09	0.016	N/A
hsa-miR-3618	805-812	8mer	-0.32	92	-0.32	0	N/A
hsa-miR-934	806-812	7mer-1A	-0.11	60	-0.11	0.043	N/A
hsa-miR-1-5p	812-818	7mer-m8	-0.02	27	-0.02	0.031	< 0.1
hsa-miR-505-5p	817-823	7mer-m8	-0.15	85	-0.15	0.031	N/A
hsa-miR-765	820-827	8mer	-0.12	67	-0.12	0	N/A
hsa-miR-766-5p	821-827	7mer-1A	-0.08	64	-0.08	0	N/A
hsa-miR-7154-3p	821-827	7mer-1A	-0.03	50	-0.03	0	N/A
hsa-miR-6894-5p	821-827	7mer-1A	-0.03	41	-0.03	0	N/A
hsa-miR-4802-5p	822-829	8mer	-0.19	88	-0.19	0	N/A
hsa-miR-6514-5p	823-829	7mer-1A	-0.01	23	-0.01	0	N/A
hsa-miR-8076	824-830	7mer-m8	-0.02	19	-0.02	0	N/A
hsa-miR-6760-5p	830-836	7mer-m8	-0.14	82	-0.14	0	N/A
hsa-miR-6127	831-837	7mer-m8	-0.24	89	-0.24	0.043	N/A
hsa-miR-6133	831-837	7mer-m8	-0.23	88	-0.23	0.043	N/A
hsa-miR-4510	831-837	7mer-m8	-0.23	88	-0.23	0.043	N/A
hsa-miR-6130	831-837	7mer-m8	-0.2	85	-0.2	0.043	N/A
hsa-miR-4419a	831-837	7mer-m8	-0.2	85	-0.2	0.043	N/A
hsa-miR-6129	831-837	7mer-m8	-0.2	85	-0.2	0.043	N/A
hsa-miR-6873-5p	832-838	7mer-m8	-0.15	81	-0.15	0	N/A
hsa-miR-6077	835-841	7mer-m8	-0.02	50	-0.02	0	N/A
hsa-miR-9500	837-844	8mer	-0.13	83	-0.13	0	N/A
hsa-miR-5584-5p	838-844	7mer-1A	-0.1	80	-0.1	0	N/A
hsa-miR-6750-5p	838-844	7mer-1A	-0.01	47	-0.01	0	N/A
hsa-miR-6822-5p	838-844	7mer-1A	-0.01	47	-0.01	0	N/A
hsa-miR-5571-3p	841-847	7mer-m8	-0.02	46	-0.02	0	N/A
hsa-miR-6845-3p	844-850	7mer-m8	-0.02	36	-0.02	0	N/A
hsa-miR-7111-3p	846-852	7mer-m8	-0.02	48	-0.02	0	N/A
hsa-miR-3183	846-852	7mer-1A	-0.01	36	-0.01	0	N/A
hsa-miR-4723-3p	846-852	7mer-1A	-0.01	28	-0.01	0	N/A
hsa-miR-6769b-3p	846-852	7mer-1A	-0.01	28	-0.01	0	N/A
hsa-miR-483-3p.1	848-854	7mer-m8	-0.02	57	-0.02	0.299	N/A
hsa-miR-483-3p.2	849-855	7mer-m8	-0.02	44	-0.02	0.299	N/A
hsa-miR-216b-3p	852-858	7mer-1A	-0.01	30	-0.01	0	N/A
hsa-miR-377-3p	853-859	7mer-1A	-0.03	40	-0.03	0.134	N/A
hsa-miR-3977	856-863	8mer	-0.03	56	-0.03	0	N/A
hsa-miR-6841-3p	860-866	7mer-1A	-0.17	78	-0.17	0	N/A
hsa-miR-502-5p	860-866	7mer-m8	-0.08	75	-0.08	0.016	N/A
hsa-miR-1915-5p	860-866	7mer-1A	-0.07	56	-0.07	0	N/A
hsa-miR-4448	862-868	7mer-m8	-0.02	45	-0.02	0	N/A
hsa-miR-99a-3p	865-871	7mer-1A	-0.14	88	-0.14	0.226	N/A
hsa-miR-99b-3p	865-871	7mer-1A	-0.13	87	-0.13	0.226	N/A
hsa-miR-6796-3p	865-871	7mer-1A	-0.01	37	-0.01	0	N/A
hsa-miR-200c-5p	874-880	7mer-1A	-0.03	46	-0.03	0	N/A
hsa-miR-550a-3p	874-880	7mer-1A	-0.02	39	-0.02	0	N/A
hsa-miR-4711-3p	875-881	7mer-m8	-0.07	60	-0.07	0	N/A
hsa-miR-6747-5p	878-884	7mer-m8	-0.21	90	-0.21	0	N/A
hsa-miR-6842-5p	879-885	7mer-m8	-0.31	84	-0.31	0	N/A
hsa-miR-7110-5p	879-885	7mer-m8	-0.27	76	-0.27	0	N/A
hsa-miR-6752-5p	879-885	7mer-m8	-0.2	74	-0.2	0	N/A
hsa-miR-6732-5p	880-886	7mer-m8	-0.27	91	-0.27	0	N/A
hsa-miR-6734-5p	882-889	8mer	-0.27	91	-0.27	0	N/A
hsa-miR-1914-3p	882-888	7mer-1A	-0.07	75	-0.07	0	N/A
hsa-miR-5194	882-888	7mer-1A	-0.1	74	-0.1	0	N/A
hsa-miR-6738-5p	882-888	7mer-1A	-0.1	72	-0.1	0	N/A
hsa-miR-3184-5p	882-888	7mer-1A	-0.05	51	-0.05	0.279	N/A
hsa-miR-423-5p	882-888	7mer-1A	-0.02	34	-0.02	0.279	N/A
hsa-miR-6834-5p	883-889	7mer-1A	-0.17	89	-0.17	0	N/A
hsa-miR-1226-5p	883-889	7mer-1A	-0.01	36	-0.01	0	N/A
hsa-miR-1304-5p	884-890	7mer-1A	-0.05	60	-0.05	0	N/A
hsa-miR-629-5p	888-894	7mer-1A	-0.1	78	-0.1	0	N/A
hsa-miR-6839-3p	888-894	7mer-m8	-0.11	77	-0.11	0	N/A
hsa-miR-4506	890-896	7mer-m8	-0.15	85	-0.15	0	N/A
hsa-miR-6716-5p	893-899	7mer-m8	-0.14	75	-0.14	0	N/A
hsa-miR-6873-5p	896-902	7mer-m8	-0.16	82	-0.16	0	N/A
hsa-miR-5192	899-905	7mer-1A	-0.11	81	-0.11	0	N/A
hsa-miR-185-5p	899-905	7mer-1A	-0.08	61	-0.08	0.367	N/A
hsa-miR-4306	899-905	7mer-1A	-0.06	57	-0.06	0.367	N/A
hsa-miR-4644	899-905	7mer-1A	-0.05	50	-0.05	0.367	N/A
hsa-miR-4254	901-908	8mer	-0.04	66	-0.04	0	N/A
hsa-miR-3690	902-908	7mer-1A	-0.01	38	-0.01	0	N/A
hsa-miR-1976	904-910	7mer-1A	-0.01	47	-0.01	0	N/A
hsa-miR-3653-5p	904-910	7mer-1A	-0.01	31	-0.01	0	N/A
hsa-miR-6755-5p	912-918	7mer-m8	-0.05	42	-0.05	0	N/A
hsa-miR-6797-5p	915-921	7mer-1A	-0.19	84	-0.19	0	N/A
hsa-miR-1249-5p	915-921	7mer-1A	-0.18	81	-0.18	0	N/A
hsa-miR-6515-5p	915-921	7mer-m8	-0.09	66	-0.09	0	N/A
hsa-miR-7847-3p	916-923	8mer	-0.16	74	-0.16	0	N/A
hsa-miR-7114-5p	918-924	7mer-m8	-0.02	34	-0.02	0	N/A
hsa-miR-6811-3p	920-927	8mer	-0.26	95	-0.26	0	N/A
hsa-miR-6514-3p	921-927	7mer-m8	-0.02	42	-0.02	0	N/A
hsa-miR-214-5p	921-927	7mer-1A	-0.01	32	-0.01	0.194	< 0.1
hsa-miR-550a-5p	922-929	8mer	-0.32	95	-0.32	0.043	N/A
hsa-miR-550a-3-5p	922-929	8mer	-0.32	95	-0.32	0.043	N/A
hsa-miR-1271-3p	922-929	8mer	-0.3	94	-0.3	0.043	N/A
hsa-miR-550b-2-5p	923-929	7mer-m8	-0.08	67	-0.08	0	N/A
hsa-miR-6889-3p	924-930	7mer-m8	-0.12	78	-0.12	0.031	N/A
hsa-miR-1914-5p	925-931	7mer-m8	-0.1	79	-0.1	0.159	N/A
hsa-miR-492	928-934	7mer-m8	-0.14	67	-0.14	0.043	N/A
hsa-miR-3649	929-935	7mer-m8	-0.15	76	-0.15	0	N/A
hsa-miR-3144-5p	930-937	8mer	-0.32	93	-0.32	0	N/A
hsa-miR-3191-3p	931-937	7mer-1A	-0.12	68	-0.12	0	N/A
hsa-miR-6810-5p	931-937	7mer-m8	-0.04	59	-0.04	0.223	N/A
hsa-miR-4652-5p	931-937	7mer-1A	-0.08	54	-0.08	0	N/A
hsa-miR-8089	932-939	8mer	-0.07	61	-0.07	0.239	N/A
hsa-miR-4667-5p	932-939	8mer	-0.07	57	-0.07	0.239	N/A
hsa-miR-4700-5p	932-939	8mer	-0.06	54	-0.06	0.239	N/A
hsa-miR-637	933-939	7mer-1A	-0.06	59	-0.06	0.223	N/A
hsa-miR-7155-5p	933-939	7mer-1A	-0.04	56	-0.04	0	N/A
hsa-miR-1298-3p	934-940	7mer-m8	-0.02	32	-0.02	0.031	N/A
hsa-miR-452-3p	936-942	7mer-m8	-0.02	40	-0.02	0	N/A
hsa-miR-6870-3p	938-944	7mer-1A	-0.01	40	-0.01	0	N/A
hsa-miR-6505-3p	942-948	7mer-m8	-0.04	41	-0.04	0.031	N/A
hsa-miR-499b-5p	944-950	7mer-m8	-0.02	37	-0.02	0	N/A
hsa-miR-4771	945-951	7mer-m8	-0.13	74	-0.13	0	N/A
hsa-miR-6755-5p	951-957	7mer-m8	-0.17	77	-0.17	0	N/A
hsa-miR-6804-5p	953-959	7mer-1A	-0.16	70	-0.16	0	N/A
hsa-miR-1252-3p	956-962	7mer-m8	-0.02	64	-0.02	0	N/A
hsa-miR-5680	958-964	7mer-m8	-0.02	68	-0.02	0	N/A
hsa-miR-539-5p	959-966	8mer	-0.03	80	-0.03	0.043	N/A
hsa-miR-4682	978-985	8mer	-0.18	93	-0.18	0	N/A
hsa-miR-3921	980-986	7mer-m8	-0.14	88	-0.14	0	N/A
hsa-miR-4653-5p	980-986	7mer-m8	-0.14	87	-0.14	0	N/A
hsa-miR-2682-3p	983-989	7mer-1A	-0.08	71	-0.08	0	N/A
hsa-miR-6781-3p	983-989	7mer-1A	-0.04	59	-0.04	0	N/A
hsa-miR-6890-3p	986-993	8mer	-0.22	96	-0.22	0	N/A
hsa-miR-668-3p	989-995	7mer-1A	-0.01	28	-0.01	0.832	N/A
hsa-miR-6773-3p	990-996	7mer-m8	-0.14	85	-0.14	0	N/A
hsa-miR-6876-3p	992-998	7mer-1A	-0.13	70	-0.13	0.016	N/A
hsa-miR-626	992-998	7mer-1A	-0.13	69	-0.13	0.016	N/A
hsa-miR-5002-3p	996-1002	7mer-1A	-0.12	73	-0.12	0	N/A
hsa-miR-4732-3p	999-1006	8mer	-0.19	95	-0.19	0	N/A
hsa-miR-345-3p	1000-1006	7mer-1A	-0.07	78	-0.07	0	N/A
hsa-miR-125b-5p	1000-1006	7mer-1A	-0.1	71	-0.1	0.237	< 0.1
hsa-miR-4319	1000-1006	7mer-1A	-0.1	71	-0.1	0.237	< 0.1
hsa-miR-670-5p	1000-1006	7mer-m8	-0.04	69	-0.04	0	N/A
hsa-miR-125a-5p	1000-1006	7mer-1A	-0.08	65	-0.08	0.237	< 0.1
hsa-miR-654-3p	1007-1014	8mer	-0.17	90	-0.17	0.016	N/A
hsa-miR-297	1010-1016	7mer-m8	-0.05	55	-0.05	0.016	N/A
hsa-miR-567	1010-1016	7mer-1A	-0.04	47	-0.04	0.016	N/A
hsa-miR-203a-3p.1	1014-1020	7mer-m8	-0.07	79	-0.07	0.593	0.19
hsa-miR-5680	1015-1021	7mer-m8	-0.02	68	-0.02	0	N/A
hsa-miR-539-5p	1016-1023	8mer	-0.03	80	-0.03	0.043	N/A
hsa-miR-4712-3p	1019-1025	7mer-1A	-0.14	86	-0.14	0	N/A
hsa-miR-5196-5p	1026-1032	7mer-m8	-0.15	79	-0.15	0	N/A
hsa-miR-4747-5p	1026-1032	7mer-m8	-0.12	72	-0.12	0	N/A
hsa-miR-4725-3p	1027-1034	8mer	-0.43	98	-0.43	0	N/A
hsa-miR-4271	1027-1034	8mer	-0.36	98	-0.36	0	N/A
hsa-miR-6780b-5p	1027-1034	8mer	-0.42	98	-0.42	0	N/A
hsa-miR-2110	1028-1034	7mer-m8	-0.05	53	-0.05	0	N/A
hsa-miR-491-5p	1029-1036	8mer	-0.33	96	-0.33	0.023	N/A
hsa-miR-6796-5p	1030-1036	7mer-m8	-0.28	92	-0.28	0	N/A
hsa-miR-6742-5p	1030-1036	7mer-1A	-0.15	80	-0.15	0	N/A
hsa-miR-3151-5p	1030-1036	7mer-1A	-0.09	75	-0.09	0.016	N/A
hsa-miR-4472	1030-1036	7mer-1A	-0.1	72	-0.1	0	N/A
hsa-miR-4447	1030-1036	7mer-1A	-0.1	72	-0.1	0	N/A
hsa-miR-299-3p	1031-1037	7mer-m8	-0.2	89	-0.2	0.023	N/A
hsa-miR-576-3p	1033-1039	7mer-m8	-0.02	35	-0.02	0.016	N/A
hsa-miR-1245b-3p	1035-1041	7mer-1A	-0.13	84	-0.13	0	N/A
hsa-miR-4330	1036-1043	8mer	-0.03	63	-0.03	0	N/A
hsa-miR-215-3p	1045-1051	7mer-m8	-0.02	47	-0.02	0.031	N/A
hsa-miR-339-5p	1047-1054	8mer	-0.21	87	-0.21	0.107	N/A
hsa-miR-670-5p	1049-1055	7mer-1A	-0.05	74	-0.05	0	N/A
hsa-miR-4446-5p	1050-1057	8mer	-0.03	56	-0.03	0	N/A
hsa-miR-5006-3p	1050-1056	7mer-1A	-0.01	30	-0.01	0	N/A
hsa-miR-4755-5p	1050-1056	7mer-1A	-0.01	30	-0.01	0	N/A
hsa-miR-4328	1054-1060	7mer-m8	-0.02	47	-0.02	0	N/A
hsa-miR-6516-5p	1057-1064	8mer	-0.08	81	-0.08	0	N/A
hsa-miR-455-3p.2	1057-1063	7mer-1A	-0.04	75	-0.04	1.191	< 0.1
hsa-miR-1251-3p	1060-1066	7mer-m8	-0.11	81	-0.11	0	N/A
hsa-miR-3663-3p	1069-1075	7mer-m8	-0.16	80	-0.16	0	N/A
hsa-miR-519d-5p	1078-1085	8mer	-0.03	49	-0.03	0	N/A
hsa-miR-519e-5p	1079-1085	7mer-m8	-0.16	91	-0.16	0	N/A
hsa-miR-515-5p	1079-1085	7mer-m8	-0.11	80	-0.11	0	N/A
hsa-miR-5695	1079-1085	7mer-1A	-0.03	51	-0.03	0	N/A
hsa-miR-548c-3p	1084-1090	7mer-m8	-0.02	84	-0.02	0.016	N/A
hsa-miR-3159	1091-1097	7mer-m8	-0.19	93	-0.19	0	N/A
hsa-miR-541-5p	1092-1098	7mer-m8	-0.16	91	-0.16	0.031	N/A
hsa-miR-6505-5p	1102-1108	7mer-m8	-0.15	89	-0.15	0.031	N/A
hsa-miR-3688-3p	1104-1110	7mer-1A	-0.07	74	-0.07	0	N/A
hsa-miR-6505-3p	1111-1117	7mer-m8	-0.12	75	-0.12	0	N/A
hsa-miR-548ad-3p	1116-1122	7mer-m8	-0.02	29	-0.02	0	N/A
hsa-miR-548d-3p	1118-1124	7mer-1A	-0.01	57	-0.01	0	N/A
hsa-miR-548bb-3p	1118-1124	7mer-1A	-0.01	57	-0.01	0	N/A
hsa-miR-548h-3p	1118-1124	7mer-1A	-0.01	57	-0.01	0	N/A
hsa-miR-548ac	1118-1124	7mer-1A	-0.01	57	-0.01	0	N/A
hsa-miR-548z	1118-1124	7mer-1A	-0.01	57	-0.01	0	N/A
hsa-miR-548aq-3p	1118-1124	7mer-1A	-0.01	50	-0.01	0	N/A
hsa-miR-548ah-3p	1118-1124	7mer-1A	-0.01	50	-0.01	0	N/A
hsa-miR-548am-3p	1118-1124	7mer-1A	-0.01	50	-0.01	0	N/A
hsa-miR-548ae-3p	1118-1124	7mer-1A	-0.01	50	-0.01	0	N/A
hsa-miR-548j-3p	1118-1124	7mer-1A	-0.01	50	-0.01	0	N/A
hsa-miR-548x-3p	1118-1124	7mer-1A	-0.01	49	-0.01	0	N/A
hsa-miR-548aj-3p	1118-1124	7mer-1A	-0.01	49	-0.01	0	N/A
hsa-miR-6867-3p	1124-1131	8mer	-0.24	93	-0.24	0	N/A
hsa-miR-4287	1124-1130	7mer-1A	-0.13	89	-0.13	0	N/A
hsa-miR-4685-3p	1124-1130	7mer-1A	-0.11	85	-0.11	0	N/A
hsa-miR-7113-3p	1124-1130	7mer-1A	-0.14	84	-0.14	0	N/A
hsa-miR-4469	1124-1130	7mer-1A	-0.01	42	-0.01	0	N/A
hsa-miR-629-3p	1125-1131	7mer-m8	-0.07	84	-0.07	0	N/A
hsa-miR-4713-5p	1125-1131	7mer-1A	-0.08	59	-0.08	0	N/A
hsa-miR-4452	1135-1141	7mer-m8	-0.02	66	-0.02	0	N/A
hsa-miR-4680-3p	1136-1143	8mer	-0.03	63	-0.03	0	N/A
hsa-miR-4427	1137-1143	7mer-1A	-0.05	64	-0.05	0	N/A
hsa-miR-5187-3p	1137-1143	7mer-1A	-0.01	54	-0.01	0	N/A
hsa-miR-4288	1140-1146	7mer-1A	-0.11	82	-0.11	0.031	N/A
hsa-miR-632	1140-1146	7mer-1A	-0.06	80	-0.06	0.031	N/A
hsa-miR-1231	1140-1146	7mer-1A	-0.03	60	-0.03	0	N/A
hsa-miR-1301-3p	1146-1152	7mer-m8	-0.21	91	-0.21	0.217	N/A
hsa-miR-5047	1146-1152	7mer-m8	-0.21	91	-0.21	0.217	N/A
hsa-miR-4660	1146-1152	7mer-1A	-0.16	84	-0.16	0.016	N/A
hsa-miR-203a-3p.1	1151-1157	7mer-1A	-0.01	33	-0.01	2.918	0.23
hsa-miR-4766-5p	1153-1159	7mer-1A	-0.01	43	-0.01	0.239	N/A
hsa-miR-4762-3p	1155-1161	7mer-1A	-0.04	70	-0.04	0	N/A
hsa-miR-7157-5p	1160-1166	7mer-m8	-0.11	85	-0.11	0	N/A
hsa-miR-4310	1160-1166	7mer-m8	-0.02	56	-0.02	0	N/A
hsa-miR-2277-3p	1163-1169	7mer-1A	-0.23	95	-0.23	0	N/A
hsa-miR-425-5p	1165-1171	7mer-1A	-0.01	46	-0.01	0.27	< 0.1
hsa-miR-6512-5p	1170-1176	7mer-m8	-0.15	89	-0.15	0	N/A
hsa-miR-548ap-3p	1173-1179	7mer-m8	-0.06	79	-0.06	0.175	N/A
hsa-miR-548aa	1173-1179	7mer-m8	-0.06	79	-0.06	0.175	N/A
hsa-miR-548t-3p	1173-1179	7mer-m8	-0.06	79	-0.06	0.175	N/A
hsa-miR-548ac	1174-1181	8mer	-0.06	93	-0.06	0.175	N/A
hsa-miR-548z	1174-1181	8mer	-0.06	93	-0.06	0.175	N/A
hsa-miR-548h-3p	1174-1181	8mer	-0.06	93	-0.06	0.175	N/A
hsa-miR-548bb-3p	1174-1181	8mer	-0.05	92	-0.05	0.175	N/A
hsa-miR-548d-3p	1174-1181	8mer	-0.04	91	-0.04	0.175	N/A
hsa-miR-548aq-3p	1175-1181	7mer-1A	-0.01	50	-0.01	0.031	N/A
hsa-miR-548am-3p	1175-1181	7mer-1A	-0.01	50	-0.01	0.031	N/A
hsa-miR-548ah-3p	1175-1181	7mer-1A	-0.01	50	-0.01	0.031	N/A
hsa-miR-548j-3p	1175-1181	7mer-1A	-0.01	50	-0.01	0.031	N/A
hsa-miR-548ae-3p	1175-1181	7mer-1A	-0.01	50	-0.01	0.031	N/A
hsa-miR-548x-3p	1175-1181	7mer-1A	-0.01	49	-0.01	0.031	N/A
hsa-miR-548aj-3p	1175-1181	7mer-1A	-0.01	49	-0.01	0.031	N/A
hsa-miR-4694-5p	1180-1186	7mer-m8	-0.26	93	-0.26	0	N/A
hsa-miR-5197-3p	1192-1198	7mer-m8	-0.15	92	-0.15	0	N/A
hsa-miR-3653-3p	1194-1200	7mer-m8	-0.05	78	-0.05	0	N/A
hsa-miR-5682	1203-1209	7mer-m8	-0.25	94	-0.25	0.187	N/A
hsa-miR-6871-3p	1203-1209	7mer-1A	-0.12	79	-0.12	0.223	N/A
hsa-miR-1283	1211-1218	8mer	-0.14	86	-0.14	0.016	N/A
hsa-miR-4326	1222-1228	7mer-1A	-0.13	80	-0.13	0	N/A
hsa-miR-505-3p.1	1231-1237	7mer-1A	-0.15	65	-0.15	0.97	N/A
hsa-miR-5582-3p	1237-1243	7mer-m8	-0.02	65	-0.02	0	N/A
hsa-miR-1323	1238-1244	7mer-m8	-0.02	52	-0.02	0.043	N/A
hsa-miR-548o-3p	1238-1244	7mer-m8	-0.02	51	-0.02	0.043	N/A
hsa-miR-4758-3p	1244-1250	7mer-m8	-0.35	97	-0.35	0	N/A
hsa-miR-4323	1245-1251	7mer-m8	-0.23	92	-0.23	0	N/A
hsa-miR-3163	1252-1258	7mer-1A	-0.01	45	-0.01	0	N/A
hsa-miR-568	1254-1260	7mer-m8	-0.05	60	-0.05	0.164	N/A
hsa-miR-548t-5p	1259-1265	7mer-m8	-0.08	91	-0.08	0	N/A
hsa-miR-548az-5p	1259-1265	7mer-m8	-0.08	91	-0.08	0	N/A
hsa-miR-5186	1269-1275	7mer-1A	-0.17	90	-0.17	0	N/A
hsa-miR-3121-3p	1280-1286	7mer-m8	-0.07	87	-0.07	0.016	N/A
hsa-miR-548c-3p	1283-1289	7mer-1A	-0.01	57	-0.01	0.016	N/A
hsa-miR-4803	1287-1293	7mer-m8	-0.12	93	-0.12	0.031	N/A
hsa-miR-424-3p	1296-1302	7mer-m8	-0.17	88	-0.17	0	N/A
hsa-miR-570-3p	1298-1304	7mer-1A	-0.05	62	-0.05	0	N/A
hsa-miR-590-3p	1306-1312	7mer-m8	-0.02	59	-0.02	0.016	N/A
hsa-miR-4282	1308-1314	7mer-m8	-0.02	66	-0.02	0	N/A
hsa-miR-3613-3p	1313-1319	7mer-m8	-0.02	36	-0.02	0	N/A
hsa-miR-520d-5p	1316-1322	7mer-1A	-0.01	52	-0.01	0	N/A
hsa-miR-524-5p	1316-1322	7mer-1A	-0.01	51	-0.01	0	N/A
hsa-miR-935	1319-1325	7mer-m8	-0.13	88	-0.13	0.337	N/A
hsa-miR-145-5p	1321-1327	7mer-m8	-0.05	70	-0.05	1.592	< 0.1
hsa-miR-5195-3p	1321-1327	7mer-m8	-0.07	63	-0.07	1.592	< 0.1
hsa-miR-3925-3p	1322-1328	7mer-m8	-0.12	86	-0.12	0	N/A
hsa-miR-1204	1328-1334	7mer-1A	-0.2	72	-0.2	0.016	N/A
hsa-miR-4440	1329-1335	7mer-m8	-0.31	76	-0.31	0	N/A
hsa-miR-2355-5p	1346-1352	7mer-1A	-0.16	85	-0.16	0	N/A
hsa-miR-3679-3p	1347-1353	7mer-1A	-0.08	66	-0.08	0	N/A
hsa-miR-4446-5p	1348-1354	7mer-1A	-0.05	68	-0.05	0	N/A
hsa-miR-4328	1353-1359	7mer-m8	-0.02	47	-0.02	0	N/A
hsa-miR-5582-5p	1358-1364	7mer-m8	-0.15	83	-0.15	0	N/A
hsa-miR-653-5p	1365-1372	8mer	-0.08	79	-0.08	1.458	N/A
hsa-miR-494-3p	1365-1371	7mer-1A	-0.03	62	-0.03	1.542	N/A
hsa-miR-510-3p	1366-1372	7mer-m8	-0.03	84	-0.03	0	N/A
hsa-miR-1267	1369-1375	7mer-m8	-0.17	88	-0.17	0.016	N/A
hsa-miR-548g-3p	1372-1378	7mer-m8	-0.1	90	-0.1	0	N/A
hsa-miR-548e-3p	1373-1379	7mer-m8	-0.05	85	-0.05	0.17	N/A
hsa-miR-548az-3p	1373-1379	7mer-m8	-0.05	85	-0.05	0.17	N/A
hsa-miR-548a-3p	1373-1379	7mer-m8	-0.04	84	-0.04	0.17	N/A
hsa-miR-548f-3p	1373-1379	7mer-m8	-0.05	84	-0.05	0.17	N/A
hsa-miR-548ar-3p	1373-1379	7mer-m8	-0.04	82	-0.04	0.17	N/A
hsa-miR-548j-3p	1374-1380	7mer-m8	-0.02	67	-0.02	0.031	N/A
hsa-miR-548am-3p	1374-1380	7mer-m8	-0.02	67	-0.02	0.031	N/A
hsa-miR-548aq-3p	1374-1380	7mer-m8	-0.02	67	-0.02	0.031	N/A
hsa-miR-548aj-3p	1374-1380	7mer-m8	-0.02	67	-0.02	0.031	N/A
hsa-miR-548x-3p	1374-1380	7mer-m8	-0.02	67	-0.02	0.031	N/A
hsa-miR-548ae-3p	1374-1380	7mer-m8	-0.02	67	-0.02	0.031	N/A
hsa-miR-548ah-3p	1374-1380	7mer-m8	-0.02	67	-0.02	0.031	N/A
hsa-miR-548p	1377-1384	8mer	-0.1	89	-0.1	0.016	N/A
hsa-miR-4766-3p	1379-1385	7mer-1A	-0.11	81	-0.11	0	N/A
hsa-miR-548c-3p	1385-1391	7mer-1A	-0.01	57	-0.01	0.17	N/A
hsa-miR-3157-5p	1392-1398	7mer-1A	-0.23	93	-0.23	0	N/A
hsa-miR-4800-3p	1403-1409	7mer-m8	-0.36	90	-0.36	0	N/A
hsa-miR-645	1410-1416	7mer-1A	-0.13	73	-0.13	0.016	N/A
hsa-miR-5684	1412-1418	7mer-m8	-0.12	79	-0.12	0	N/A
hsa-miR-618	1413-1419	7mer-m8	-0.07	75	-0.07	0.25	N/A
hsa-miR-548ag	1419-1426	8mer	-0.31	98	-0.31	0	N/A
hsa-miR-548ai	1419-1426	8mer	-0.31	98	-0.31	0	N/A
hsa-miR-570-5p	1419-1426	8mer	-0.31	98	-0.31	0	N/A
hsa-miR-548ba	1419-1426	8mer	-0.3	97	-0.3	0	N/A
hsa-miR-4803	1424-1430	7mer-m8	-0.06	82	-0.06	0.031	N/A
hsa-miR-29a-5p	1437-1443	7mer-m8	-0.22	95	-0.22	0	N/A

## Sheet: DNMT1
miRNA	Position in the UTR	seed match	context++ score	context++ score percentile	weighted context++ score	conserved branch length	Pct
Conserved sites
hsa-miR-148b-3p	48-55	8mer	-0.42	98	-0.42	2.935	0.44
hsa-miR-152-3p	48-55	8mer	-0.42	98	-0.42	2.935	0.44
hsa-miR-148a-3p	48-55	8mer	-0.42	98	-0.42	2.935	0.44
hsa-miR-142-5p	263-269	7mer-m8	-0.11	93	-0.11	3.161	0.15
hsa-miR-5590-3p	263-269	7mer-m8	-0.11	92	-0.11	3.161	0.15
Poorly conserved sites
hsa-miR-6782-5p	15-21	7mer-m8	-0.3	93	-0.3	0	N/A
hsa-miR-548q	29-35	7mer-m8	-0.14	91	-0.14	0	N/A
hsa-miR-1343-3p	32-38	7mer-1A	-0.13	80	-0.13	0	N/A
hsa-miR-6783-3p	32-38	7mer-1A	-0.09	69	-0.09	0	N/A
hsa-miR-145-3p	34-40	7mer-m8	-0.03	48	-0.03	0.031	N/A
hsa-miR-4450	37-44	8mer	-0.48	98	-0.48	0	N/A
hsa-miR-6857-5p	38-45	8mer	-0.38	98	-0.38	0	N/A
hsa-miR-2110	39-45	7mer-1A	-0.2	90	-0.2	0.159	N/A
hsa-miR-6763-5p	39-45	7mer-1A	-0.21	88	-0.21	0.031	N/A
hsa-miR-3150a-3p	39-45	7mer-1A	-0.19	85	-0.19	0.031	N/A
hsa-miR-6810-5p	39-45	7mer-1A	-0.15	85	-0.15	0	N/A
hsa-miR-450a-2-3p	39-45	7mer-m8	-0.2	82	-0.2	0.031	N/A
hsa-miR-3147	41-47	7mer-1A	-0.13	85	-0.13	0	N/A
hsa-miR-4425	41-47	7mer-1A	-0.17	73	-0.17	0	N/A
hsa-miR-4781-3p	42-48	7mer-m8	-0.11	87	-0.11	0	N/A
hsa-miR-4666b	45-51	7mer-m8	-0.19	89	-0.19	0	N/A
hsa-miR-5094	50-56	7mer-m8	-0.12	78	-0.12	0	N/A
hsa-miR-5003-5p	56-62	7mer-m8	-0.22	93	-0.22	0	N/A
hsa-miR-548bb-3p	62-68	7mer-1A	-0.01	57	-0.01	0.031	N/A
hsa-miR-548z	62-68	7mer-1A	-0.01	57	-0.01	0.031	N/A
hsa-miR-548ac	62-68	7mer-1A	-0.01	57	-0.01	0.031	N/A
hsa-miR-548h-3p	62-68	7mer-1A	-0.01	57	-0.01	0.031	N/A
hsa-miR-548d-3p	62-68	7mer-1A	-0.01	57	-0.01	0.031	N/A
hsa-miR-548ah-3p	62-68	7mer-1A	-0.01	50	-0.01	0.031	N/A
hsa-miR-548aq-3p	62-68	7mer-1A	-0.01	50	-0.01	0.031	N/A
hsa-miR-548j-3p	62-68	7mer-1A	-0.01	50	-0.01	0.031	N/A
hsa-miR-548ae-3p	62-68	7mer-1A	-0.01	50	-0.01	0.031	N/A
hsa-miR-548am-3p	62-68	7mer-1A	-0.01	50	-0.01	0.031	N/A
hsa-miR-548aj-3p	62-68	7mer-1A	-0.01	49	-0.01	0.031	N/A
hsa-miR-548x-3p	62-68	7mer-1A	-0.01	49	-0.01	0.031	N/A
hsa-miR-489-3p	71-77	7mer-1A	-0.03	74	-0.03	0.538	< 0.1
hsa-miR-887-3p	83-89	7mer-m8	-0.29	93	-0.29	0.043	N/A
hsa-miR-3607-5p	87-93	7mer-m8	-0.09	83	-0.09	0	N/A
hsa-miR-4643	90-96	7mer-m8	-0.02	60	-0.02	0	N/A
hsa-miR-140-3p.2	94-100	7mer-1A	-0.19	91	-0.19	0.134	< 0.1
hsa-miR-3591-3p	103-109	7mer-m8	-0.27	95	-0.27	0.031	N/A
hsa-miR-21-3p	103-109	7mer-m8	-0.2	91	-0.2	0.031	N/A
hsa-miR-4717-5p	111-117	7mer-m8	-0.33	98	-0.33	0	N/A
hsa-miR-4753-5p	112-118	7mer-m8	-0.11	73	-0.11	0	N/A
hsa-miR-3922-5p	113-119	7mer-m8	-0.21	91	-0.21	0	N/A
hsa-miR-3157-5p	118-124	7mer-m8	-0.13	81	-0.13	0	N/A
hsa-miR-4691-3p	118-124	7mer-1A	-0.06	72	-0.06	0.223	N/A
hsa-miR-6516-3p	124-130	7mer-1A	-0.12	74	-0.12	0	N/A
hsa-miR-5003-5p	133-139	7mer-m8	-0.11	75	-0.11	0	N/A
hsa-miR-377-3p	136-142	7mer-m8	-0.14	77	-0.14	0.331	N/A
hsa-miR-342-3p	137-143	7mer-m8	-0.19	94	-0.19	0.342	N/A
hsa-miR-3161	149-156	8mer	-0.15	92	-0.15	0	N/A
hsa-miR-599	150-156	7mer-m8	-0.02	23	-0.02	0.982	N/A
hsa-miR-551b-5p	161-167	7mer-1A	-0.01	49	-0.01	0.031	N/A
hsa-miR-34c-3p	166-172	7mer-m8	-0.15	91	-0.15	0.333	N/A
hsa-miR-6807-3p	180-186	7mer-1A	-0.17	93	-0.17	1.864	< 0.1
hsa-miR-217	180-186	7mer-1A	-0.15	92	-0.15	1.864	< 0.1
hsa-miR-4418	180-186	7mer-1A	-0.16	92	-0.16	0.137	N/A
hsa-miR-509-5p	180-186	7mer-1A	-0.15	91	-0.15	0.137	N/A
hsa-miR-509-3-5p	180-186	7mer-1A	-0.15	91	-0.15	0.137	N/A
hsa-miR-1278	182-188	7mer-m8	-0.27	95	-0.27	0.016	N/A
hsa-miR-548k	184-190	7mer-m8	-0.14	94	-0.14	0.016	N/A
hsa-miR-548av-5p	184-190	7mer-m8	-0.14	94	-0.14	0.016	N/A
hsa-miR-8054	184-190	7mer-m8	-0.05	92	-0.05	0.016	N/A
hsa-miR-3973	185-191	7mer-m8	-0.07	77	-0.07	0	N/A
hsa-miR-4668-3p	200-207	8mer	-0.11	97	-0.11	0	N/A
hsa-miR-5582-3p	209-215	7mer-m8	-0.12	97	-0.12	0.159	N/A
hsa-miR-548x-3p	210-216	7mer-m8	-0.12	98	-0.12	0.031	N/A
hsa-miR-548aj-3p	210-216	7mer-m8	-0.12	98	-0.12	0.031	N/A
hsa-miR-548j-3p	210-216	7mer-m8	-0.11	97	-0.11	0.031	N/A
hsa-miR-548ae-3p	210-216	7mer-m8	-0.11	97	-0.11	0.031	N/A
hsa-miR-548ah-3p	210-216	7mer-m8	-0.11	97	-0.11	0.031	N/A
hsa-miR-548aq-3p	210-216	7mer-m8	-0.11	97	-0.11	0.031	N/A
hsa-miR-548am-3p	210-216	7mer-m8	-0.11	97	-0.11	0.031	N/A
hsa-miR-5700	221-228	8mer	-0.4	99	-0.4	0	N/A
hsa-miR-599	229-235	7mer-1A	-0.2	94	-0.2	1.618	N/A
hsa-miR-376a-2-5p	234-240	7mer-m8	-0.15	89	-0.15	0	N/A
hsa-miR-4650-3p	236-242	7mer-1A	-0.39	97	-0.39	0	N/A
hsa-miR-3529-5p	236-242	7mer-1A	-0.29	95	-0.29	1.363	N/A
hsa-miR-379-5p	236-242	7mer-1A	-0.25	93	-0.25	1.363	N/A
hsa-miR-4451	236-242	7mer-1A	-0.22	84	-0.22	0	N/A
hsa-miR-4536-5p	237-243	7mer-m8	-0.37	96	-0.37	0.043	N/A
hsa-miR-539-3p	244-250	7mer-m8	-0.13	67	-0.13	0.043	N/A
hsa-miR-485-3p	244-250	7mer-m8	-0.04	54	-0.04	0.043	N/A
hsa-miR-6777-3p	249-255	7mer-1A	-0.17	88	-0.17	0	N/A
hsa-miR-4436b-5p	250-256	7mer-1A	-0.09	85	-0.09	0	N/A
hsa-miR-6509-3p	250-256	7mer-1A	-0.15	81	-0.15	0	N/A
hsa-miR-3692-3p	251-257	7mer-1A	-0.14	87	-0.14	0.031	N/A
hsa-miR-4775	255-261	7mer-1A	-0.01	30	-0.01	0	N/A
hsa-miR-1264	260-266	7mer-m8	-0.18	94	-0.18	0.016	N/A
hsa-miR-6507-3p	262-268	7mer-1A	-0.16	91	-0.16	0	N/A
hsa-miR-548am-3p	272-279	8mer	-0.17	99	-0.17	0.031	N/A
hsa-miR-548ah-3p	272-279	8mer	-0.17	99	-0.17	0.031	N/A
hsa-miR-548j-3p	272-279	8mer	-0.17	99	-0.17	0.031	N/A
hsa-miR-548ae-3p	272-279	8mer	-0.17	98	-0.17	0.031	N/A
hsa-miR-548aj-3p	272-279	8mer	-0.15	98	-0.15	0.031	N/A
hsa-miR-548x-3p	272-279	8mer	-0.15	98	-0.15	0.031	N/A
hsa-miR-548aq-3p	272-279	8mer	-0.17	98	-0.17	0.031	N/A
hsa-miR-548d-3p	273-279	7mer-1A	-0.03	87	-0.03	0.175	N/A
hsa-miR-548bb-3p	273-279	7mer-1A	-0.01	57	-0.01	0.175	N/A
hsa-miR-548ac	273-279	7mer-1A	-0.01	57	-0.01	0.175	N/A
hsa-miR-548h-3p	273-279	7mer-1A	-0.01	57	-0.01	0.175	N/A
hsa-miR-548z	273-279	7mer-1A	-0.01	57	-0.01	0.175	N/A
hsa-miR-3163	275-281	7mer-1A	-0.01	45	-0.01	0	N/A
hsa-miR-3529-3p	282-288	7mer-1A	-0.25	97	-0.24	0	N/A
hsa-miR-6504-3p	285-291	7mer-1A	-0.11	94	-0.11	0	N/A
hsa-miR-3185	293-299	7mer-1A	-0.2	95	-0.19	0	N/A
hsa-miR-4709-3p	294-300	7mer-1A	-0.17	92	-0.16	0.336	N/A
hsa-miR-4306	306-312	7mer-m8	-0.37	98	-0.36	1.987	N/A
hsa-miR-185-5p	306-312	7mer-m8	-0.38	98	-0.37	1.987	N/A
hsa-miR-4644	306-312	7mer-m8	-0.39	98	-0.38	1.987	N/A
hsa-miR-6888-5p	308-314	7mer-1A	-0.28	98	-0.27	0	N/A
hsa-miR-299-5p	315-321	7mer-1A	-0.13	86	-0.01	0.671	N/A

## Sheet: DNMT3A
miRNA	Position in the UTR	seed match	context++ score	context++ score percentile	weighted context++ score	conserved branch length	Pct
Conserved sites
hsa-miR-136-5p	89-95	7mer-1A	-0.07	71	-0.07	3.625	N/A
hsa-miR-4770	191-197	7mer-m8	-0.09	75	-0.09	4.077	0.24
hsa-miR-143-3p	191-197	7mer-m8	-0.08	70	-0.08	4.077	0.24
hsa-miR-6088	191-197	7mer-m8	-0.04	52	-0.04	4.077	0.24
hsa-miR-495-3p	322-328	7mer-m8	-0.02	78	-0.02	3.086	N/A
hsa-miR-5688	322-328	7mer-m8	-0.02	77	-0.02	3.086	N/A
hsa-miR-129-5p	373-379	7mer-m8	-0.02	81	-0.02	3.337	< 0.1
hsa-miR-218-5p	558-564	7mer-1A	-0.1	74	-0.1	4.217	0.7
hsa-miR-429	709-715	7mer-m8	-0.18	93	-0.18	5.277	0.78
hsa-miR-200b-3p	709-715	7mer-m8	-0.18	93	-0.18	5.277	0.78
hsa-miR-200c-3p	709-715	7mer-m8	-0.18	93	-0.18	5.277	0.78
hsa-miR-194-5p	768-774	7mer-m8	-0.12	80	-0.11	5.572	0.59
hsa-miR-30c-5p	779-786	8mer	-0.21	87	-0.21	6.039	0.94
hsa-miR-30d-5p	779-786	8mer	-0.2	87	-0.2	6.039	0.94
hsa-miR-30a-5p	779-786	8mer	-0.2	87	-0.2	6.039	0.94
hsa-miR-30b-5p	779-786	8mer	-0.21	87	-0.21	6.039	0.94
hsa-miR-30e-5p	779-786	8mer	-0.2	86	-0.2	6.039	0.94
hsa-miR-410-3p	789-795	7mer-1A	-0.01	55	-0.01	4.105	N/A
hsa-miR-487a-3p	798-804	7mer-1A	-0.04	67	-0.04	3.925	N/A
hsa-miR-154-3p	798-804	7mer-1A	-0.03	61	-0.03	3.925	N/A
hsa-miR-101-3p.1	828-834	7mer-m8	-0.28	96	-0.27	5.697	0.97
hsa-miR-212-3p	830-836	7mer-1A	-0.01	44	-0.01	5.353	0.29
hsa-miR-132-3p	830-836	7mer-1A	-0.01	44	-0.01	5.353	0.29
hsa-miR-199b-3p	837-843	7mer-m8	-0.28	94	-0.27	6.344	0.85
hsa-miR-199a-3p	837-843	7mer-m8	-0.28	94	-0.27	6.344	0.85
hsa-miR-3129-5p	837-843	7mer-m8	-0.2	93	-0.2	6.344	0.85
hsa-miR-144-3p	839-845	7mer-1A	-0.04	64	-0.04	6.298	0.43
hsa-miR-101-3p.1	839-845	7mer-1A	-0.02	54	-0.02	6.298	0.43
hsa-miR-101-3p.2	839-845	7mer-m8	-0.02	40	-0.02	6.298	0.43
hsa-miR-493-5p	842-848	7mer-1A	-0.01	31	0	3.805	N/A
hsa-miR-29b-3p	862-868	7mer-m8	-0.33	94	-0.08	6.65	0.87
hsa-miR-29c-3p	862-868	7mer-m8	-0.33	94	-0.08	6.65	0.87
hsa-miR-29a-3p	862-868	7mer-m8	-0.33	94	-0.08	6.65	0.87
hsa-miR-6835-3p	864-870	7mer-m8	-0.04	82	-0.01	4.038	N/A
hsa-miR-25-3p	1110-1116	7mer-1A	-0.07	77	-0.02	3.961	0.61
hsa-miR-363-3p	1110-1116	7mer-1A	-0.05	70	-0.01	3.961	0.61
hsa-miR-367-3p	1110-1116	7mer-1A	-0.05	69	-0.01	3.961	0.61
hsa-miR-92b-3p	1110-1116	7mer-1A	-0.02	66	-0.01	3.961	0.61
hsa-miR-92a-3p	1110-1116	7mer-1A	-0.02	65	-0.01	3.961	0.61
hsa-miR-32-5p	1110-1116	7mer-1A	-0.02	60	-0.01	3.961	0.61
hsa-miR-137	1111-1117	7mer-1A	-0.06	54	-0.02	5.621	0.88
hsa-miR-29b-3p	1305-1311	7mer-m8	-0.21	84	-0.05	6.099	0.87
hsa-miR-29a-3p	1305-1311	7mer-m8	-0.2	83	-0.05	6.099	0.87
hsa-miR-29c-3p	1305-1311	7mer-m8	-0.2	83	-0.05	6.099	0.87
hsa-miR-6835-3p	1307-1313	7mer-m8	-0.02	69	-0.01	3.87	N/A
hsa-miR-130a-5p	1398-1404	7mer-m8	-0.02	41	-0.01	2.913	0.17
hsa-miR-23b-3p	1398-1404	7mer-m8	-0.02	39	-0.01	2.913	0.17
hsa-miR-23a-3p	1398-1404	7mer-m8	-0.02	38	-0.01	2.913	0.17
hsa-miR-23c	1398-1404	7mer-m8	-0.02	37	-0.01	2.913	0.17
hsa-miR-6088	1414-1420	7mer-m8	-0.02	31	-0.01	4.62	0.24
hsa-miR-4770	1414-1420	7mer-m8	-0.02	29	-0.01	4.62	0.24
hsa-miR-143-3p	1414-1420	7mer-m8	-0.02	27	-0.01	4.62	0.24
hsa-miR-374a-5p	1462-1469	8mer	-0.03	65	-0.01	2.039	N/A
hsa-miR-374b-5p	1462-1469	8mer	-0.03	64	-0.01	2.039	N/A
hsa-miR-5688	1498-1504	7mer-m8	-0.06	90	-0.02	3.636	N/A
hsa-miR-495-3p	1498-1504	7mer-m8	-0.02	78	-0.01	3.636	N/A
hsa-miR-362-3p	1793-1800	8mer	-0.11	90	-0.03	1.846	N/A
hsa-miR-329-3p	1793-1800	8mer	-0.09	88	-0.02	1.846	N/A
hsa-miR-504-5p.1	1948-1954	7mer-m8	-0.02	44	-0.01	2.847	N/A
hsa-miR-340-5p	2024-2030	7mer-1A	-0.01	51	0	4.39	N/A
hsa-miR-665	2049-2055	7mer-m8	-0.02	32	-0.01	4.321	N/A
hsa-miR-1306-5p	2070-2076	7mer-m8	-0.02	44	-0.01	3.367	< 0.1
hsa-miR-218-5p	2084-2090	7mer-m8	-0.02	38	-0.01	3.225	0.46
hsa-miR-877-5p	2497-2503	7mer-m8	-0.02	23	-0.01	3.218	N/A
hsa-miR-489-3p	2536-2543	8mer	-0.03	72	-0.01	2.821	0.14
hsa-miR-138-5p	3056-3062	7mer-m8	-0.02	27	-0.01	3.303	0.42
hsa-miR-7-5p	3142-3148	7mer-m8	-0.04	68	-0.01	3.522	0.5
hsa-miR-5195-3p	5329-5336	8mer	-0.06	60	-0.01	4.033	0.68
hsa-miR-145-5p	5329-5336	8mer	-0.03	59	-0.01	4.033	0.68
hsa-miR-19a-3p	5479-5485	7mer-1A	-0.05	40	-0.01	3.988	0.58
hsa-miR-19b-3p	5479-5485	7mer-1A	-0.05	39	-0.01	3.988	0.58
hsa-miR-1306-5p	5543-5550	8mer	-0.12	77	-0.03	3.352	< 0.1
hsa-miR-29c-3p	5559-5565	7mer-1A	-0.28	91	-0.07	6.896	0.94
hsa-miR-29b-3p	5559-5565	7mer-1A	-0.28	91	-0.07	6.896	0.94
hsa-miR-29a-3p	5559-5565	7mer-1A	-0.28	91	-0.07	6.896	0.94
hsa-miR-212-3p	5619-5625	7mer-m8	-0.17	92	-0.04	6.425	0.55
hsa-miR-132-3p	5619-5625	7mer-m8	-0.17	92	-0.04	6.425	0.55
hsa-miR-495-3p	5623-5629	7mer-m8	-0.02	78	-0.01	4.06	N/A
hsa-miR-5688	5623-5629	7mer-m8	-0.02	77	-0.01	4.06	N/A
hsa-miR-361-5p	5672-5678	7mer-m8	-0.09	68	-0.02	4.39	N/A
hsa-miR-532-5p	5692-5698	7mer-m8	-0.21	93	-0.05	4.39	N/A
hsa-miR-26b-5p	5709-5716	8mer	-0.16	74	-0.03	7.028	0.94
hsa-miR-1297	5709-5716	8mer	-0.16	74	-0.03	7.028	0.94
hsa-miR-26a-5p	5709-5716	8mer	-0.16	74	-0.03	7.028	0.94
hsa-miR-4465	5709-5716	8mer	-0.16	72	-0.03	7.028	0.94
hsa-miR-212-3p	5841-5847	7mer-1A	-0.01	44	0	4.008	0.27
hsa-miR-132-3p	5841-5847	7mer-1A	-0.01	44	0	4.008	0.27
hsa-miR-194-5p	5842-5849	8mer	-0.14	84	-0.02	4.724	0.49
hsa-miR-330-3p	5859-5865	7mer-1A	-0.01	30	0	3.728	N/A
hsa-miR-206	5892-5899	8mer	-0.11	79	-0.01	5.473	0.88
hsa-miR-1-3p	5892-5899	8mer	-0.11	77	-0.01	5.473	0.88
hsa-miR-613	5892-5899	8mer	-0.09	73	-0.01	5.473	0.88
hsa-miR-22-3p	5901-5907	7mer-1A	-0.12	75	-0.01	4.508	0.5
hsa-miR-323a-3p	6108-6114	7mer-1A	-0.01	52	0	3.807	N/A
hsa-miR-493-5p	6110-6116	7mer-m8	-0.09	82	-0.01	3.807	N/A
hsa-miR-203a-3p.1	6114-6121	8mer	-0.03	67	0	6.223	0.23
hsa-miR-192-5p	6253-6259	7mer-1A	-0.2	92	-0.02	5.595	0.23
hsa-miR-215-5p	6253-6259	7mer-1A	-0.2	92	-0.02	5.595	0.23
hsa-miR-28-5p	6336-6342	7mer-m8	-0.3	96	-0.03	3.689	N/A
hsa-miR-3139	6336-6342	7mer-m8	-0.3	96	-0.03	3.689	N/A
hsa-miR-708-5p	6336-6342	7mer-m8	-0.29	96	-0.03	3.689	N/A
hsa-miR-323a-3p	6346-6352	7mer-1A	-0.01	52	0	4.171	N/A
hsa-miR-338-3p	6357-6363	7mer-1A	-0.09	84	-0.01	6.482	0.31
hsa-miR-26a-5p	6368-6374	7mer-1A	-0.18	82	-0.02	6.482	0.73
hsa-miR-4465	6368-6374	7mer-1A	-0.19	81	-0.02	6.482	0.73
hsa-miR-1297	6368-6374	7mer-1A	-0.16	77	-0.02	6.482	0.73
hsa-miR-26b-5p	6368-6374	7mer-1A	-0.16	77	-0.02	6.482	0.73
hsa-miR-455-3p.1	6379-6385	7mer-m8	-0.21	93	-0.03	4.11	0.3
hsa-miR-212-3p	6381-6387	7mer-m8	-0.23	96	-0.03	4.11	0.41
hsa-miR-132-3p	6381-6387	7mer-m8	-0.21	95	-0.03	4.11	0.41
hsa-miR-129-5p	6393-6399	7mer-m8	-0.02	81	0	6.327	< 0.1
Poorly conserved sites
hsa-miR-4777-3p	18-24	7mer-m8	-0.11	60	-0.11	0	N/A
hsa-miR-592	27-33	7mer-1A	-0.11	74	-0.11	0.057	N/A
hsa-miR-5010-3p	28-34	7mer-m8	-0.02	49	-0.02	0	N/A
hsa-miR-8068	39-46	8mer	-0.31	96	-0.31	0	N/A
hsa-miR-8068	43-50	8mer	-0.32	96	-0.32	0	N/A
hsa-miR-129-5p	49-55	7mer-1A	-0.01	47	-0.01	2.486	< 0.1
hsa-miR-5010-3p	55-62	8mer	-0.28	97	-0.28	0	N/A
hsa-miR-2113	56-62	7mer-1A	-0.1	87	-0.1	0	N/A
hsa-miR-19b-2-5p	58-64	7mer-1A	-0.12	87	-0.12	0.395	N/A
hsa-miR-19b-1-5p	58-64	7mer-1A	-0.12	87	-0.12	0.395	N/A
hsa-miR-19a-5p	58-64	7mer-1A	-0.11	86	-0.11	0.395	N/A
hsa-miR-2052	58-64	7mer-1A	-0.12	84	-0.12	0	N/A
hsa-miR-4307	59-66	8mer	-0.22	98	-0.22	0	N/A
hsa-miR-4795-3p	64-70	7mer-1A	-0.01	28	-0.01	0	N/A
hsa-miR-4694-5p	71-77	7mer-1A	-0.26	92	-0.26	0	N/A
hsa-miR-4677-5p	77-83	7mer-m8	-0.1	84	-0.1	0	N/A
hsa-miR-22-5p	77-83	7mer-1A	-0.02	41	-0.02	0.465	N/A
hsa-miR-2116-5p	77-83	7mer-1A	-0.02	40	-0.02	0	N/A
hsa-miR-6891-3p	83-89	7mer-1A	-0.03	52	-0.03	0	N/A
hsa-miR-6072	83-89	7mer-1A	-0.02	45	-0.02	0	N/A
hsa-miR-5196-3p	85-91	7mer-m8	-0.2	91	-0.2	0	N/A
hsa-miR-6845-3p	91-97	7mer-1A	-0.12	80	-0.12	0	N/A
hsa-miR-4768-5p	92-98	7mer-m8	-0.09	83	-0.09	0	N/A
hsa-miR-6833-3p	92-98	7mer-m8	-0.09	83	-0.09	0	N/A
hsa-miR-6873-3p	92-98	7mer-1A	-0.05	59	-0.05	0	N/A
hsa-miR-942-5p	93-99	7mer-m8	-0.12	86	-0.12	0.009	N/A
hsa-miR-3682-5p	95-101	7mer-m8	-0.04	54	-0.04	0	N/A
hsa-miR-8075	101-107	7mer-1A	-0.1	60	-0.1	0	N/A
hsa-miR-6741-5p	105-111	7mer-m8	-0.2	94	-0.2	0.32	N/A
hsa-miR-6776-5p	106-113	8mer	-0.28	96	-0.28	0.2	N/A
hsa-miR-6861-5p	107-113	7mer-1A	-0.16	86	-0.16	0	N/A
hsa-miR-4314	108-114	7mer-1A	-0.2	86	-0.2	0.32	N/A
hsa-miR-3182	110-116	7mer-1A	-0.01	42	-0.01	0.2	N/A
hsa-miR-6515-3p	112-118	7mer-1A	-0.09	76	-0.09	0	N/A
hsa-miR-1236-3p	112-118	7mer-1A	-0.05	62	-0.05	0.009	N/A
hsa-miR-6809-3p	113-120	8mer	-0.07	81	-0.07	0	N/A
hsa-miR-4753-3p	113-119	7mer-1A	-0.01	28	-0.01	0.32	N/A
hsa-miR-6832-3p	113-124	non-canonical	N/A	N/A	N/A	0	N/A
hsa-miR-6832-3p	113-124	non-canonical	N/A	N/A	N/A	0	N/A
hsa-miR-4768-5p	114-120	7mer-1A	-0.03	70	-0.03	0.32	N/A
hsa-miR-6833-3p	114-120	7mer-1A	-0.01	38	-0.01	0.32	N/A
hsa-miR-10a-3p	124-130	7mer-1A	-0.06	91	-0.06	0.367	N/A
hsa-miR-1273g-5p	138-144	7mer-1A	-0.08	72	-0.08	0	N/A
hsa-miR-203a-5p	138-144	7mer-1A	-0.09	67	-0.09	0.367	N/A
hsa-miR-7114-5p	140-146	7mer-1A	-0.15	87	-0.15	0.323	N/A
hsa-miR-134-3p	140-146	7mer-1A	-0.12	78	-0.12	0.347	N/A
hsa-miR-4485-5p	146-152	7mer-1A	-0.25	89	-0.25	0	N/A
hsa-miR-6084	147-153	7mer-1A	-0.39	97	-0.39	0	N/A
hsa-miR-718	147-154	8mer	-0.62	97	-0.62	0.009	N/A
hsa-miR-1470	158-164	7mer-m8	-0.1	87	-0.1	0	N/A
hsa-miR-4290	159-165	7mer-m8	-0.29	90	-0.29	0	N/A
hsa-miR-4687-5p	160-166	7mer-m8	-0.19	90	-0.19	0	N/A
hsa-miR-4708-3p	169-175	7mer-m8	-0.17	83	-0.17	0.2	N/A
hsa-miR-6832-3p	177-183	7mer-m8	-0.02	37	-0.02	0.465	N/A
hsa-miR-219b-5p	186-193	8mer	-0.37	96	-0.37	0.367	N/A
hsa-miR-6888-5p	193-199	7mer-m8	-0.06	73	-0.06	0	N/A
hsa-miR-4768-3p	194-201	8mer	-0.22	97	-0.22	0.347	N/A
hsa-miR-4433a-3p	195-201	7mer-1A	-0.09	88	-0.09	0.009	N/A
hsa-miR-4459	195-201	7mer-1A	-0.08	77	-0.08	0	N/A
hsa-miR-548c-3p	200-206	7mer-m8	-0.02	84	-0.02	0.236	N/A
hsa-miR-3143	208-214	7mer-m8	-0.03	61	-0.03	0	N/A
hsa-miR-543	208-214	7mer-1A	-0.01	53	-0.01	3.54	N/A
hsa-miR-6507-5p	213-219	7mer-m8	-0.02	59	-0.02	0	N/A
hsa-miR-3185	215-221	7mer-1A	-0.03	57	-0.03	0	N/A
hsa-miR-4740-5p	219-225	7mer-m8	-0.26	92	-0.26	0	N/A
hsa-miR-3169	220-227	8mer	-0.56	99	-0.56	0	N/A
hsa-miR-3117-3p	221-227	7mer-m8	-0.27	91	-0.27	0.009	N/A
hsa-miR-4759	221-227	7mer-1A	-0.18	89	-0.18	0	N/A
hsa-miR-8083	221-227	7mer-1A	-0.12	83	-0.12	0.2	N/A
hsa-miR-3121-3p	225-231	7mer-1A	-0.01	35	-0.01	0.009	N/A
hsa-miR-6844	229-240	non-canonical	N/A	N/A	N/A	0	N/A
hsa-miR-6844	229-240	non-canonical	N/A	N/A	N/A	0	N/A
hsa-miR-29b-2-5p	238-244	7mer-1A	-0.04	69	-0.04	0.234	N/A
hsa-miR-4453	241-247	7mer-m8	-0.17	92	-0.17	0	N/A
hsa-miR-4538	241-247	7mer-m8	-0.16	91	-0.16	0	N/A
hsa-miR-4300	244-250	7mer-m8	-0.28	93	-0.28	0.057	N/A
hsa-miR-5591-5p	244-250	7mer-m8	-0.29	93	-0.29	0.057	N/A
hsa-miR-920	244-250	7mer-m8	-0.22	92	-0.22	0.057	N/A
hsa-miR-6726-5p	244-250	7mer-m8	-0.28	92	-0.28	0.057	N/A
hsa-miR-7515	247-253	7mer-m8	-0.15	79	-0.15	0	N/A
hsa-miR-3202	248-254	7mer-m8	-0.19	88	-0.19	0	N/A
hsa-miR-4747-5p	249-255	7mer-m8	-0.23	90	-0.22	0	N/A
hsa-miR-5196-5p	249-255	7mer-m8	-0.16	80	-0.16	0	N/A
hsa-miR-9500	250-256	7mer-m8	-0.11	79	-0.11	0	N/A
hsa-miR-7515	252-258	7mer-m8	-0.12	72	-0.11	0	N/A
hsa-miR-3202	253-259	7mer-m8	-0.23	92	-0.23	0	N/A
hsa-miR-4476	254-260	7mer-m8	-0.13	87	-0.13	0	N/A
hsa-miR-6876-5p	254-260	7mer-m8	-0.1	81	-0.1	0	N/A
hsa-miR-766-5p	256-262	7mer-m8	-0.05	44	-0.05	0	N/A
hsa-miR-7106-5p	257-263	7mer-m8	-0.14	85	-0.14	0	N/A
hsa-miR-6825-5p	258-264	7mer-m8	-0.23	79	-0.23	0	N/A
hsa-miR-6870-5p	259-265	7mer-m8	-0.27	83	-0.27	0	N/A
hsa-miR-7111-5p	259-265	7mer-m8	-0.27	83	-0.27	0	N/A
hsa-miR-4723-5p	259-265	7mer-m8	-0.25	80	-0.25	0	N/A
hsa-miR-5698	259-265	7mer-m8	-0.25	80	-0.25	0	N/A
hsa-miR-6794-5p	260-266	7mer-m8	-0.23	83	-0.23	0.054	N/A
hsa-miR-4716-3p	260-266	7mer-m8	-0.23	81	-0.22	0.054	N/A
hsa-miR-3179	262-268	7mer-m8	-0.14	77	-0.14	0	N/A
hsa-miR-3202	263-269	7mer-m8	-0.14	79	-0.14	0	N/A
hsa-miR-5196-5p	264-270	7mer-m8	-0.2	87	-0.19	0	N/A
hsa-miR-4747-5p	264-270	7mer-m8	-0.15	80	-0.15	0	N/A
hsa-miR-9500	265-271	7mer-m8	-0.13	84	-0.13	0	N/A
hsa-miR-29c-5p	278-284	7mer-1A	-0.26	83	-0.26	0	N/A
hsa-miR-4256	280-286	7mer-m8	-0.21	90	-0.21	0	N/A
hsa-miR-4750-3p	280-286	7mer-1A	-0.05	68	-0.05	0	N/A
hsa-miR-4766-5p	305-311	7mer-1A	-0.01	43	-0.01	0.347	N/A
hsa-miR-146a-3p	306-312	7mer-m8	-0.02	30	-0.02	0	N/A
hsa-miR-2276-5p	308-314	7mer-m8	-0.08	77	-0.08	0	N/A
hsa-miR-6771-3p	312-318	7mer-m8	-0.12	81	-0.11	0	N/A
hsa-miR-548as-3p	313-319	7mer-m8	-0.02	64	-0.02	0.234	N/A
hsa-miR-548as-3p	330-336	7mer-m8	-0.08	86	-0.08	0.234	N/A
hsa-miR-451b	340-346	7mer-m8	-0.1	80	-0.09	0	N/A
hsa-miR-3120-3p	342-348	7mer-m8	-0.02	47	-0.02	0.474	N/A
hsa-miR-4704-3p	347-354	8mer	-0.21	92	-0.21	0	N/A
hsa-miR-30a-3p	350-356	7mer-m8	-0.02	54	-0.02	0.397	N/A
hsa-miR-30d-3p	350-356	7mer-m8	-0.02	54	-0.02	0.397	N/A
hsa-miR-30e-3p	350-356	7mer-m8	-0.02	54	-0.02	0.397	N/A
hsa-miR-578	356-362	7mer-m8	-0.02	50	-0.02	0.054	N/A
hsa-miR-1248	358-364	7mer-m8	-0.05	67	-0.05	0.009	N/A
hsa-miR-6885-3p	372-378	7mer-1A	-0.01	32	-0.01	0	N/A
hsa-miR-29a-5p	377-383	7mer-m8	-0.06	68	-0.05	0.367	N/A
hsa-miR-129-5p	387-393	7mer-1A	-0.01	47	-0.01	1.554	< 0.1
hsa-miR-5681b	400-406	7mer-m8	-0.17	85	-0.16	0	N/A
hsa-miR-4678	401-407	7mer-m8	-0.07	65	-0.07	0	N/A
hsa-miR-4708-3p	405-411	7mer-1A	-0.08	68	-0.08	0.2	N/A
hsa-miR-2276-3p	406-413	8mer	-0.09	83	-0.09	0	N/A
hsa-miR-4772-3p	407-413	7mer-1A	-0.01	40	-0.01	0	N/A
hsa-miR-6780a-3p	410-417	8mer	-0.15	84	-0.15	0	N/A
hsa-miR-6881-3p	411-417	7mer-1A	-0.04	57	-0.04	0	N/A
hsa-miR-7111-3p	411-417	7mer-1A	-0.01	33	-0.01	0.32	N/A
hsa-miR-670-3p	412-418	7mer-1A	-0.09	74	-0.09	2.433	N/A
hsa-miR-1238-3p	412-418	7mer-1A	-0.03	58	-0.02	0	N/A
hsa-miR-3124-3p	413-419	7mer-m8	-0.02	37	-0.02	0.32	N/A
hsa-miR-1224-3p	418-425	8mer	-0.32	97	-0.31	0.057	N/A
hsa-miR-1260b	419-425	7mer-m8	-0.22	89	-0.21	0.057	N/A
hsa-miR-1260a	419-425	7mer-m8	-0.22	89	-0.21	0.057	N/A
hsa-miR-532-3p	420-427	8mer	-0.25	96	-0.24	0.675	N/A
hsa-miR-150-5p	421-427	7mer-1A	-0.1	89	-0.1	1.926	< 0.1
hsa-miR-2116-3p	421-427	7mer-1A	-0.07	82	-0.06	0	N/A
hsa-miR-4713-5p	421-427	7mer-m8	-0.09	63	-0.09	0	N/A
hsa-miR-6845-3p	423-429	7mer-1A	-0.06	64	-0.06	0.32	N/A
hsa-miR-7110-3p	424-430	7mer-m8	-0.17	83	-0.17	0	N/A
hsa-miR-6769b-3p	425-432	8mer	-0.26	95	-0.26	0	N/A
hsa-miR-4723-3p	425-432	8mer	-0.23	93	-0.22	0	N/A
hsa-miR-3183	425-432	8mer	-0.12	90	-0.12	0	N/A
hsa-miR-7111-3p	426-433	8mer	-0.23	93	-0.22	0	N/A
hsa-miR-6780a-3p	427-433	7mer-1A	-0.21	92	-0.2	0	N/A
hsa-miR-6881-3p	427-433	7mer-1A	-0.16	88	-0.16	0	N/A
hsa-miR-1238-3p	428-434	7mer-1A	-0.1	83	-0.1	0	N/A
hsa-miR-670-3p	428-434	7mer-1A	-0.13	83	-0.12	1.402	N/A
hsa-miR-7159-3p	447-453	7mer-1A	-0.02	55	-0.02	0	N/A
hsa-miR-4482-3p	447-453	7mer-1A	-0.01	29	-0.01	0	N/A
hsa-miR-5011-5p	456-462	7mer-m8	-0.02	37	-0.02	0	N/A
hsa-miR-1277-5p	457-463	7mer-m8	-0.02	53	-0.02	0	N/A
hsa-miR-3613-3p	475-481	7mer-m8	-0.08	88	-0.08	0	N/A
hsa-miR-3613-3p	482-488	7mer-m8	-0.03	61	-0.03	0	N/A
hsa-miR-3613-3p	495-501	7mer-m8	-0.02	36	-0.02	0	N/A
hsa-miR-548as-3p	501-507	7mer-m8	-0.21	97	-0.21	0	N/A
hsa-miR-548ac	502-508	7mer-m8	-0.1	95	-0.1	0	N/A
hsa-miR-548z	502-508	7mer-m8	-0.09	95	-0.09	0	N/A
hsa-miR-548d-3p	502-508	7mer-m8	-0.08	95	-0.07	0	N/A
hsa-miR-548h-3p	502-508	7mer-m8	-0.09	95	-0.09	0	N/A
hsa-miR-548bb-3p	502-508	7mer-m8	-0.05	93	-0.05	0	N/A
hsa-miR-5011-5p	517-523	7mer-m8	-0.02	37	-0.02	0	N/A
hsa-miR-3613-3p	527-533	7mer-m8	-0.02	36	-0.02	0	N/A
hsa-miR-3065-5p	530-536	7mer-m8	-0.11	84	-0.11	0	N/A
hsa-miR-3529-3p	531-537	7mer-m8	-0.04	55	-0.04	0	N/A
hsa-miR-3155b	542-548	7mer-1A	-0.06	80	-0.06	0.547	N/A
hsa-miR-3155a	542-548	7mer-1A	-0.06	80	-0.06	0.547	N/A
hsa-miR-484	542-548	7mer-1A	-0.03	70	-0.03	0.547	N/A
hsa-miR-4772-5p	544-551	8mer	-0.19	84	-0.18	0.32	N/A
hsa-miR-383-5p.1	545-551	7mer-1A	-0.11	62	-0.1	3.28	< 0.1
hsa-miR-3192-3p	547-553	7mer-m8	-0.08	80	-0.07	0	N/A
hsa-miR-3151-3p	547-553	7mer-1A	-0.02	38	-0.02	0	N/A
hsa-miR-3200-5p	549-555	7mer-1A	-0.06	67	-0.06	0	N/A
hsa-miR-3927-5p	552-558	7mer-1A	-0.12	73	-0.12	0	N/A
hsa-miR-6772-3p	555-561	7mer-m8	-0.18	86	-0.17	0	N/A
hsa-miR-4448	555-561	7mer-1A	-0.1	85	-0.1	0	N/A
hsa-miR-4268	555-561	7mer-1A	-0.12	84	-0.12	0	N/A
hsa-miR-6801-3p	565-572	8mer	-0.32	95	-0.31	0	N/A
hsa-miR-6810-3p	565-572	8mer	-0.32	95	-0.31	0	N/A
hsa-miR-331-3p	566-572	7mer-1A	-0.18	92	-0.18	1.527	N/A
hsa-miR-3124-3p	574-580	7mer-1A	-0.06	71	-0.06	0	N/A
hsa-miR-130b-5p	575-582	8mer	-0.03	64	-0.03	0.054	N/A
hsa-miR-4753-3p	576-582	7mer-m8	-0.02	47	-0.02	0	N/A
hsa-miR-7110-3p	578-584	7mer-1A	-0.06	62	-0.06	0	N/A
hsa-miR-6873-3p	578-584	7mer-m8	-0.05	57	-0.05	0	N/A
hsa-miR-6817-3p	578-584	7mer-1A	-0.01	33	-0.01	0	N/A
hsa-miR-7110-3p	579-586	8mer	-0.18	83	-0.17	0	N/A
hsa-miR-6873-3p	580-586	7mer-m8	-0.06	63	-0.06	0	N/A
hsa-miR-6817-3p	580-586	7mer-1A	-0.01	26	-0.01	0	N/A
hsa-miR-6895-3p	581-588	8mer	-0.2	91	-0.19	0	N/A
hsa-miR-6818-3p	582-588	7mer-m8	-0.04	62	-0.04	0	N/A
hsa-miR-593-3p	582-588	7mer-1A	-0.02	32	-0.01	0.057	N/A
hsa-miR-6790-5p	586-592	7mer-m8	-0.02	48	-0.02	0	N/A
hsa-miR-4658	586-592	7mer-m8	-0.02	48	-0.02	0	N/A
hsa-miR-574-5p	586-592	7mer-1A	-0.01	14	-0.01	0.234	N/A
hsa-miR-3659	586-592	7mer-1A	-0.01	14	-0.01	0	N/A
hsa-miR-6078	590-596	7mer-m8	-0.17	87	-0.17	0	N/A
hsa-miR-4485-5p	591-597	7mer-m8	-0.21	82	-0.2	0	N/A
hsa-miR-4632-3p	593-599	7mer-1A	-0.15	58	-0.15	0	N/A
hsa-miR-6882-3p	596-602	7mer-1A	-0.05	42	-0.04	0	N/A
hsa-miR-6716-5p	601-607	7mer-m8	-0.02	26	-0.02	0	N/A
hsa-miR-6797-5p	604-610	7mer-m8	-0.11	66	-0.1	0.054	N/A
hsa-miR-1249-5p	604-610	7mer-m8	-0.06	48	-0.06	0.054	N/A
hsa-miR-149-3p	605-612	8mer	-0.19	85	-0.18	0	N/A
hsa-miR-6883-5p	605-612	8mer	-0.17	84	-0.17	0	N/A
hsa-miR-6785-5p	605-612	8mer	-0.16	83	-0.16	0	N/A
hsa-miR-4728-5p	605-612	8mer	-0.16	80	-0.16	0	N/A
hsa-miR-7106-5p	606-612	7mer-1A	-0.07	61	-0.06	0	N/A
hsa-miR-1273h-5p	606-612	7mer-m8	-0.07	55	-0.07	0.054	N/A
hsa-miR-30b-3p	606-612	7mer-m8	-0.04	48	-0.04	0.054	N/A
hsa-miR-6780a-5p	606-612	7mer-m8	-0.04	46	-0.04	0.054	N/A
hsa-miR-3689a-3p	606-612	7mer-m8	-0.03	40	-0.03	0.054	N/A
hsa-miR-3689c	606-612	7mer-m8	-0.03	39	-0.03	0.054	N/A
hsa-miR-3689b-3p	606-612	7mer-m8	-0.03	39	-0.03	0.054	N/A
hsa-miR-6779-5p	606-612	7mer-m8	-0.03	38	-0.03	0.054	N/A
hsa-miR-6799-5p	606-612	7mer-1A	-0.01	35	-0.01	0	N/A
hsa-miR-3192-5p	607-613	7mer-m8	-0.02	51	-0.02	0.009	N/A
hsa-miR-4505	609-616	8mer	-0.24	90	-0.23	0	N/A
hsa-miR-5787	609-616	8mer	-0.15	86	-0.15	0	N/A
hsa-miR-6842-3p	610-616	7mer-m8	-0.18	84	-0.18	0	N/A
hsa-miR-3652	610-616	7mer-1A	-0.09	75	-0.09	0.234	N/A
hsa-miR-4430	610-616	7mer-1A	-0.09	72	-0.08	0.234	N/A
hsa-miR-5693	613-620	8mer	-0.09	87	-0.09	0	N/A
hsa-miR-194-3p	614-620	7mer-1A	-0.1	78	-0.09	0	N/A
hsa-miR-6854-5p	617-623	7mer-m8	-0.02	40	-0.02	0	N/A
hsa-miR-196b-3p	621-627	7mer-m8	-0.23	83	-0.22	0	N/A
hsa-miR-564	626-632	7mer-1A	-0.14	53	-0.14	0.009	N/A
hsa-miR-5580-5p	629-635	7mer-1A	-0.06	49	-0.06	0.054	N/A
hsa-miR-3907	632-638	7mer-1A	-0.08	64	-0.08	0.234	N/A
hsa-miR-4790-3p	635-641	7mer-m8	-0.02	35	-0.02	0	N/A
hsa-miR-6821-5p	647-653	7mer-1A	-0.12	69	-0.12	0	N/A
hsa-miR-450a-5p	649-655	7mer-1A	-0.17	64	-0.17	0.137	N/A
hsa-miR-19a-5p	650-657	8mer	-0.03	63	-0.03	0.347	N/A
hsa-miR-19b-2-5p	650-657	8mer	-0.03	62	-0.03	0.347	N/A
hsa-miR-19b-1-5p	650-657	8mer	-0.03	62	-0.03	0.347	N/A
hsa-miR-2052	651-657	7mer-1A	-0.01	18	-0.01	0	N/A
hsa-miR-4652-3p	654-660	7mer-m8	-0.02	58	-0.02	0	N/A
hsa-miR-152-5p	656-662	7mer-m8	-0.07	54	-0.07	0.351	N/A
hsa-miR-23b-5p	658-664	7mer-1A	-0.09	67	-0.09	0.367	N/A
hsa-miR-23a-5p	658-664	7mer-1A	-0.04	59	-0.04	0.367	N/A
hsa-miR-582-3p	662-668	7mer-1A	-0.01	24	-0.01	0.054	N/A
hsa-miR-6893-3p	670-676	7mer-m8	-0.07	59	-0.06	2.492	N/A
hsa-miR-370-3p	670-676	7mer-m8	-0.03	57	-0.03	2.492	N/A
hsa-miR-6752-3p	672-678	7mer-1A	-0.06	59	-0.06	0	N/A
hsa-miR-7113-3p	673-680	8mer	-0.11	77	-0.1	0	N/A
hsa-miR-4469	674-680	7mer-1A	-0.01	42	-0.01	0	N/A
hsa-miR-6867-3p	674-680	7mer-m8	-0.02	40	-0.02	0	N/A
hsa-miR-4685-3p	674-680	7mer-1A	-0.01	39	-0.01	0.2	N/A
hsa-miR-4287	674-680	7mer-1A	-0.01	32	-0.01	0.2	N/A
hsa-miR-7156-5p	682-688	7mer-m8	-0.05	74	-0.05	0	N/A
hsa-miR-4273	682-688	7mer-m8	-0.02	66	-0.02	0	N/A
hsa-miR-2117	682-688	7mer-1A	-0.01	13	-0.01	0	N/A
hsa-miR-4694-5p	685-691	7mer-1A	-0.17	76	-0.16	0	N/A
hsa-miR-147a	689-696	8mer	-0.15	95	-0.15	0.264	N/A
hsa-miR-644a	689-695	7mer-1A	-0.11	75	-0.11	0.054	N/A
hsa-miR-3911	689-695	7mer-1A	-0.13	75	-0.13	0.465	N/A
hsa-miR-6818-5p	690-696	7mer-1A	-0.04	56	-0.04	0	N/A
hsa-miR-581	691-698	8mer	-0.15	87	-0.15	0.057	N/A
hsa-miR-431-5p	694-700	7mer-1A	-0.05	62	-0.05	0.481	N/A
hsa-miR-1183	706-713	8mer	-0.26	97	-0.25	0.057	N/A
hsa-miR-3622b-3p	716-722	7mer-m8	-0.09	84	-0.09	0	N/A
hsa-miR-3622a-3p	716-722	7mer-m8	-0.08	80	-0.08	0	N/A
hsa-miR-6804-3p	717-723	7mer-m8	-0.17	79	-0.16	0	N/A
hsa-miR-3622a-5p	720-726	7mer-1A	-0.13	85	-0.13	0	N/A
hsa-miR-5582-5p	720-726	7mer-1A	-0.11	76	-0.11	0	N/A
hsa-miR-4423-3p	720-726	7mer-m8	-0.13	76	-0.12	0.009	N/A
hsa-miR-6806-5p	721-727	7mer-m8	-0.1	38	-0.1	0	N/A
hsa-miR-4536-5p	724-731	8mer	-0.15	69	-0.15	0.057	N/A
hsa-miR-3911	727-733	7mer-1A	-0.09	64	-0.09	0.701	N/A
hsa-miR-147a	727-733	7mer-m8	-0.02	63	-0.02	0.264	N/A
hsa-miR-644a	727-733	7mer-1A	-0.04	51	-0.03	0.054	N/A
hsa-miR-1914-5p	730-736	7mer-1A	-0.08	75	-0.08	0.318	N/A
hsa-miR-7152-5p	731-738	8mer	-0.03	64	-0.03	0	N/A
hsa-miR-3074-5p	732-738	7mer-1A	-0.01	46	-0.01	0.32	N/A
hsa-miR-4761-5p	738-744	7mer-1A	-0.08	68	-0.07	0	N/A
hsa-miR-561-5p	739-745	7mer-1A	-0.07	56	-0.06	0	N/A
hsa-miR-676-5p	741-747	7mer-1A	-0.01	42	-0.01	0.742	N/A
hsa-miR-4659b-3p	743-749	7mer-1A	-0.01	40	-0.01	0.32	N/A
hsa-miR-4659a-3p	743-749	7mer-1A	-0.01	40	-0.01	0.32	N/A
hsa-miR-6875-3p	743-749	7mer-1A	-0.01	31	-0.01	0	N/A
hsa-miR-29a-5p	748-754	7mer-m8	-0.02	33	-0.02	0	N/A
hsa-miR-4738-3p	752-758	7mer-m8	-0.12	87	-0.12	0	N/A
hsa-miR-8067	755-762	8mer	-0.04	58	-0.04	0	N/A
hsa-miR-6508-5p	755-762	8mer	-0.03	46	-0.03	0	N/A
hsa-miR-518e-5p	757-763	7mer-1A	-0.12	80	-0.11	0.057	N/A
hsa-miR-519b-5p	757-763	7mer-1A	-0.12	80	-0.11	0.057	N/A
hsa-miR-519c-5p	757-763	7mer-1A	-0.12	80	-0.11	0.057	N/A
hsa-miR-523-5p	757-763	7mer-1A	-0.12	80	-0.11	0.057	N/A
hsa-miR-522-5p	757-763	7mer-1A	-0.12	80	-0.11	0.057	N/A
hsa-miR-519a-5p	757-763	7mer-1A	-0.12	80	-0.11	0.057	N/A
hsa-miR-526a	757-763	7mer-1A	-0.12	79	-0.11	0.057	N/A
hsa-miR-518d-5p	757-763	7mer-1A	-0.12	79	-0.11	0.057	N/A
hsa-miR-518f-5p	757-763	7mer-1A	-0.12	79	-0.11	0.057	N/A
hsa-miR-520c-5p	757-763	7mer-1A	-0.12	79	-0.11	0.057	N/A
hsa-miR-4777-5p	757-763	7mer-1A	-0.05	69	-0.05	0	N/A
hsa-miR-6815-3p	760-766	7mer-m8	-0.11	74	-0.11	0.742	N/A
hsa-miR-3607-3p	781-787	7mer-m8	-0.02	46	-0.02	0	N/A
hsa-miR-548g-3p	784-791	8mer	-0.12	92	-0.12	0	N/A
hsa-miR-548av-3p	785-791	7mer-1A	-0.01	51	-0.01	0	N/A
hsa-miR-5011-5p	790-797	8mer	-0.03	56	-0.03	0	N/A
hsa-miR-1277-5p	790-801	non-canonical	N/A	N/A	N/A	0	N/A
hsa-miR-1277-5p	790-801	non-canonical	N/A	N/A	N/A	0	N/A
hsa-miR-190a-3p	791-797	7mer-m8	-0.02	40	-0.02	1.034	N/A
hsa-miR-5011-5p	792-799	8mer	-0.03	56	-0.03	0	N/A
hsa-miR-190a-3p	793-799	7mer-m8	-0.02	40	-0.02	1.034	N/A
hsa-miR-5011-5p	794-800	7mer-m8	-0.02	37	-0.02	0	N/A
hsa-miR-1285-5p	809-815	7mer-1A	-0.01	57	-0.01	0	N/A
hsa-miR-190a-3p	813-819	7mer-m8	-0.03	75	-0.03	0.493	N/A
hsa-miR-5011-5p	813-819	7mer-1A	-0.01	24	-0.01	0	N/A
hsa-miR-1277-5p	813-824	non-canonical	N/A	N/A	N/A	0	N/A
hsa-miR-1277-5p	813-824	non-canonical	N/A	N/A	N/A	0	N/A
hsa-miR-5011-5p	814-821	8mer	-0.03	56	-0.03	0	N/A
hsa-miR-190a-3p	815-821	7mer-m8	-0.07	86	-0.07	0.493	N/A
hsa-miR-5011-5p	816-823	8mer	-0.03	56	-0.03	0	N/A
hsa-miR-190a-3p	817-824	8mer	-0.08	89	-0.08	0.054	N/A
hsa-miR-6083	819-825	7mer-1A	-0.01	45	-0.01	0	N/A
hsa-miR-6782-3p	824-830	7mer-1A	-0.07	76	-0.07	0	N/A
hsa-miR-1244	836-842	7mer-m8	-0.1	71	-0.1	0.057	N/A
hsa-let-7a-2-3p	841-848	8mer	-0.08	75	-0.02	1.034	N/A
hsa-let-7g-3p	841-848	8mer	-0.07	71	-0.02	1.034	N/A
hsa-let-7c-3p	842-848	7mer-1A	-0.01	23	0	0.77	N/A
hsa-miR-3613-5p	843-849	7mer-m8	-0.15	84	-0.04	0.602	N/A
hsa-miR-125b-1-3p	847-853	7mer-1A	-0.27	85	-0.07	0	N/A
hsa-miR-6512-5p	859-865	7mer-m8	-0.02	27	-0.01	0	N/A
hsa-miR-767-5p	861-867	7mer-m8	-0.25	95	-0.06	0.5	N/A
hsa-miR-488-3p	867-873	7mer-1A	-0.01	38	0	1.306	N/A
hsa-miR-510-3p	868-874	7mer-1A	-0.01	43	0	0	N/A
hsa-miR-2681-5p	886-892	7mer-1A	-0.01	53	0	0	N/A
hsa-miR-4307	889-895	7mer-m8	-0.02	43	-0.01	0	N/A
hsa-miR-8075	893-899	7mer-m8	-0.13	69	-0.03	0	N/A
hsa-miR-6079	898-904	7mer-m8	-0.1	84	-0.03	0	N/A
hsa-miR-6828-5p	898-904	7mer-1A	-0.09	64	-0.02	0.054	N/A
hsa-miR-671-5p	898-904	7mer-1A	-0.05	58	-0.01	0.262	N/A
hsa-miR-3190-3p	899-905	7mer-m8	-0.02	33	-0.01	0	N/A
hsa-miR-605-3p	908-914	7mer-m8	-0.04	33	-0.01	0	N/A
hsa-miR-298	911-917	7mer-m8	-0.02	33	-0.01	0.057	N/A
hsa-let-7i-3p	915-921	7mer-1A	-0.19	74	-0.05	0	N/A
hsa-miR-3121-5p	918-924	7mer-m8	-0.02	56	-0.01	0	N/A
hsa-miR-7855-5p	928-934	7mer-1A	-0.05	57	-0.01	0	N/A
hsa-miR-3189-3p	931-937	7mer-1A	-0.13	79	-0.03	0	N/A
hsa-miR-212-5p	931-937	7mer-1A	-0.01	30	0	1.876	< 0.1
hsa-miR-500b-5p	932-938	7mer-m8	-0.02	36	-0.01	2.283	N/A
hsa-miR-362-5p	932-938	7mer-m8	-0.02	35	-0.01	2.283	N/A
hsa-miR-136-5p	937-943	7mer-1A	-0.02	41	-0.01	2.388	N/A
hsa-miR-515-5p	938-944	7mer-1A	-0.02	31	-0.01	0.054	N/A
hsa-miR-519e-5p	938-944	7mer-1A	-0.02	31	-0.01	0.054	N/A
hsa-miR-629-3p	939-945	7mer-1A	-0.01	45	0	0	N/A
hsa-miR-6832-3p	943-949	7mer-1A	-0.08	75	-0.02	0	N/A
hsa-miR-211-5p	943-949	7mer-m8	-0.06	70	-0.02	2.121	0.19
hsa-miR-204-5p	943-949	7mer-m8	-0.05	67	-0.01	2.121	0.19
hsa-miR-4685-3p	944-951	8mer	-0.03	60	-0.01	0	N/A
hsa-miR-4287	944-951	8mer	-0.03	59	-0.01	0	N/A
hsa-miR-6867-3p	945-951	7mer-m8	-0.07	65	-0.02	0	N/A
hsa-miR-7113-3p	945-951	7mer-1A	-0.05	63	-0.01	0	N/A
hsa-miR-4469	945-951	7mer-1A	-0.01	42	0	0	N/A
hsa-miR-6876-3p	949-955	7mer-m8	-0.05	42	-0.01	0.009	N/A
hsa-miR-626	949-955	7mer-m8	-0.02	17	-0.01	0.009	N/A
hsa-miR-2276-3p	955-962	8mer	-0.03	62	-0.01	0	N/A
hsa-miR-4772-3p	956-962	7mer-1A	-0.01	40	0	0	N/A
hsa-miR-523-3p	965-971	7mer-m8	-0.21	75	-0.06	0	N/A
hsa-miR-589-5p	969-975	7mer-1A	-0.01	30	0	0.057	N/A
hsa-miR-146a-5p	969-975	7mer-1A	-0.01	18	0	0.08	< 0.1
hsa-miR-146b-5p	969-975	7mer-1A	-0.01	18	0	0.08	< 0.1
hsa-miR-7153-5p	969-975	7mer-1A	-0.01	18	0	0.08	< 0.1
hsa-miR-6077	983-989	7mer-m8	-0.02	50	-0.01	0	N/A
hsa-miR-4725-3p	985-991	7mer-m8	-0.06	48	-0.02	0	N/A
hsa-miR-6780b-5p	985-991	7mer-m8	-0.05	42	-0.01	0	N/A
hsa-miR-4271	985-991	7mer-m8	-0.02	35	-0.01	0	N/A
hsa-miR-6783-5p	986-992	7mer-m8	-0.02	15	-0.01	0	N/A
hsa-miR-6715a-3p	993-999	7mer-m8	-0.02	25	-0.01	0	N/A
hsa-miR-520d-5p	996-1002	7mer-1A	-0.01	52	0	0.054	N/A
hsa-miR-524-5p	996-1002	7mer-1A	-0.01	51	0	0.054	N/A
hsa-miR-6837-3p	1006-1012	7mer-m8	-0.02	34	-0.01	0	N/A
hsa-miR-205-5p	1008-1014	7mer-1A	-0.01	28	0	2.558	0.13
hsa-miR-5193	1011-1017	7mer-1A	-0.01	34	0	0.2	N/A
hsa-miR-660-3p	1011-1017	7mer-1A	-0.01	21	0	0.054	N/A
hsa-miR-4279	1013-1020	8mer	-0.03	65	-0.01	0	N/A
hsa-miR-148a-5p	1017-1023	7mer-m8	-0.02	37	-0.01	0.054	N/A
hsa-miR-6814-5p	1021-1027	7mer-1A	-0.01	30	0	0	N/A
hsa-miR-150-5p	1022-1028	7mer-m8	-0.02	37	-0.01	0.372	< 0.1
hsa-miR-149-5p	1026-1032	7mer-m8	-0.06	73	-0.02	0.091	N/A
hsa-miR-490-3p	1029-1035	7mer-m8	-0.02	37	-0.01	0.091	< 0.1
hsa-miR-589-5p	1032-1038	7mer-m8	-0.02	47	-0.01	0.057	N/A
hsa-miR-6878-5p	1034-1040	7mer-m8	-0.02	15	-0.01	0.493	N/A
hsa-miR-6760-5p	1035-1041	7mer-m8	-0.02	26	-0.01	0	N/A
hsa-miR-6754-5p	1036-1042	7mer-m8	-0.02	38	-0.01	0	N/A
hsa-miR-4270	1036-1042	7mer-m8	-0.02	36	-0.01	0	N/A
hsa-miR-4441	1036-1042	7mer-m8	-0.02	35	-0.01	0	N/A
hsa-miR-4763-3p	1038-1045	8mer	-0.14	78	-0.04	0	N/A
hsa-miR-1207-5p	1038-1045	8mer	-0.14	77	-0.04	0	N/A
hsa-miR-7150	1039-1046	8mer	-0.09	68	-0.03	0	N/A
hsa-miR-4736	1039-1045	7mer-1A	-0.04	52	-0.01	0.32	N/A
hsa-miR-182-5p	1041-1047	7mer-1A	-0.08	58	-0.02	3.26	0.35
hsa-miR-1271-5p	1041-1047	7mer-1A	-0.04	57	-0.01	3.26	0.35
hsa-miR-96-5p	1041-1047	7mer-1A	-0.02	46	-0.01	3.26	0.35
hsa-miR-6832-3p	1046-1052	7mer-m8	-0.02	37	-0.01	0.465	N/A
hsa-miR-4313	1049-1055	7mer-m8	-0.15	71	-0.04	0	N/A
hsa-miR-3943	1050-1057	8mer	-0.26	92	-0.07	0.009	N/A
hsa-miR-4323	1051-1057	7mer-1A	-0.11	75	-0.03	0	N/A
hsa-miR-6769a-3p	1051-1057	7mer-1A	-0.01	32	0	0	N/A
hsa-miR-1287-3p	1053-1059	7mer-m8	-0.06	52	-0.02	0	N/A
hsa-miR-6891-3p	1058-1064	7mer-m8	-0.05	62	-0.01	0	N/A
hsa-miR-6072	1058-1064	7mer-m8	-0.02	45	-0.01	0	N/A
hsa-miR-1207-3p	1081-1087	7mer-1A	-0.05	64	-0.01	0.009	N/A
hsa-miR-6787-3p	1082-1089	8mer	-0.1	86	-0.03	0	N/A
hsa-miR-4639-3p	1086-1092	7mer-m8	-0.1	83	-0.03	0.054	N/A
hsa-miR-6777-3p	1087-1093	7mer-m8	-0.05	59	-0.01	0	N/A
hsa-miR-4301	1089-1095	7mer-1A	-0.1	76	-0.03	0	N/A
hsa-miR-3156-3p	1089-1095	7mer-m8	-0.06	63	-0.02	0	N/A
hsa-miR-6744-5p	1097-1103	7mer-1A	-0.01	23	0	0	N/A
hsa-miR-1255b-5p	1097-1103	7mer-1A	-0.01	18	0	0.057	N/A
hsa-miR-1255a	1097-1103	7mer-1A	-0.01	15	0	0.057	N/A
hsa-miR-5706	1099-1105	7mer-m8	-0.02	38	-0.01	0	N/A
hsa-miR-4782-5p	1099-1105	7mer-m8	-0.02	38	-0.01	0	N/A
hsa-miR-6839-5p	1099-1105	7mer-1A	-0.01	24	0	0.354	N/A
hsa-miR-378j	1099-1105	7mer-1A	-0.01	21	0	0.354	N/A
hsa-miR-627-5p	1103-1109	7mer-m8	-0.03	53	-0.01	0.057	N/A
hsa-miR-924	1103-1109	7mer-1A	-0.03	44	-0.01	0.057	N/A
hsa-miR-6076	1107-1113	7mer-1A	-0.04	62	-0.01	0	N/A
hsa-miR-6797-3p	1107-1113	7mer-1A	-0.01	35	0	0	N/A
hsa-miR-5011-3p	1108-1114	7mer-1A	-0.05	69	-0.01	0	N/A
hsa-miR-4666b	1108-1114	7mer-1A	-0.03	52	-0.01	0	N/A
hsa-miR-570-3p	1127-1133	7mer-m8	-0.02	25	-0.01	0	N/A
hsa-miR-4294	1141-1147	7mer-m8	-0.02	30	-0.01	0	N/A
hsa-miR-6129	1144-1150	7mer-m8	-0.02	25	-0.01	0.057	N/A
hsa-miR-6130	1144-1150	7mer-m8	-0.02	25	-0.01	0.057	N/A
hsa-miR-6127	1144-1150	7mer-m8	-0.02	24	-0.01	0.057	N/A
hsa-miR-4510	1144-1150	7mer-m8	-0.02	24	-0.01	0.057	N/A
hsa-miR-6133	1144-1150	7mer-m8	-0.02	24	-0.01	0.057	N/A
hsa-miR-4419a	1144-1150	7mer-m8	-0.02	24	-0.01	0.057	N/A
hsa-miR-4769-3p	1157-1164	8mer	-0.03	56	-0.01	0	N/A
hsa-miR-6817-5p	1157-1164	8mer	-0.03	54	-0.01	0	N/A
hsa-miR-4727-5p	1158-1164	7mer-m8	-0.02	21	-0.01	0	N/A
hsa-miR-2276-5p	1161-1167	7mer-m8	-0.02	41	-0.01	0	N/A
hsa-miR-7848-3p	1163-1169	7mer-m8	-0.04	45	-0.01	0	N/A
hsa-miR-3678-5p	1167-1173	7mer-1A	-0.23	59	-0.06	0	N/A
hsa-miR-4432	1172-1178	7mer-m8	-0.02	52	-0.01	0	N/A
hsa-miR-2861	1179-1186	8mer	-0.14	79	-0.04	0	N/A
hsa-miR-4738-3p	1185-1191	7mer-m8	-0.02	44	-0.01	0	N/A
hsa-miR-539-5p	1188-1194	7mer-1A	-0.01	46	0	0.348	N/A
hsa-miR-3609	1192-1199	8mer	-0.03	66	-0.01	0	N/A
hsa-miR-548ah-5p	1192-1199	8mer	-0.03	64	-0.01	0	N/A
hsa-miR-4796-3p	1193-1199	7mer-1A	-0.01	52	0	0	N/A
hsa-miR-526b-3p	1193-1199	7mer-1A	-0.01	49	0	0.663	< 0.1
hsa-miR-17-5p	1193-1199	7mer-1A	-0.01	47	0	0.663	< 0.1
hsa-miR-20b-5p	1193-1199	7mer-1A	-0.01	47	0	0.663	< 0.1
hsa-miR-93-5p	1193-1199	7mer-1A	-0.01	47	0	0.663	< 0.1
hsa-miR-106b-5p	1193-1199	7mer-1A	-0.01	46	0	0.663	< 0.1
hsa-miR-20a-5p	1193-1199	7mer-1A	-0.01	46	0	0.663	< 0.1
hsa-miR-519d-3p	1193-1199	7mer-1A	-0.01	46	0	0.663	< 0.1
hsa-miR-106a-5p	1193-1199	7mer-1A	-0.01	45	0	0.663	< 0.1
hsa-miR-4687-5p	1208-1214	7mer-m8	-0.08	75	-0.02	0	N/A
hsa-miR-1233-3p	1209-1215	7mer-m8	-0.05	47	-0.01	0.057	N/A
hsa-miR-4457	1215-1221	7mer-m8	-0.02	41	-0.01	0	N/A
hsa-miR-1260a	1221-1227	7mer-m8	-0.12	73	-0.03	0.264	N/A
hsa-miR-1224-3p	1221-1227	7mer-1A	-0.07	73	-0.02	0.057	N/A
hsa-miR-1260b	1221-1227	7mer-m8	-0.12	72	-0.03	0.264	N/A
hsa-miR-3151-3p	1225-1232	8mer	-0.1	73	-0.03	0	N/A
hsa-miR-3192-3p	1226-1233	8mer	-0.03	65	-0.01	0	N/A
hsa-miR-4762-3p	1227-1233	7mer-m8	-0.02	51	-0.01	0	N/A
hsa-miR-148b-5p	1229-1236	8mer	-0.06	72	-0.02	0	N/A
hsa-miR-6874-3p	1229-1236	8mer	-0.04	65	-0.01	0	N/A
hsa-miR-3168	1230-1236	7mer-1A	-0.01	37	0	0	N/A
hsa-miR-5584-3p	1230-1236	7mer-1A	-0.01	32	0	0	N/A
hsa-miR-6839-5p	1236-1243	8mer	-0.05	60	-0.01	0.354	N/A
hsa-miR-378j	1236-1243	8mer	-0.06	60	-0.02	0.354	N/A
hsa-miR-5706	1237-1243	7mer-m8	-0.06	65	-0.02	0	N/A
hsa-miR-4782-5p	1237-1243	7mer-m8	-0.03	52	-0.01	0	N/A
hsa-miR-518c-5p	1238-1244	7mer-m8	-0.1	77	-0.03	0.465	N/A
hsa-miR-514a-5p	1239-1245	7mer-m8	-0.14	87	-0.04	0.054	N/A
hsa-miR-188-3p	1245-1252	8mer	-0.07	59	-0.02	0	N/A
hsa-miR-3156-3p	1246-1252	7mer-1A	-0.09	71	-0.02	0	N/A
hsa-miR-1260a	1246-1252	7mer-1A	-0.07	58	-0.02	0.057	N/A
hsa-miR-1260b	1246-1252	7mer-1A	-0.05	50	-0.01	0.057	N/A
hsa-miR-668-3p	1253-1259	7mer-1A	-0.01	28	0	1.917	N/A
hsa-miR-6773-3p	1254-1260	7mer-m8	-0.04	61	-0.01	0	N/A
hsa-miR-943	1257-1264	8mer	-0.13	84	-0.03	0.009	N/A
hsa-miR-4439	1258-1264	7mer-1A	-0.08	77	-0.02	0.009	N/A
hsa-miR-3136-5p	1258-1264	7mer-1A	-0.1	72	-0.03	0.009	N/A
hsa-miR-2052	1261-1267	7mer-m8	-0.02	30	-0.01	0	N/A
hsa-miR-193b-5p	1264-1271	8mer	-0.1	61	-0.03	0.228	N/A
hsa-miR-3170	1265-1271	7mer-m8	-0.08	65	-0.02	0	N/A
hsa-miR-6855-5p	1265-1271	7mer-m8	-0.08	62	-0.02	0	N/A
hsa-miR-6742-5p	1266-1272	7mer-m8	-0.12	74	-0.03	0.234	N/A
hsa-miR-92a-2-5p	1267-1273	7mer-m8	-0.13	79	-0.03	0.395	N/A
hsa-miR-6772-3p	1275-1281	7mer-1A	-0.1	71	-0.03	0	N/A
hsa-miR-4307	1287-1294	8mer	-0.04	73	-0.01	0	N/A
hsa-miR-567	1289-1296	8mer	-0.13	80	-0.03	0.009	N/A
hsa-miR-297	1290-1297	8mer	-0.14	82	-0.04	0.397	N/A
hsa-miR-675-3p	1291-1297	7mer-1A	-0.05	68	-0.01	0.054	N/A
hsa-miR-3149	1291-1298	8mer	-0.03	60	-0.01	0.009	N/A
hsa-miR-770-5p	1301-1307	7mer-m8	-0.17	87	-0.04	0.057	N/A
hsa-miR-4712-5p	1301-1307	7mer-m8	-0.14	83	-0.03	0.057	N/A
hsa-miR-4524b-3p	1314-1321	8mer	-0.03	73	-0.01	0	N/A
hsa-miR-4484	1325-1331	7mer-m8	-0.05	67	-0.01	0	N/A
hsa-miR-8485	1332-1338	7mer-m8	-0.02	19	-0.01	0.32	N/A
hsa-miR-3133	1337-1343	7mer-m8	-0.02	80	-0.01	0	N/A
hsa-miR-1237-5p	1350-1356	7mer-1A	-0.12	61	-0.03	0	N/A
hsa-miR-4697-5p	1350-1356	7mer-1A	-0.12	58	-0.03	0	N/A
hsa-miR-4488	1350-1356	7mer-1A	-0.1	55	-0.03	0	N/A
hsa-miR-6846-5p	1350-1356	7mer-1A	-0.07	38	-0.02	0	N/A
hsa-miR-6848-5p	1350-1356	7mer-1A	-0.07	37	-0.02	0	N/A
hsa-miR-4472	1351-1357	7mer-m8	-0.02	39	-0.01	0	N/A
hsa-miR-4447	1351-1357	7mer-m8	-0.02	39	-0.01	0	N/A
hsa-miR-92a-2-5p	1352-1359	8mer	-0.03	49	-0.01	0.347	N/A
hsa-miR-654-5p	1353-1359	7mer-1A	-0.01	30	0	0.054	N/A
hsa-miR-541-3p	1353-1359	7mer-1A	-0.01	30	0	0.054	N/A
hsa-miR-6769b-5p	1353-1359	7mer-1A	-0.01	18	0	0	N/A
hsa-miR-6769a-5p	1353-1359	7mer-1A	-0.01	16	0	0	N/A
hsa-miR-432-3p	1357-1363	7mer-m8	-0.02	34	-0.01	0.234	N/A
hsa-miR-3691-5p	1358-1364	7mer-m8	-0.02	26	-0.01	0	N/A
hsa-miR-3165	1359-1365	7mer-m8	-0.02	21	-0.01	0.009	N/A
hsa-miR-6745	1360-1366	7mer-m8	-0.09	61	-0.02	0.054	N/A
hsa-miR-363-5p	1360-1366	7mer-m8	-0.05	44	-0.01	0.054	N/A
hsa-miR-608	1361-1367	7mer-m8	-0.14	53	-0.03	0	N/A
hsa-miR-4651	1361-1367	7mer-m8	-0.12	51	-0.03	0	N/A
hsa-miR-6782-5p	1362-1368	7mer-m8	-0.06	48	-0.02	0	N/A
hsa-miR-5194	1363-1369	7mer-m8	-0.09	71	-0.02	0	N/A
hsa-miR-6738-5p	1363-1369	7mer-m8	-0.04	46	-0.01	0	N/A
hsa-miR-1914-3p	1363-1369	7mer-m8	-0.02	39	-0.01	0	N/A
hsa-miR-4312	1375-1381	7mer-m8	-0.02	54	-0.01	0	N/A
hsa-miR-6746-3p	1379-1385	7mer-m8	-0.18	68	-0.04	0	N/A
hsa-miR-6827-5p	1382-1388	7mer-m8	-0.02	26	-0.01	0.054	N/A
hsa-miR-6781-5p	1387-1393	7mer-m8	-0.04	17	-0.01	0	N/A
hsa-miR-128-2-5p	1388-1394	7mer-m8	-0.02	34	-0.01	0.054	N/A
hsa-miR-128-1-5p	1388-1394	7mer-m8	-0.02	22	-0.01	0.054	N/A
hsa-miR-4685-5p	1392-1398	7mer-1A	-0.01	31	0	0	N/A
hsa-miR-6837-5p	1392-1398	7mer-1A	-0.01	28	0	0	N/A
hsa-miR-7113-5p	1392-1398	7mer-1A	-0.01	16	0	0	N/A
hsa-miR-499a-3p	1401-1407	7mer-m8	-0.02	52	-0.01	0.354	N/A
hsa-miR-499b-3p	1401-1407	7mer-m8	-0.02	52	-0.01	0.354	N/A
hsa-miR-1270	1416-1423	8mer	-0.03	52	-0.01	0	N/A
hsa-miR-620	1416-1423	8mer	-0.03	50	-0.01	0	N/A
hsa-miR-4683	1416-1422	7mer-1A	-0.01	27	0	0	N/A
hsa-miR-4531	1417-1423	7mer-1A	-0.01	16	0	0	N/A
hsa-miR-7156-3p	1425-1431	7mer-m8	-0.12	77	-0.03	0	N/A
hsa-miR-1184	1426-1432	7mer-m8	-0.05	74	-0.01	0.057	N/A
hsa-miR-4418	1427-1433	7mer-m8	-0.02	52	-0.01	0.44	N/A
hsa-miR-509-3-5p	1427-1433	7mer-m8	-0.02	51	-0.01	0.44	N/A
hsa-miR-509-5p	1427-1433	7mer-m8	-0.02	51	-0.01	0.44	N/A
hsa-miR-548av-3p	1429-1435	7mer-m8	-0.02	65	-0.01	0	N/A
hsa-miR-548a-3p	1430-1437	8mer	-0.03	77	-0.01	0.236	N/A
hsa-miR-548ar-3p	1430-1437	8mer	-0.03	77	-0.01	0.236	N/A
hsa-miR-548az-3p	1430-1437	8mer	-0.03	77	-0.01	0.236	N/A
hsa-miR-548e-3p	1430-1437	8mer	-0.03	76	-0.01	0.236	N/A
hsa-miR-548f-3p	1430-1437	8mer	-0.03	76	-0.01	0.236	N/A
hsa-miR-5582-3p	1431-1437	7mer-1A	-0.01	47	0	0.234	N/A
hsa-miR-3163	1433-1439	7mer-1A	-0.01	45	0	0	N/A
hsa-miR-6778-3p	1442-1448	7mer-m8	-0.24	93	-0.06	0	N/A
hsa-miR-369-3p	1462-1468	7mer-1A	-0.01	53	0	2.219	N/A
hsa-miR-5692b	1462-1468	7mer-1A	-0.01	41	0	0	N/A
hsa-miR-5692c	1462-1468	7mer-1A	-0.01	41	0	0	N/A
hsa-miR-944	1466-1472	7mer-1A	-0.01	41	0	0.057	N/A
hsa-miR-6507-5p	1471-1478	8mer	-0.03	81	-0.01	0	N/A
hsa-miR-944	1490-1496	7mer-1A	-0.01	41	0	0.057	N/A
hsa-miR-4803	1494-1500	7mer-m8	-0.02	41	-0.01	0.054	N/A
hsa-miR-302a-5p	1504-1510	7mer-1A	-0.01	50	0	0.32	N/A
hsa-miR-3133	1513-1519	7mer-1A	-0.01	63	0	0	N/A
hsa-miR-186-5p	1513-1519	7mer-1A	-0.01	59	0	2.396	N/A
hsa-miR-302a-5p	1516-1522	7mer-1A	-0.01	50	0	0.2	N/A
hsa-miR-6839-3p	1529-1536	8mer	-0.12	78	-0.03	0	N/A
hsa-miR-629-5p	1529-1535	7mer-1A	-0.08	71	-0.02	0	N/A
hsa-miR-4507	1530-1536	7mer-1A	-0.11	74	-0.03	0	N/A
hsa-miR-3940-5p	1530-1536	7mer-1A	-0.06	72	-0.01	0	N/A
hsa-miR-4425	1532-1538	7mer-1A	-0.13	61	-0.03	0	N/A
hsa-miR-3147	1532-1538	7mer-1A	-0.01	29	0	0	N/A
hsa-miR-609	1535-1541	7mer-m8	-0.09	60	-0.02	0.057	N/A
hsa-miR-3202	1539-1545	7mer-m8	-0.08	66	-0.02	0	N/A
hsa-miR-4747-5p	1540-1546	7mer-m8	-0.14	76	-0.03	0	N/A
hsa-miR-5196-5p	1540-1546	7mer-m8	-0.13	73	-0.03	0	N/A
hsa-miR-9500	1541-1547	7mer-m8	-0.12	81	-0.03	0.32	N/A
hsa-miR-520f-5p	1541-1552	non-canonical	N/A	N/A	N/A	0	N/A
hsa-miR-520f-5p	1541-1552	non-canonical	N/A	N/A	N/A	0	N/A
hsa-miR-4509	1545-1551	7mer-m8	-0.02	43	-0.01	0	N/A
hsa-miR-510-3p	1552-1559	8mer	-0.03	81	-0.01	0	N/A
hsa-miR-653-5p	1552-1558	7mer-1A	-0.01	24	0	3.192	N/A
hsa-miR-5087	1556-1562	7mer-1A	-0.01	28	0	0	N/A
hsa-miR-29b-2-5p	1557-1563	7mer-1A	-0.01	40	0	0.517	N/A
hsa-miR-6813-3p	1560-1566	7mer-m8	-0.04	53	-0.01	0	N/A
hsa-miR-7106-3p	1569-1575	7mer-1A	-0.16	77	-0.04	0	N/A
hsa-miR-3620-3p	1574-1580	7mer-m8	-0.02	35	-0.01	0	N/A
hsa-miR-6871-3p	1576-1582	7mer-m8	-0.05	62	-0.01	0	N/A
hsa-miR-6750-3p	1585-1591	7mer-1A	-0.01	56	0	0	N/A
hsa-miR-593-5p	1602-1608	7mer-m8	-0.02	8	-0.01	0	N/A
hsa-miR-4685-5p	1606-1612	7mer-m8	-0.02	40	-0.01	0.323	N/A
hsa-miR-6837-5p	1606-1612	7mer-m8	-0.02	36	-0.01	0.323	N/A
hsa-miR-505-5p	1610-1616	7mer-m8	-0.02	27	-0.01	0.464	N/A
hsa-miR-6827-5p	1611-1618	8mer	-0.03	33	-0.01	0.054	N/A
hsa-miR-6090	1612-1618	7mer-1A	-0.01	31	0	0	N/A
hsa-miR-920	1612-1618	7mer-1A	-0.01	22	0	0.057	N/A
hsa-miR-4300	1612-1618	7mer-1A	-0.01	14	0	0.057	N/A
hsa-miR-6726-5p	1612-1618	7mer-1A	-0.01	13	0	0.057	N/A
hsa-miR-5591-5p	1612-1618	7mer-1A	-0.01	13	0	0.057	N/A
hsa-miR-1233-5p	1613-1619	7mer-m8	-0.02	16	-0.01	0.32	N/A
hsa-miR-6778-5p	1613-1619	7mer-m8	-0.02	16	-0.01	0.32	N/A
hsa-miR-6766-5p	1615-1621	7mer-m8	-0.02	24	-0.01	0	N/A
hsa-miR-6756-5p	1615-1621	7mer-m8	-0.02	19	-0.01	0	N/A
hsa-miR-4649-5p	1615-1626	non-canonical	N/A	N/A	N/A	0	N/A
hsa-miR-4649-5p	1615-1626	non-canonical	N/A	N/A	N/A	0	N/A
hsa-miR-4651	1616-1622	7mer-m8	-0.02	18	-0.01	0.32	N/A
hsa-miR-608	1616-1622	7mer-m8	-0.02	15	-0.01	0.32	N/A
hsa-miR-6782-5p	1617-1623	7mer-m8	-0.02	19	-0.01	0.32	N/A
hsa-miR-1914-3p	1618-1624	7mer-m8	-0.02	39	-0.01	0	N/A
hsa-miR-6738-5p	1618-1624	7mer-m8	-0.02	25	-0.01	0	N/A
hsa-miR-5194	1618-1624	7mer-m8	-0.02	24	-0.01	0	N/A
hsa-miR-874-3p	1622-1633	non-canonical	N/A	N/A	N/A	0	N/A
hsa-miR-874-3p	1622-1633	non-canonical	N/A	N/A	N/A	0	N/A
hsa-miR-1538	1624-1630	7mer-1A	-0.06	25	-0.02	0	N/A
hsa-miR-4745-3p	1624-1630	7mer-1A	-0.04	13	-0.01	0	N/A
hsa-miR-6765-3p	1628-1634	7mer-m8	-0.02	50	-0.01	0	N/A
hsa-miR-1224-3p	1630-1636	7mer-m8	-0.02	39	-0.01	0.057	N/A
hsa-miR-3136-3p	1633-1639	7mer-1A	-0.01	10	0	0.234	N/A
hsa-miR-7155-3p	1633-1639	7mer-1A	-0.01	8	0	0.234	N/A
hsa-miR-663b	1634-1640	7mer-m8	-0.02	42	-0.01	0.009	N/A
hsa-miR-3677-5p	1635-1641	7mer-m8	-0.02	45	-0.01	0	N/A
hsa-miR-5693	1636-1642	7mer-m8	-0.02	53	-0.01	0	N/A
hsa-miR-6872-3p	1643-1649	7mer-m8	-0.02	36	-0.01	0	N/A
hsa-miR-6879-3p	1648-1654	7mer-1A	-0.01	28	0	0	N/A
hsa-miR-6773-3p	1649-1655	7mer-m8	-0.02	44	-0.01	0	N/A
hsa-miR-4632-3p	1658-1664	7mer-m8	-0.14	56	-0.03	0	N/A
hsa-miR-4292	1664-1670	7mer-1A	-0.01	23	0	0	N/A
hsa-miR-6791-5p	1664-1670	7mer-1A	-0.01	22	0	0	N/A
hsa-miR-4308	1664-1670	7mer-1A	-0.01	20	0	0.32	N/A
hsa-miR-7113-3p	1665-1671	7mer-m8	-0.02	38	-0.01	0	N/A
hsa-miR-4652-5p	1670-1677	8mer	-0.03	24	-0.01	0	N/A
hsa-miR-6810-5p	1671-1678	8mer	-0.03	50	-0.01	0	N/A
hsa-miR-3191-3p	1671-1677	7mer-1A	-0.06	48	-0.02	0	N/A
hsa-miR-3144-5p	1671-1677	7mer-1A	-0.01	14	0	0	N/A
hsa-miR-2110	1672-1678	7mer-1A	-0.07	62	-0.02	0	N/A
hsa-miR-6763-5p	1672-1678	7mer-1A	-0.03	40	-0.01	0	N/A
hsa-miR-3150a-3p	1672-1678	7mer-1A	-0.01	27	0	0	N/A
hsa-miR-6857-5p	1672-1678	7mer-1A	-0.01	21	0	0	N/A
hsa-miR-450a-2-3p	1672-1678	7mer-m8	-0.02	11	-0.01	0	N/A
hsa-miR-3189-3p	1674-1680	7mer-m8	-0.05	60	-0.01	0	N/A
hsa-miR-6813-3p	1675-1681	7mer-m8	-0.02	31	-0.01	0	N/A
hsa-miR-1910-3p	1681-1687	7mer-m8	-0.02	49	-0.01	0	N/A
hsa-miR-6511a-5p	1681-1687	7mer-m8	-0.02	38	-0.01	0	N/A
hsa-miR-3714	1682-1688	7mer-m8	-0.02	49	-0.01	0	N/A
hsa-miR-605-3p	1683-1689	7mer-m8	-0.02	15	-0.01	0	N/A
hsa-miR-4504	1695-1701	7mer-m8	-0.02	25	-0.01	0.009	N/A
hsa-miR-1236-5p	1697-1703	7mer-m8	-0.12	82	-0.03	0	N/A
hsa-miR-5586-3p	1698-1704	7mer-m8	-0.02	24	-0.01	0	N/A
hsa-miR-5197-3p	1701-1707	7mer-m8	-0.02	47	-0.01	0.32	N/A
hsa-miR-1253	1702-1708	7mer-m8	-0.04	49	-0.01	0.009	N/A
hsa-miR-5197-3p	1706-1713	8mer	-0.03	61	-0.01	0	N/A
hsa-miR-4725-3p	1714-1720	7mer-m8	-0.14	71	-0.03	0	N/A
hsa-miR-6780b-5p	1714-1720	7mer-m8	-0.14	70	-0.03	0	N/A
hsa-miR-4271	1714-1720	7mer-m8	-0.07	65	-0.02	0	N/A
hsa-miR-6783-5p	1715-1721	7mer-m8	-0.03	22	-0.01	0	N/A
hsa-miR-4779	1718-1724	7mer-m8	-0.12	80	-0.03	0	N/A
hsa-miR-335-5p	1723-1729	7mer-1A	-0.01	43	0	0.397	N/A
hsa-miR-329-3p	1734-1740	7mer-m8	-0.02	61	-0.01	2.256	N/A
hsa-miR-362-3p	1734-1740	7mer-m8	-0.02	60	-0.01	2.256	N/A
hsa-miR-642b-3p	1736-1742	7mer-1A	-0.01	23	0	0	N/A
hsa-miR-642a-3p	1736-1742	7mer-1A	-0.01	22	0	0	N/A
hsa-miR-6730-3p	1737-1743	7mer-m8	-0.02	51	-0.01	0	N/A
hsa-miR-4732-3p	1739-1745	7mer-m8	-0.02	61	-0.01	0	N/A
hsa-miR-7976	1740-1746	7mer-m8	-0.02	25	-0.01	0	N/A
hsa-miR-6779-3p	1741-1747	7mer-m8	-0.02	29	-0.01	0.323	N/A
hsa-miR-6849-3p	1744-1750	7mer-1A	-0.03	45	-0.01	0	N/A
hsa-miR-6720-5p	1744-1750	7mer-m8	-0.02	34	-0.01	0	N/A
hsa-miR-6512-3p	1744-1750	7mer-m8	-0.02	34	-0.01	0	N/A
hsa-miR-766-3p	1745-1751	7mer-m8	-0.02	43	-0.01	0.009	N/A
hsa-miR-4667-3p	1748-1754	7mer-1A	-0.04	50	-0.01	0	N/A
hsa-miR-1470	1748-1754	7mer-1A	-0.01	46	0	0	N/A
hsa-miR-4469	1749-1755	7mer-m8	-0.02	59	-0.01	0.323	N/A
hsa-miR-6749-3p	1751-1757	7mer-m8	-0.02	34	-0.01	0	N/A
hsa-miR-4644	1767-1773	7mer-m8	-0.02	24	-0.01	2.749	N/A
hsa-miR-4306	1767-1773	7mer-m8	-0.02	24	-0.01	2.749	N/A
hsa-miR-185-5p	1767-1773	7mer-m8	-0.02	23	-0.01	2.749	N/A
hsa-miR-4428	1769-1775	7mer-m8	-0.02	28	-0.01	0.009	N/A
hsa-miR-4457	1772-1778	7mer-m8	-0.02	41	-0.01	0	N/A
hsa-miR-4731-3p	1773-1779	7mer-m8	-0.02	59	-0.01	0	N/A
hsa-miR-4801	1773-1779	7mer-m8	-0.02	54	-0.01	0	N/A
hsa-miR-8485	1775-1781	7mer-m8	-0.02	19	-0.01	0.32	N/A
hsa-miR-8485	1777-1783	7mer-m8	-0.02	19	-0.01	0.32	N/A
hsa-miR-377-3p	1779-1785	7mer-m8	-0.02	22	-0.01	1.43	N/A
hsa-miR-4705	1782-1788	7mer-m8	-0.02	49	-0.01	0	N/A
hsa-miR-3145-5p	1786-1792	7mer-m8	-0.02	30	-0.01	0.054	N/A
hsa-miR-603	1794-1800	7mer-1A	-0.07	84	-0.02	0.054	N/A
hsa-miR-8485	1794-1800	7mer-1A	-0.13	81	-0.03	0	N/A
hsa-miR-3941	1794-1800	7mer-m8	-0.05	74	-0.01	0	N/A
hsa-miR-8067	1806-1812	7mer-m8	-0.02	27	-0.01	0	N/A
hsa-miR-6508-5p	1806-1812	7mer-m8	-0.02	27	-0.01	0	N/A
hsa-miR-28-3p	1808-1814	7mer-1A	-0.04	54	-0.01	2.225	N/A
hsa-miR-136-3p	1823-1829	7mer-1A	-0.06	65	-0.01	0	N/A
hsa-miR-345-5p	1846-1852	7mer-m8	-0.02	60	-0.01	0.057	N/A
hsa-miR-628-5p	1848-1854	7mer-m8	-0.02	46	-0.01	0.054	N/A
hsa-miR-93-3p	1849-1855	7mer-m8	-0.02	30	-0.01	0.054	N/A
hsa-miR-764	1855-1861	7mer-m8	-0.02	67	-0.01	0	N/A
hsa-miR-4721	1856-1868	non-canonical	N/A	N/A	N/A	0	N/A
hsa-miR-4721	1856-1868	non-canonical	N/A	N/A	N/A	0	N/A
hsa-miR-4283	1862-1869	8mer	-0.05	54	-0.01	0	N/A
hsa-miR-4489	1863-1869	7mer-1A	-0.06	43	-0.01	0	N/A
hsa-miR-185-3p	1863-1869	7mer-1A	-0.05	32	-0.01	0.054	N/A
hsa-miR-1227-5p	1864-1870	7mer-1A	-0.08	72	-0.02	0.054	N/A
hsa-miR-4260	1864-1870	7mer-m8	-0.07	61	-0.02	0	N/A
hsa-miR-3614-5p	1867-1873	7mer-m8	-0.02	38	-0.01	0	N/A
hsa-miR-3663-3p	1871-1877	7mer-1A	-0.23	88	-0.06	0	N/A
hsa-miR-520h	1879-1885	7mer-m8	-0.02	44	-0.01	0.057	N/A
hsa-miR-520g-3p	1879-1885	7mer-m8	-0.02	44	-0.01	0.057	N/A
hsa-miR-4773	1884-1890	7mer-1A	-0.01	44	0	0	N/A
hsa-miR-6876-5p	1891-1897	7mer-1A	-0.05	71	-0.01	0.465	N/A
hsa-miR-4476	1891-1897	7mer-1A	-0.04	67	-0.01	0.465	N/A
hsa-miR-8065	1892-1899	8mer	-0.03	13	-0.01	0	N/A
hsa-miR-135b-3p	1894-1900	7mer-1A	-0.13	67	-0.03	0.054	N/A
hsa-miR-4312	1897-1904	8mer	-0.03	64	-0.01	0	N/A
hsa-miR-6747-3p	1900-1906	7mer-m8	-0.02	31	-0.01	0	N/A
hsa-miR-4763-5p	1901-1907	7mer-m8	-0.05	42	-0.01	0	N/A
hsa-miR-4485-5p	1903-1909	7mer-m8	-0.04	35	-0.01	0	N/A
hsa-miR-4755-3p	1909-1915	7mer-m8	-0.02	34	-0.01	0	N/A
hsa-miR-6786-3p	1913-1919	7mer-1A	-0.08	33	-0.02	0	N/A
hsa-miR-888-3p	1916-1922	7mer-1A	-0.01	21	0	0	N/A
hsa-miR-3685	1923-1929	7mer-m8	-0.02	63	-0.01	0	N/A
hsa-miR-155-3p	1923-1929	7mer-1A	-0.06	41	-0.01	0	N/A
hsa-miR-3667-3p	1925-1931	7mer-m8	-0.02	34	-0.01	0	N/A
hsa-miR-5088-3p	1927-1933	7mer-1A	-0.01	23	0	0	N/A
hsa-miR-6866-3p	1928-1934	7mer-m8	-0.02	43	-0.01	0.537	N/A
hsa-miR-188-5p	1928-1934	7mer-m8	-0.02	31	-0.01	0.537	N/A
hsa-miR-505-5p	1943-1950	8mer	-0.03	41	-0.01	0.228	N/A
hsa-miR-4254	1946-1952	7mer-m8	-0.02	42	-0.01	0	N/A
hsa-miR-4308	1947-1953	7mer-m8	-0.02	30	-0.01	0	N/A
hsa-miR-3620-3p	1949-1956	8mer	-0.03	49	-0.01	0.32	N/A
hsa-miR-6865-3p	1950-1956	7mer-1A	-0.01	33	0	0.32	N/A
hsa-miR-6862-3p	1951-1957	7mer-m8	-0.02	43	-0.01	0.32	N/A
hsa-miR-6784-3p	1951-1957	7mer-m8	-0.02	42	-0.01	0.32	N/A
hsa-miR-6749-5p	1958-1964	7mer-1A	-0.21	76	-0.05	0	N/A
hsa-miR-3181	1958-1964	7mer-m8	-0.09	40	-0.02	0	N/A
hsa-miR-6804-3p	1969-1975	7mer-m8	-0.02	21	-0.01	0	N/A
hsa-miR-4742-5p	1976-1982	7mer-m8	-0.02	36	-0.01	0.009	N/A
hsa-miR-4645-5p	1977-1983	7mer-m8	-0.02	32	-0.01	0.054	N/A
hsa-miR-4673	1977-1983	7mer-m8	-0.02	28	-0.01	0.054	N/A
hsa-miR-1295b-5p	1980-1986	7mer-1A	-0.1	80	-0.02	0	N/A
hsa-miR-1912	1980-1986	7mer-1A	-0.1	79	-0.02	0	N/A
hsa-miR-4482-5p	1980-1986	7mer-1A	-0.07	76	-0.02	0	N/A
hsa-miR-3130-5p	1980-1986	7mer-1A	-0.06	71	-0.01	0	N/A
hsa-miR-6730-3p	1986-1997	non-canonical	N/A	N/A	N/A	0	N/A
hsa-miR-6730-3p	1986-1997	non-canonical	N/A	N/A	N/A	0	N/A
hsa-miR-3064-3p	2002-2008	7mer-m8	-0.16	81	-0.04	0.234	N/A
hsa-miR-3675-3p	2011-2018	8mer	-0.03	51	-0.01	0	N/A
hsa-miR-190a-3p	2016-2022	7mer-m8	-0.02	40	-0.01	0.493	N/A
hsa-miR-5011-5p	2016-2022	7mer-1A	-0.01	24	0	0	N/A
hsa-miR-5011-5p	2017-2023	7mer-m8	-0.02	37	-0.01	0	N/A
hsa-miR-1277-5p	2018-2024	7mer-m8	-0.02	53	-0.01	0	N/A
hsa-miR-3163	2022-2029	8mer	-0.03	86	-0.01	0	N/A
hsa-miR-4528	2026-2032	7mer-m8	-0.02	35	-0.01	0	N/A
hsa-miR-2116-3p	2030-2036	7mer-m8	-0.06	79	-0.01	0	N/A
hsa-miR-6887-3p	2033-2039	7mer-m8	-0.18	76	-0.04	0	N/A
hsa-miR-6729-3p	2038-2044	7mer-m8	-0.1	73	-0.02	0	N/A
hsa-miR-3689d	2046-2052	7mer-m8	-0.02	35	-0.01	0	N/A
hsa-miR-6851-5p	2046-2052	7mer-m8	-0.02	22	-0.01	0	N/A
hsa-miR-4459	2048-2054	7mer-m8	-0.02	45	-0.01	0	N/A
hsa-miR-6840-3p	2050-2057	8mer	-0.03	69	-0.01	0.2	N/A
hsa-miR-1915-3p	2051-2057	7mer-1A	-0.01	45	0	0.465	N/A
hsa-miR-6764-5p	2051-2057	7mer-1A	-0.01	40	0	0.465	N/A
hsa-miR-4726-3p	2051-2057	7mer-1A	-0.01	39	0	0.32	N/A
hsa-miR-5588-3p	2053-2059	7mer-m8	-0.02	12	-0.01	0	N/A
hsa-miR-4267	2064-2070	7mer-m8	-0.03	63	-0.01	0	N/A
hsa-miR-7977	2066-2072	7mer-m8	-0.05	67	-0.01	0	N/A
hsa-miR-1228-3p	2072-2078	7mer-m8	-0.02	42	-0.01	0	N/A
hsa-miR-329-3p	2073-2079	7mer-m8	-0.02	61	-0.01	0.154	N/A
hsa-miR-362-3p	2073-2079	7mer-m8	-0.02	60	-0.01	0.154	N/A
hsa-miR-4327	2082-2088	7mer-1A	-0.01	10	0	0	N/A
hsa-miR-636	2083-2090	8mer	-0.03	40	-0.01	0.054	N/A
hsa-miR-6508-3p	2090-2096	7mer-m8	-0.02	28	-0.01	0	N/A
hsa-miR-6762-5p	2091-2098	8mer	-0.15	62	-0.04	0	N/A
hsa-miR-6845-5p	2091-2098	8mer	-0.13	61	-0.03	0	N/A
hsa-miR-1227-5p	2092-2099	8mer	-0.17	86	-0.04	0	N/A
hsa-miR-128-1-5p	2092-2098	7mer-1A	-0.15	72	-0.04	0	N/A
hsa-miR-128-2-5p	2092-2098	7mer-1A	-0.1	72	-0.02	0	N/A
hsa-miR-4260	2093-2099	7mer-m8	-0.05	55	-0.01	0	N/A
hsa-miR-8058	2098-2104	7mer-m8	-0.02	29	-0.01	0.054	N/A
hsa-miR-5009-5p	2098-2104	7mer-m8	-0.02	27	-0.01	0.054	N/A
hsa-miR-7845-5p	2106-2112	7mer-1A	-0.07	53	-0.02	0	N/A
hsa-miR-6502-3p	2111-2122	non-canonical	N/A	N/A	N/A	0	N/A
hsa-miR-6502-3p	2111-2122	non-canonical	N/A	N/A	N/A	0	N/A
hsa-miR-3189-5p	2118-2124	7mer-m8	-0.02	28	-0.01	0	N/A
hsa-miR-874-5p	2119-2125	7mer-m8	-0.05	31	-0.01	0.395	N/A
hsa-miR-4747-3p	2121-2127	7mer-1A	-0.14	87	-0.03	0	N/A
hsa-miR-6806-5p	2123-2129	7mer-1A	-0.01	1	0	0	N/A
hsa-miR-1183	2125-2131	7mer-m8	-0.02	43	-0.01	0.009	N/A
hsa-miR-6760-3p	2127-2133	7mer-1A	-0.01	39	0	0	N/A
hsa-miR-1208	2127-2133	7mer-1A	-0.01	32	0	0.009	N/A
hsa-miR-34c-3p	2129-2135	7mer-1A	-0.01	21	0	0.009	N/A
hsa-miR-3927-5p	2131-2137	7mer-m8	-0.02	18	-0.01	0	N/A
hsa-miR-339-3p	2136-2142	7mer-m8	-0.33	86	-0.08	0.057	N/A
hsa-miR-3976	2140-2146	7mer-1A	-0.01	9	0	0	N/A
hsa-miR-3924	2148-2154	7mer-m8	-0.02	39	-0.01	0	N/A
hsa-miR-454-5p	2155-2161	7mer-m8	-0.23	89	-0.05	0	N/A
hsa-miR-4725-5p	2158-2164	7mer-1A	-0.13	67	-0.03	0.584	N/A
hsa-miR-302a-5p	2166-2173	8mer	-0.03	83	-0.01	0	N/A
hsa-miR-5692b	2175-2181	7mer-m8	-0.02	58	-0.01	0	N/A
hsa-miR-5692c	2175-2181	7mer-m8	-0.02	58	-0.01	0	N/A
hsa-miR-4286	2185-2191	7mer-1A	-0.06	65	-0.01	0.234	N/A
hsa-miR-4286	2191-2197	7mer-m8	-0.02	36	-0.01	0.234	N/A
hsa-miR-361-3p	2193-2199	7mer-1A	-0.09	68	-0.02	0.057	N/A
hsa-miR-3679-3p	2194-2200	7mer-m8	-0.14	80	-0.03	0	N/A
hsa-miR-2115-5p	2197-2203	7mer-1A	-0.08	56	-0.02	0	N/A
hsa-miR-7162-5p	2197-2203	7mer-1A	-0.01	20	0	0.009	N/A
hsa-miR-516a-3p	2197-2203	7mer-1A	-0.01	16	0	0.009	N/A
hsa-miR-516b-3p	2197-2203	7mer-1A	-0.01	16	0	0.009	N/A
hsa-miR-596	2201-2207	7mer-m8	-0.16	92	-0.04	0.009	N/A
hsa-miR-7109-3p	2203-2209	7mer-1A	-0.01	35	0	0	N/A
hsa-miR-8064	2209-2215	7mer-m8	-0.02	30	-0.01	0	N/A
hsa-miR-3065-3p	2212-2218	7mer-1A	-0.14	88	-0.03	0	N/A
hsa-miR-383-3p	2212-2218	7mer-1A	-0.01	26	0	0	N/A
hsa-miR-24-3p	2215-2221	7mer-m8	-0.02	49	-0.01	2.115	0.29
hsa-miR-2467-5p	2217-2223	7mer-m8	-0.02	58	-0.01	0	N/A
hsa-miR-3144-5p	2224-2231	8mer	-0.09	57	-0.02	0	N/A
hsa-miR-6810-5p	2225-2231	7mer-m8	-0.03	53	-0.01	0	N/A
hsa-miR-3191-3p	2225-2231	7mer-1A	-0.04	36	-0.01	0	N/A
hsa-miR-4652-5p	2225-2231	7mer-1A	-0.04	30	-0.01	0	N/A
hsa-miR-491-5p	2226-2232	7mer-m8	-0.02	11	-0.01	0.415	N/A
hsa-miR-1296-3p	2227-2233	7mer-m8	-0.02	40	-0.01	0	N/A
hsa-miR-194-3p	2228-2234	7mer-m8	-0.02	50	-0.01	0	N/A
hsa-miR-6499-3p	2230-2236	7mer-1A	-0.01	23	0	0	N/A
hsa-miR-17-3p	2231-2238	8mer	-0.03	62	-0.01	0.32	N/A
hsa-miR-1184	2232-2238	7mer-1A	-0.01	44	0	0.009	N/A
hsa-miR-1205	2232-2238	7mer-1A	-0.01	39	0	0.009	N/A
hsa-miR-3158-5p	2232-2238	7mer-1A	-0.01	34	0	0.2	N/A
hsa-miR-4527	2234-2240	7mer-m8	-0.16	84	-0.04	0	N/A
hsa-miR-6503-5p	2234-2240	7mer-m8	-0.13	78	-0.03	0	N/A
hsa-miR-6509-5p	2238-2244	7mer-1A	-0.11	66	-0.03	0	N/A
hsa-miR-629-5p	2241-2247	7mer-m8	-0.02	30	-0.01	0	N/A
hsa-miR-193b-5p	2242-2249	8mer	-0.07	48	-0.02	0.054	N/A
hsa-miR-6855-5p	2243-2249	7mer-m8	-0.12	75	-0.03	0	N/A
hsa-miR-3170	2243-2249	7mer-m8	-0.07	62	-0.02	0	N/A
hsa-miR-6742-5p	2244-2251	8mer	-0.2	88	-0.05	0	N/A
hsa-miR-6796-5p	2245-2251	7mer-m8	-0.18	79	-0.04	0.32	N/A
hsa-miR-3151-5p	2245-2251	7mer-1A	-0.11	79	-0.03	0.326	N/A
hsa-miR-491-5p	2245-2251	7mer-1A	-0.16	75	-0.04	2.607	N/A
hsa-miR-4447	2245-2251	7mer-1A	-0.03	48	-0.01	0	N/A
hsa-miR-4472	2245-2251	7mer-1A	-0.03	48	-0.01	0	N/A
hsa-miR-3650	2248-2254	7mer-1A	-0.08	66	-0.02	0	N/A
hsa-miR-509-3p	2251-2258	8mer	-0.04	31	-0.01	0.009	N/A
hsa-miR-3136-5p	2256-2263	8mer	-0.11	75	-0.03	0.009	N/A
hsa-miR-4513	2256-2262	7mer-1A	-0.07	66	-0.02	0	N/A
hsa-miR-4439	2256-2263	8mer	-0.04	55	-0.01	0.009	N/A
hsa-miR-6857-3p	2256-2262	7mer-1A	-0.06	53	-0.01	0	N/A
hsa-miR-6855-3p	2256-2262	7mer-1A	-0.03	46	-0.01	0	N/A
hsa-miR-943	2257-2263	7mer-1A	-0.08	73	-0.02	0.009	N/A
hsa-miR-5186	2261-2268	8mer	-0.03	46	-0.01	0	N/A
hsa-miR-675-3p	2272-2278	7mer-m8	-0.02	52	-0.01	0.054	N/A
hsa-miR-223-5p	2274-2280	7mer-1A	-0.01	13	0	0	N/A
hsa-miR-1914-5p	2277-2283	7mer-1A	-0.03	59	-0.01	0.318	N/A
hsa-miR-6772-3p	2280-2286	7mer-m8	-0.11	75	-0.03	0	N/A
hsa-miR-4268	2280-2286	7mer-1A	-0.07	75	-0.02	0	N/A
hsa-miR-4448	2280-2286	7mer-1A	-0.03	58	-0.01	0	N/A
hsa-miR-4711-5p	2297-2304	8mer	-0.12	72	-0.03	0	N/A
hsa-miR-7112-3p	2298-2304	7mer-1A	-0.01	24	0	0	N/A
hsa-miR-586	2300-2306	7mer-1A	-0.01	28	0	0.009	N/A
hsa-miR-491-3p	2301-2307	7mer-m8	-0.02	16	-0.01	0.057	N/A
hsa-miR-4528	2304-2310	7mer-1A	-0.01	22	0	0	N/A
hsa-miR-664a-3p	2306-2312	7mer-m8	-0.02	49	-0.01	0.057	N/A
hsa-miR-1909-5p	2313-2319	7mer-1A	-0.09	74	-0.02	0	N/A
hsa-miR-6818-5p	2317-2323	7mer-m8	-0.02	31	-0.01	0	N/A
hsa-miR-6867-5p	2318-2325	8mer	-0.03	22	-0.01	0	N/A
hsa-miR-574-5p	2318-2329	non-canonical	N/A	N/A	N/A	0	N/A
hsa-miR-574-5p	2318-2329	non-canonical	N/A	N/A	N/A	0	N/A
hsa-miR-574-5p	2319-2331	non-canonical	N/A	N/A	N/A	0	N/A
hsa-miR-574-5p	2319-2331	non-canonical	N/A	N/A	N/A	0	N/A
hsa-miR-6867-5p	2320-2327	8mer	-0.03	22	-0.01	0	N/A
hsa-miR-6867-5p	2322-2329	8mer	-0.03	22	-0.01	0	N/A
hsa-miR-6867-5p	2324-2331	8mer	-0.03	22	-0.01	0	N/A
hsa-miR-6867-5p	2326-2333	8mer	-0.03	22	-0.01	0	N/A
hsa-miR-6867-5p	2328-2334	7mer-m8	-0.02	16	-0.01	0	N/A
hsa-miR-331-3p	2336-2342	7mer-m8	-0.02	40	-0.01	1.009	N/A
hsa-miR-4313	2338-2344	7mer-m8	-0.02	17	-0.01	0	N/A
hsa-miR-3943	2339-2345	7mer-m8	-0.07	69	-0.02	0.009	N/A
hsa-miR-1225-3p	2340-2346	7mer-m8	-0.08	67	-0.02	0.009	N/A
hsa-miR-6827-5p	2342-2349	8mer	-0.03	33	-0.01	0.054	N/A
hsa-miR-6726-5p	2343-2349	7mer-1A	-0.03	33	-0.01	0.057	N/A
hsa-miR-6090	2343-2349	7mer-1A	-0.01	31	0	0	N/A
hsa-miR-920	2343-2349	7mer-1A	-0.01	22	0	0.057	N/A
hsa-miR-4300	2343-2349	7mer-1A	-0.01	14	0	0.057	N/A
hsa-miR-5591-5p	2343-2349	7mer-1A	-0.01	13	0	0.057	N/A
hsa-miR-3192-5p	2344-2350	7mer-m8	-0.02	45	-0.01	0.009	N/A
hsa-miR-5589-5p	2346-2352	7mer-1A	-0.01	37	0	0	N/A
hsa-miR-4731-5p	2346-2352	7mer-1A	-0.01	25	0	0	N/A
hsa-miR-512-3p	2348-2354	7mer-m8	-0.02	30	-0.01	0.057	N/A
hsa-miR-5197-3p	2353-2359	7mer-m8	-0.02	47	-0.01	0	N/A
hsa-miR-1253	2354-2360	7mer-m8	-0.02	26	-0.01	0.009	N/A
hsa-miR-4516	2355-2361	7mer-m8	-0.02	58	-0.01	0	N/A
hsa-miR-4434	2355-2361	7mer-m8	-0.02	41	-0.01	0	N/A
hsa-miR-5703	2355-2361	7mer-m8	-0.02	40	-0.01	0	N/A
hsa-miR-6878-5p	2356-2363	8mer	-0.03	26	-0.01	0.054	N/A
hsa-miR-30c-1-3p	2357-2363	7mer-m8	-0.02	37	-0.01	0	N/A
hsa-miR-8085	2357-2363	7mer-1A	-0.03	36	-0.01	0.054	N/A
hsa-miR-30c-2-3p	2357-2363	7mer-m8	-0.02	34	-0.01	0	N/A
hsa-miR-6788-5p	2357-2363	7mer-m8	-0.02	32	-0.01	0	N/A
hsa-miR-6731-5p	2357-2363	7mer-1A	-0.01	20	0	0.054	N/A
hsa-miR-3192-5p	2358-2364	7mer-m8	-0.02	45	-0.01	0.009	N/A
hsa-miR-4292	2360-2366	7mer-m8	-0.02	30	-0.01	0	N/A
hsa-miR-6791-5p	2360-2366	7mer-m8	-0.02	29	-0.01	0	N/A
hsa-miR-504-5p.1	2361-2367	7mer-m8	-0.02	44	-0.01	0.521	N/A
hsa-miR-6732-3p	2362-2368	7mer-m8	-0.02	32	-0.01	0	N/A
hsa-miR-3140-5p	2367-2373	7mer-1A	-0.01	28	0	0	N/A
hsa-miR-6838-3p	2369-2375	7mer-m8	-0.02	29	-0.01	0	N/A
hsa-miR-6507-3p	2371-2377	7mer-m8	-0.02	57	-0.01	0	N/A
hsa-miR-345-5p	2381-2387	7mer-m8	-0.02	60	-0.01	0.057	N/A
hsa-miR-4656	2384-2390	7mer-m8	-0.02	15	-0.01	0	N/A
hsa-miR-3177-3p	2389-2395	7mer-1A	-0.01	6	0	0	N/A
hsa-miR-22-3p	2393-2399	7mer-1A	-0.06	64	-0.02	0.872	< 0.1
hsa-miR-3121-3p	2397-2403	7mer-1A	-0.01	35	0	0.009	N/A
hsa-miR-4257	2403-2409	7mer-m8	-0.07	79	-0.02	0	N/A
hsa-miR-196a-3p	2408-2414	7mer-m8	-0.02	10	-0.01	0	N/A
hsa-miR-3127-5p	2412-2418	7mer-m8	-0.12	74	-0.03	0.009	N/A
hsa-miR-3918	2412-2418	7mer-1A	-0.03	51	-0.01	0	N/A
hsa-miR-4645-3p	2429-2435	7mer-1A	-0.07	52	-0.02	0	N/A
hsa-miR-5089-5p	2435-2441	7mer-m8	-0.02	37	-0.01	0	N/A
hsa-miR-619-5p	2436-2443	8mer	-0.03	77	-0.01	0	N/A
hsa-miR-6506-5p	2436-2443	8mer	-0.03	67	-0.01	0	N/A
hsa-miR-4314	2437-2444	8mer	-0.12	72	-0.03	0.32	N/A
hsa-miR-3192-5p	2437-2443	7mer-1A	-0.03	56	-0.01	0.009	N/A
hsa-miR-4646-5p	2437-2443	7mer-1A	-0.03	54	-0.01	0.517	N/A
hsa-miR-204-3p	2437-2443	7mer-1A	-0.01	39	0	0.517	N/A
hsa-miR-891b	2443-2449	7mer-m8	-0.02	25	-0.01	0.057	N/A
hsa-miR-1271-5p	2446-2457	non-canonical	N/A	N/A	N/A	0	N/A
hsa-miR-1271-5p	2446-2457	non-canonical	N/A	N/A	N/A	0	N/A
hsa-miR-3065-3p	2452-2459	8mer	-0.4	99	-0.09	0.367	N/A
hsa-miR-383-3p	2453-2459	7mer-1A	-0.01	26	0	0	N/A
hsa-miR-6747-3p	2459-2466	8mer	-0.09	74	-0.02	0	N/A
hsa-miR-4722-3p	2460-2466	7mer-1A	-0.22	91	-0.05	0.2	N/A
hsa-miR-6727-3p	2460-2466	7mer-1A	-0.14	81	-0.03	0.2	N/A
hsa-miR-3074-5p	2461-2468	8mer	-0.03	77	-0.01	0	N/A
hsa-miR-7152-5p	2462-2468	7mer-1A	-0.01	35	0	0	N/A
hsa-miR-660-3p	2469-2475	7mer-1A	-0.04	51	-0.01	0.054	N/A
hsa-miR-5193	2469-2475	7mer-1A	-0.01	34	0	0.2	N/A
hsa-miR-5193	2471-2477	7mer-m8	-0.13	78	-0.03	0.2	N/A
hsa-miR-6804-3p	2488-2494	7mer-m8	-0.07	55	-0.02	0	N/A
hsa-miR-3663-3p	2490-2496	7mer-m8	-0.25	90	-0.06	0	N/A
hsa-miR-4784	2495-2501	7mer-m8	-0.02	19	-0.01	0	N/A
hsa-miR-3150b-3p	2495-2501	7mer-m8	-0.02	19	-0.01	0	N/A
hsa-miR-6859-5p	2497-2503	7mer-1A	-0.01	31	0	0	N/A
hsa-miR-3125	2497-2503	7mer-1A	-0.01	18	0	0	N/A
hsa-miR-3916	2497-2503	7mer-1A	-0.01	17	0	0	N/A
hsa-miR-520g-5p	2498-2504	7mer-m8	-0.05	53	-0.01	0.009	N/A
hsa-miR-4999-3p	2507-2513	7mer-m8	-0.07	65	-0.02	0	N/A
hsa-miR-4773	2512-2518	7mer-1A	-0.01	44	0	0	N/A
hsa-miR-4311	2519-2525	7mer-m8	-0.02	52	-0.01	0	N/A
hsa-miR-548f-5p	2522-2528	7mer-m8	-0.02	52	-0.01	0	N/A
hsa-miR-548g-5p	2522-2528	7mer-m8	-0.02	52	-0.01	0	N/A
hsa-miR-548x-5p	2522-2528	7mer-m8	-0.02	52	-0.01	0	N/A
hsa-miR-548aj-5p	2522-2528	7mer-m8	-0.02	52	-0.01	0	N/A
hsa-miR-4688	2526-2532	7mer-m8	-0.12	70	-0.03	0	N/A
hsa-miR-6743-5p	2526-2532	7mer-m8	-0.06	45	-0.02	0	N/A
hsa-miR-6753-5p	2529-2535	7mer-m8	-0.1	70	-0.02	0	N/A
hsa-miR-4733-3p	2530-2537	8mer	-0.07	67	-0.02	0	N/A
hsa-miR-1226-3p	2531-2537	7mer-1A	-0.01	37	0	0.23	N/A
hsa-miR-499a-3p	2534-2540	7mer-m8	-0.02	52	-0.01	0.354	N/A
hsa-miR-499b-3p	2534-2540	7mer-m8	-0.02	52	-0.01	0.354	N/A
hsa-miR-3913-3p	2535-2542	8mer	-0.03	19	-0.01	0	N/A
hsa-miR-514a-3p	2538-2544	7mer-1A	-0.01	32	0	0.057	N/A
hsa-miR-514b-3p	2538-2544	7mer-1A	-0.01	32	0	0.057	N/A
hsa-miR-4639-5p	2556-2562	7mer-1A	-0.01	28	0	0	N/A
hsa-miR-513a-5p	2563-2569	7mer-m8	-0.13	86	-0.03	0.057	N/A
hsa-miR-16-1-3p	2569-2575	7mer-1A	-0.01	27	0	0.054	N/A
hsa-miR-3665	2575-2581	7mer-1A	-0.05	45	-0.01	0	N/A
hsa-miR-657	2575-2581	7mer-1A	-0.01	29	0	0.009	N/A
hsa-miR-6811-5p	2576-2582	7mer-1A	-0.04	59	-0.01	0	N/A
hsa-miR-6511b-5p	2576-2582	7mer-1A	-0.03	51	-0.01	0	N/A
hsa-miR-3135a	2585-2591	7mer-1A	-0.05	35	-0.01	0	N/A
hsa-miR-548q	2589-2595	7mer-m8	-0.03	70	-0.01	0	N/A
hsa-miR-943	2593-2599	7mer-1A	-0.01	28	0	0.236	N/A
hsa-miR-4439	2593-2599	7mer-1A	-0.01	24	0	0.236	N/A
hsa-miR-3136-5p	2593-2599	7mer-1A	-0.02	22	0	0.236	N/A
hsa-miR-4656	2601-2607	7mer-m8	-0.06	49	-0.02	0.32	N/A
hsa-miR-4446-3p	2602-2608	7mer-m8	-0.12	73	-0.03	0.057	N/A
hsa-miR-4721	2603-2610	8mer	-0.15	76	-0.04	0.32	N/A
hsa-miR-3616-3p	2604-2610	7mer-1A	-0.22	83	-0.05	0.234	N/A
hsa-miR-1226-5p	2604-2611	8mer	-0.05	68	-0.01	0	N/A
hsa-miR-6834-5p	2605-2611	7mer-1A	-0.07	67	-0.02	0	N/A
hsa-miR-6734-5p	2605-2611	7mer-1A	-0.09	64	-0.02	0	N/A
hsa-miR-219a-1-3p	2608-2614	7mer-m8	-0.02	13	-0.01	0.009	N/A
hsa-miR-4723-5p	2612-2618	7mer-m8	-0.25	80	-0.06	0	N/A
hsa-miR-6870-5p	2612-2618	7mer-m8	-0.24	78	-0.06	0	N/A
hsa-miR-5698	2612-2618	7mer-m8	-0.23	76	-0.05	0	N/A
hsa-miR-7111-5p	2612-2618	7mer-m8	-0.22	73	-0.05	0	N/A
hsa-miR-6794-5p	2613-2620	8mer	-0.2	78	-0.05	0.262	N/A
hsa-miR-4716-3p	2613-2620	8mer	-0.17	72	-0.04	0.262	N/A
hsa-miR-6732-5p	2614-2620	7mer-1A	-0.19	82	-0.05	0	N/A
hsa-miR-4278	2614-2620	7mer-m8	-0.22	77	-0.05	0	N/A
hsa-miR-6805-5p	2614-2620	7mer-1A	-0.11	67	-0.03	0	N/A
hsa-miR-3927-3p	2618-2624	7mer-1A	-0.09	66	-0.02	0.512	N/A
hsa-miR-6831-5p	2618-2624	7mer-1A	-0.08	62	-0.02	0.512	N/A
hsa-miR-196b-5p	2618-2624	7mer-1A	-0.06	59	-0.01	3.281	0.15
hsa-miR-196a-5p	2618-2624	7mer-1A	-0.06	58	-0.01	3.281	0.15
hsa-miR-6878-5p	2625-2631	7mer-m8	-0.07	51	-0.02	0.054	N/A
hsa-miR-3175	2626-2633	8mer	-0.2	84	-0.05	0	N/A
hsa-miR-6763-5p	2627-2634	8mer	-0.27	93	-0.06	0.32	N/A
hsa-miR-3150a-3p	2627-2634	8mer	-0.24	92	-0.06	0.32	N/A
hsa-miR-1343-5p	2627-2633	7mer-1A	-0.23	92	-0.05	0.322	N/A
hsa-miR-939-5p	2627-2633	7mer-1A	-0.24	92	-0.06	0.322	N/A
hsa-miR-6825-5p	2627-2633	7mer-1A	-0.07	41	-0.02	0.32	N/A
hsa-miR-2110	2628-2634	7mer-1A	-0.12	77	-0.03	0.32	N/A
hsa-miR-6857-5p	2628-2634	7mer-1A	-0.07	68	-0.02	0	N/A
hsa-miR-6810-5p	2628-2634	7mer-1A	-0.01	31	0	0.32	N/A
hsa-miR-450a-2-3p	2628-2634	7mer-m8	-0.03	19	-0.01	0.367	N/A
hsa-miR-4259	2630-2636	7mer-m8	-0.1	68	-0.02	0	N/A
hsa-miR-30a-3p	2634-2640	7mer-m8	-0.02	54	-0.01	0.057	N/A
hsa-miR-30d-3p	2634-2640	7mer-m8	-0.02	54	-0.01	0.057	N/A
hsa-miR-30e-3p	2634-2640	7mer-m8	-0.02	54	-0.01	0.057	N/A
hsa-miR-205-3p	2635-2641	7mer-m8	-0.02	69	-0.01	0	N/A
hsa-miR-4764-5p	2649-2655	7mer-1A	-0.01	15	0	0	N/A
hsa-miR-619-3p	2652-2658	7mer-m8	-0.03	47	-0.01	0.009	N/A
hsa-miR-3661	2653-2659	7mer-m8	-0.13	70	-0.03	0.057	N/A
hsa-miR-631	2653-2659	7mer-m8	-0.11	61	-0.03	0.057	N/A
hsa-miR-548s	2664-2670	7mer-m8	-0.02	25	-0.01	0	N/A
hsa-miR-3926	2664-2670	7mer-1A	-0.01	10	0	0	N/A
hsa-miR-3190-5p	2665-2671	7mer-m8	-0.02	21	-0.01	0	N/A
hsa-miR-331-3p	2668-2674	7mer-m8	-0.03	53	-0.01	1.549	N/A
hsa-miR-4313	2670-2676	7mer-m8	-0.09	58	-0.02	0	N/A
hsa-miR-3943	2671-2677	7mer-m8	-0.11	77	-0.03	0.009	N/A
hsa-miR-671-5p	2674-2681	8mer	-0.04	53	-0.01	0.498	N/A
hsa-miR-6079	2675-2681	7mer-m8	-0.02	57	-0.01	0	N/A
hsa-miR-6828-5p	2675-2681	7mer-1A	-0.01	12	0	0.054	N/A
hsa-miR-6793-3p	2682-2688	7mer-1A	-0.01	39	0	0	N/A
hsa-miR-2355-5p	2683-2689	7mer-1A	-0.18	88	-0.04	0	N/A
hsa-miR-3679-3p	2684-2690	7mer-1A	-0.13	78	-0.03	0	N/A
hsa-miR-4446-5p	2685-2691	7mer-1A	-0.01	28	0	0	N/A
hsa-miR-153-5p	2691-2697	7mer-m8	-0.02	50	-0.01	0.054	N/A
hsa-miR-4433a-5p	2696-2702	7mer-1A	-0.15	84	-0.04	0	N/A
hsa-miR-4433b-5p	2696-2702	7mer-m8	-0.11	71	-0.03	0	N/A
hsa-miR-6760-3p	2699-2706	8mer	-0.04	66	-0.01	0	N/A
hsa-miR-1208	2700-2706	7mer-1A	-0.01	32	0	0.009	N/A
hsa-miR-181b-2-3p	2701-2707	7mer-1A	-0.06	67	-0.01	0.32	N/A
hsa-miR-181b-3p	2701-2707	7mer-1A	-0.06	67	-0.01	0.32	N/A
hsa-miR-653-3p	2701-2707	7mer-1A	-0.01	44	0	0.347	N/A
hsa-miR-4420	2701-2707	7mer-1A	-0.01	42	0	0.32	N/A
hsa-miR-655-5p	2706-2712	7mer-1A	-0.06	56	-0.02	0	N/A
hsa-miR-6086	2706-2712	7mer-1A	-0.01	25	0	0.347	N/A
hsa-miR-377-5p	2706-2712	7mer-1A	-0.01	16	0	0.347	N/A
hsa-miR-1294	2707-2713	7mer-m8	-0.08	69	-0.02	0.009	N/A
hsa-miR-4710	2708-2714	7mer-m8	-0.07	65	-0.02	0	N/A
hsa-miR-6800-5p	2710-2716	7mer-m8	-0.02	22	-0.01	0	N/A
hsa-miR-6826-5p	2713-2720	8mer	-0.14	84	-0.03	0	N/A
hsa-miR-4272	2717-2723	7mer-1A	-0.01	53	0	0	N/A
hsa-miR-299-5p	2722-2728	7mer-1A	-0.01	27	0	0.152	N/A
hsa-miR-29b-2-5p	2723-2729	7mer-1A	-0.03	68	-0.01	0	N/A
hsa-miR-659-3p	2724-2730	7mer-1A	-0.01	37	0	0	N/A
hsa-miR-5002-5p	2725-2731	7mer-m8	-0.07	77	-0.02	0	N/A
hsa-miR-4735-5p	2728-2734	7mer-m8	-0.02	33	-0.01	0	N/A
hsa-miR-668-3p	2740-2746	7mer-1A	-0.05	65	-0.01	1.093	N/A
hsa-miR-29b-2-5p	2747-2753	7mer-1A	-0.01	40	0	0.234	N/A
hsa-miR-659-3p	2748-2754	7mer-1A	-0.01	37	0	0	N/A
hsa-miR-5087	2751-2757	7mer-1A	-0.01	28	0	0	N/A
hsa-miR-29b-2-5p	2752-2758	7mer-1A	-0.01	40	0	0.234	N/A
hsa-miR-615-5p	2765-2771	7mer-m8	-0.1	66	-0.02	0.054	N/A
hsa-miR-6732-5p	2767-2773	7mer-m8	-0.06	40	-0.01	0	N/A
hsa-miR-6798-5p	2768-2774	7mer-m8	-0.16	80	-0.04	0.054	N/A
hsa-miR-6722-3p	2769-2775	7mer-m8	-0.09	64	-0.02	0	N/A
hsa-miR-1909-3p	2769-2775	7mer-m8	-0.09	62	-0.02	0	N/A
hsa-miR-6510-5p	2770-2776	7mer-m8	-0.02	39	-0.01	0	N/A
hsa-miR-4468	2772-2778	7mer-1A	-0.06	56	-0.02	0	N/A
hsa-miR-544b	2782-2788	7mer-1A	-0.06	62	-0.01	0	N/A
hsa-miR-1200	2782-2788	7mer-m8	-0.05	62	-0.01	0	N/A
hsa-miR-4324	2782-2788	7mer-1A	-0.04	56	-0.01	0	N/A
hsa-miR-3653-5p	2783-2789	7mer-m8	-0.02	41	-0.01	0	N/A
hsa-miR-483-3p.1	2785-2791	7mer-1A	-0.07	75	-0.02	1.531	N/A
hsa-miR-4699-3p	2788-2794	7mer-m8	-0.02	49	-0.01	0	N/A
hsa-miR-1257	2793-2799	7mer-1A	-0.01	19	0	0	N/A
hsa-miR-6818-5p	2795-2801	7mer-m8	-0.02	31	-0.01	0	N/A
hsa-miR-1226-3p	2802-2808	7mer-m8	-0.08	74	-0.02	0.23	N/A
hsa-miR-769-5p	2812-2818	7mer-1A	-0.01	25	0	0.054	N/A
hsa-miR-4786-5p	2812-2818	7mer-1A	-0.01	10	0	0	N/A
hsa-miR-6782-5p	2817-2823	7mer-m8	-0.07	53	-0.02	0	N/A
hsa-miR-3936	2818-2824	7mer-m8	-0.05	47	-0.01	0	N/A
hsa-miR-6871-3p	2829-2835	7mer-m8	-0.02	41	-0.01	0	N/A
hsa-miR-665	2839-2845	7mer-1A	-0.01	25	0	0.529	N/A
hsa-miR-615-5p	2843-2850	8mer	-0.05	49	-0.01	0	N/A
hsa-miR-7704	2844-2850	7mer-1A	-0.08	55	-0.02	0	N/A
hsa-miR-6819-5p	2845-2851	7mer-1A	-0.06	53	-0.02	0	N/A
hsa-miR-6812-5p	2845-2851	7mer-1A	-0.04	41	-0.01	0	N/A
hsa-miR-5572	2845-2851	7mer-m8	-0.02	39	-0.01	0	N/A
hsa-miR-3170	2845-2851	7mer-1A	-0.01	25	0	0	N/A
hsa-miR-6737-5p	2845-2851	7mer-1A	-0.01	22	0	0	N/A
hsa-miR-6855-5p	2845-2851	7mer-1A	-0.01	17	0	0	N/A
hsa-miR-376a-2-5p	2850-2856	7mer-m8	-0.02	35	-0.01	0	N/A
hsa-miR-936	2852-2858	7mer-m8	-0.03	28	-0.01	0.009	N/A
hsa-miR-4645-3p	2854-2860	7mer-m8	-0.02	15	-0.01	0	N/A
hsa-miR-4524a-3p	2856-2862	7mer-m8	-0.02	32	-0.01	0.009	N/A
hsa-miR-3150b-3p	2859-2865	7mer-m8	-0.02	19	-0.01	0	N/A
hsa-miR-4784	2859-2865	7mer-m8	-0.02	19	-0.01	0	N/A
hsa-miR-151b	2860-2867	8mer	-0.31	87	-0.07	0.091	N/A
hsa-miR-151a-5p	2860-2867	8mer	-0.31	87	-0.07	0.091	N/A
hsa-miR-3131	2861-2867	7mer-1A	-0.05	23	-0.01	0.054	N/A
hsa-miR-611	2861-2867	7mer-1A	-0.02	16	-0.01	0.054	N/A
hsa-miR-3591-3p	2873-2879	7mer-m8	-0.03	34	-0.01	0.054	N/A
hsa-miR-21-3p	2873-2879	7mer-m8	-0.02	22	-0.01	0.054	N/A
hsa-miR-302a-5p	2877-2884	8mer	-0.03	83	-0.01	0	N/A
hsa-miR-6862-5p	2886-2893	8mer	-0.14	64	-0.03	0	N/A
hsa-miR-4253	2886-2893	8mer	-0.14	63	-0.03	0	N/A
hsa-miR-3945	2887-2893	7mer-1A	-0.06	39	-0.02	0	N/A
hsa-miR-612	2888-2894	7mer-m8	-0.05	73	-0.01	0.009	N/A
hsa-miR-5189-5p	2888-2894	7mer-m8	-0.08	71	-0.02	0.009	N/A
hsa-miR-1285-3p	2888-2894	7mer-m8	-0.08	67	-0.02	0.009	N/A
hsa-miR-6860	2888-2894	7mer-m8	-0.07	65	-0.02	0.009	N/A
hsa-miR-3187-5p	2888-2894	7mer-m8	-0.06	60	-0.01	0.009	N/A
hsa-miR-6828-5p	2896-2902	7mer-m8	-0.02	19	-0.01	0.054	N/A
hsa-miR-542-3p	2902-2908	7mer-m8	-0.02	30	-0.01	0.099	N/A
hsa-miR-7854-3p	2905-2911	7mer-m8	-0.02	20	-0.01	0	N/A
hsa-miR-335-5p	2909-2915	7mer-1A	-0.01	43	0	0.081	N/A
hsa-miR-197-3p	2919-2925	7mer-m8	-0.02	46	-0.01	0.264	N/A
hsa-miR-4704-3p	2922-2928	7mer-m8	-0.02	48	-0.01	0	N/A
hsa-miR-4690-3p	2927-2933	7mer-m8	-0.02	38	-0.01	0	N/A
hsa-miR-5685	2927-2933	7mer-m8	-0.02	26	-0.01	0	N/A
hsa-miR-4758-3p	2936-2942	7mer-m8	-0.05	62	-0.01	0	N/A
hsa-miR-4323	2937-2943	7mer-m8	-0.02	17	-0.01	0	N/A
hsa-miR-6512-3p	2940-2946	7mer-m8	-0.02	34	-0.01	0	N/A
hsa-miR-6720-5p	2940-2946	7mer-m8	-0.02	34	-0.01	0	N/A
hsa-miR-6849-3p	2940-2946	7mer-1A	-0.01	25	0	0	N/A
hsa-miR-766-3p	2941-2947	7mer-m8	-0.02	43	-0.01	0.009	N/A
hsa-miR-639	2947-2953	7mer-m8	-0.08	46	-0.02	0	N/A
hsa-miR-1238-3p	2951-2957	7mer-m8	-0.02	54	-0.01	0	N/A
hsa-miR-3667-3p	2953-2959	7mer-m8	-0.02	34	-0.01	0	N/A
hsa-miR-5088-3p	2955-2961	7mer-1A	-0.01	23	0	0	N/A
hsa-miR-4287	2956-2962	7mer-m8	-0.02	47	-0.01	0	N/A
hsa-miR-4685-3p	2956-2962	7mer-m8	-0.02	45	-0.01	0	N/A
hsa-miR-7106-3p	2957-2963	7mer-m8	-0.08	59	-0.02	0	N/A
hsa-miR-2467-5p	2960-2966	7mer-m8	-0.02	58	-0.01	0	N/A
hsa-miR-2467-3p	2963-2969	7mer-m8	-0.02	33	-0.01	0.234	N/A
hsa-miR-486-3p	2966-2972	7mer-m8	-0.02	15	-0.01	0.054	N/A
hsa-miR-6805-5p	2968-2974	7mer-m8	-0.12	67	-0.03	0	N/A
hsa-miR-6734-5p	2970-2976	7mer-m8	-0.05	45	-0.01	0	N/A
hsa-miR-6738-5p	2970-2976	7mer-1A	-0.03	30	-0.01	0	N/A
hsa-miR-1914-3p	2970-2976	7mer-1A	-0.01	28	0	0	N/A
hsa-miR-3184-5p	2970-2976	7mer-1A	-0.01	22	0	0.294	N/A
hsa-miR-423-5p	2970-2976	7mer-1A	-0.01	22	0	0.294	N/A
hsa-miR-5194	2970-2976	7mer-1A	-0.01	15	0	0	N/A
hsa-miR-181a-2-3p	2974-2981	8mer	-0.03	50	-0.01	0	N/A
hsa-miR-1273g-3p	2975-2981	7mer-1A	-0.01	32	0	0	N/A
hsa-miR-6509-3p	2975-2981	7mer-m8	-0.02	29	-0.01	0	N/A
hsa-miR-211-3p	2982-2988	7mer-m8	-0.02	63	-0.01	0	N/A
hsa-miR-585-5p	2987-2994	8mer	-0.03	23	-0.01	0	N/A
hsa-miR-5682	2988-2994	7mer-1A	-0.2	90	-0.05	0.057	N/A
hsa-miR-140-3p.2	2995-3001	7mer-m8	-0.02	39	-0.01	1.295	< 0.1
hsa-miR-29c-3p	2998-3004	7mer-m8	-0.02	21	-0.01	2.798	0.32
hsa-miR-29a-3p	2998-3004	7mer-m8	-0.02	21	-0.01	2.798	0.32
hsa-miR-29b-3p	2998-3004	7mer-m8	-0.02	20	-0.01	2.798	0.32
hsa-miR-3663-3p	2999-3006	8mer	-0.36	95	-0.08	0	N/A
hsa-miR-4792	3002-3008	7mer-m8	-0.02	37	-0.01	0	N/A
hsa-miR-6736-5p	3004-3010	7mer-m8	-0.02	22	-0.01	0.057	N/A
hsa-miR-1262	3004-3010	7mer-m8	-0.02	19	-0.01	0.057	N/A
hsa-miR-4701-3p	3004-3010	7mer-m8	-0.02	19	-0.01	0.057	N/A
hsa-miR-6776-5p	3005-3011	7mer-m8	-0.02	36	-0.01	0	N/A
hsa-miR-5589-5p	3006-3012	7mer-m8	-0.02	56	-0.01	0	N/A
hsa-miR-4487	3008-3014	7mer-m8	-0.02	26	-0.01	0	N/A
hsa-miR-3139	3010-3016	7mer-m8	-0.02	28	-0.01	0.047	N/A
hsa-miR-708-5p	3010-3016	7mer-m8	-0.02	27	-0.01	0.047	N/A
hsa-miR-28-5p	3010-3016	7mer-m8	-0.02	27	-0.01	0.047	N/A
hsa-miR-765	3012-3018	7mer-m8	-0.05	45	-0.01	0.009	N/A
hsa-miR-6891-5p	3014-3020	7mer-m8	-0.02	38	-0.01	0.057	N/A
hsa-miR-3173-3p	3014-3020	7mer-m8	-0.02	36	-0.01	0.057	N/A
hsa-miR-1225-3p	3029-3035	7mer-m8	-0.03	40	-0.01	0.009	N/A
hsa-miR-8080	3036-3042	7mer-m8	-0.02	30	-0.01	0	N/A
hsa-miR-4747-3p	3043-3049	7mer-m8	-0.06	59	-0.02	0	N/A
hsa-miR-4673	3046-3052	7mer-1A	-0.04	56	-0.01	0.054	N/A
hsa-miR-4645-5p	3046-3052	7mer-1A	-0.03	51	-0.01	0.054	N/A
hsa-miR-508-5p	3048-3054	7mer-m8	-0.02	33	-0.01	0.395	N/A
hsa-miR-8071	3053-3060	8mer	-0.03	49	-0.01	0.32	N/A
hsa-miR-6880-5p	3054-3060	7mer-1A	-0.02	22	0	0	N/A
hsa-miR-3165	3054-3060	7mer-1A	-0.01	13	0	0.009	N/A
hsa-miR-4456	3055-3061	7mer-m8	-0.02	35	-0.01	0.32	N/A
hsa-miR-504-3p	3065-3071	7mer-1A	-0.01	33	0	0	N/A
hsa-miR-122-5p	3065-3071	7mer-1A	-0.01	18	0	1.837	< 0.1
hsa-miR-4254	3067-3074	8mer	-0.03	60	-0.01	0	N/A
hsa-miR-3690	3068-3074	7mer-1A	-0.01	38	0	0	N/A
hsa-miR-660-3p	3070-3076	7mer-m8	-0.02	28	-0.01	0.054	N/A
hsa-miR-4667-3p	3071-3077	7mer-m8	-0.02	31	-0.01	0	N/A
hsa-miR-4290	3072-3078	7mer-m8	-0.07	50	-0.02	0	N/A
hsa-miR-4687-5p	3073-3079	7mer-m8	-0.02	48	-0.01	0	N/A
hsa-miR-361-3p	3078-3085	8mer	-0.03	39	-0.01	0.057	N/A
hsa-miR-6749-3p	3082-3088	7mer-m8	-0.02	34	-0.01	0	N/A
hsa-miR-5193	3084-3090	7mer-m8	-0.02	46	-0.01	0.2	N/A
hsa-miR-4667-3p	3085-3091	7mer-m8	-0.02	31	-0.01	0	N/A
hsa-miR-6887-3p	3086-3092	7mer-m8	-0.05	48	-0.01	0	N/A
hsa-miR-4749-3p	3087-3093	7mer-m8	-0.07	61	-0.02	0	N/A
hsa-miR-6769a-3p	3088-3094	7mer-m8	-0.02	41	-0.01	0	N/A
hsa-miR-1827	3093-3100	8mer	-0.03	33	-0.01	0.009	N/A
hsa-miR-4649-3p	3095-3101	7mer-m8	-0.02	53	-0.01	0	N/A
hsa-miR-544b	3096-3102	7mer-m8	-0.02	33	-0.01	0	N/A
hsa-miR-5002-3p	3101-3107	7mer-m8	-0.02	28	-0.01	0	N/A
hsa-miR-1288-3p	3102-3109	8mer	-0.03	44	-0.01	0.057	N/A
hsa-miR-4515	3103-3109	7mer-1A	-0.1	62	-0.02	0	N/A
hsa-miR-1269a	3103-3110	8mer	-0.03	40	-0.01	0.47	N/A
hsa-miR-1269b	3103-3110	8mer	-0.03	38	-0.01	0.47	N/A
hsa-miR-4740-5p	3103-3109	7mer-1A	-0.01	8	0	0	N/A
hsa-miR-8058	3104-3110	7mer-1A	-0.01	21	0	0.498	N/A
hsa-miR-5009-5p	3104-3110	7mer-1A	-0.01	18	0	0.498	N/A
hsa-miR-4529-3p	3104-3110	7mer-m8	-0.02	17	-0.01	0	N/A
hsa-miR-6813-3p	3107-3113	7mer-m8	-0.02	31	-0.01	0	N/A
hsa-miR-3663-3p	3111-3117	7mer-m8	-0.21	86	-0.05	0.367	N/A
hsa-miR-6130	3115-3121	7mer-m8	-0.02	25	-0.01	0.35	N/A
hsa-miR-6129	3115-3121	7mer-m8	-0.02	25	-0.01	0.35	N/A
hsa-miR-4510	3115-3121	7mer-m8	-0.02	24	-0.01	0.35	N/A
hsa-miR-6127	3115-3121	7mer-m8	-0.02	24	-0.01	0.35	N/A
hsa-miR-4419a	3115-3121	7mer-m8	-0.02	24	-0.01	0.35	N/A
hsa-miR-6133	3115-3121	7mer-m8	-0.02	24	-0.01	0.35	N/A
hsa-miR-1249-5p	3116-3122	7mer-m8	-0.02	15	-0.01	0.347	N/A
hsa-miR-6797-5p	3116-3122	7mer-m8	-0.02	14	-0.01	0.347	N/A
hsa-miR-6785-5p	3117-3123	7mer-m8	-0.02	40	-0.01	0	N/A
hsa-miR-6883-5p	3117-3123	7mer-m8	-0.02	35	-0.01	0	N/A
hsa-miR-4728-5p	3117-3123	7mer-m8	-0.02	33	-0.01	0	N/A
hsa-miR-149-3p	3117-3123	7mer-m8	-0.02	31	-0.01	0	N/A
hsa-miR-6825-5p	3118-3124	7mer-m8	-0.02	16	-0.01	0.32	N/A
hsa-miR-4723-5p	3119-3125	7mer-m8	-0.05	25	-0.01	0.32	N/A
hsa-miR-6870-5p	3119-3125	7mer-m8	-0.04	21	-0.01	0.32	N/A
hsa-miR-7111-5p	3119-3125	7mer-m8	-0.04	19	-0.01	0.32	N/A
hsa-miR-5698	3119-3125	7mer-m8	-0.02	14	-0.01	0.32	N/A
hsa-miR-4781-5p	3122-3128	7mer-m8	-0.11	51	-0.03	0	N/A
hsa-miR-4435	3127-3134	8mer	-0.03	45	-0.01	0	N/A
hsa-miR-4701-5p	3128-3134	7mer-1A	-0.01	38	0	0.009	N/A
hsa-miR-588	3128-3134	7mer-1A	-0.01	37	0	0.009	N/A
hsa-miR-3187-3p	3128-3134	7mer-1A	-0.01	32	0	0	N/A
hsa-miR-548s	3128-3134	7mer-1A	-0.01	20	0	0	N/A
hsa-miR-1179	3133-3139	7mer-1A	-0.01	40	0	0.057	N/A
hsa-miR-6827-5p	3150-3157	8mer	-0.03	33	-0.01	0	N/A
hsa-miR-920	3151-3157	7mer-1A	-0.03	43	-0.01	0.057	N/A
hsa-miR-6090	3151-3157	7mer-1A	-0.01	31	0	0	N/A
hsa-miR-4300	3151-3157	7mer-1A	-0.02	27	-0.01	0.057	N/A
hsa-miR-6726-5p	3151-3157	7mer-1A	-0.02	21	-0.01	0.057	N/A
hsa-miR-5591-5p	3151-3157	7mer-1A	-0.01	13	0	0.057	N/A
hsa-miR-3192-5p	3152-3158	7mer-m8	-0.02	45	-0.01	0.009	N/A
hsa-miR-4292	3154-3160	7mer-m8	-0.02	30	-0.01	0	N/A
hsa-miR-6791-5p	3154-3160	7mer-m8	-0.02	29	-0.01	0	N/A
hsa-miR-504-5p.1	3155-3161	7mer-m8	-0.02	44	-0.01	0.271	N/A
hsa-miR-4725-5p	3156-3163	8mer	-0.03	28	-0.01	0.057	N/A
hsa-miR-4750-3p	3158-3164	7mer-m8	-0.05	68	-0.01	0	N/A
hsa-miR-378a-5p	3160-3166	7mer-m8	-0.02	54	-0.01	0.367	N/A
hsa-miR-3664-5p	3166-3172	7mer-m8	-0.02	35	-0.01	0	N/A
hsa-miR-4522	3167-3173	7mer-m8	-0.02	24	-0.01	0	N/A
hsa-miR-4432	3169-3175	7mer-m8	-0.02	52	-0.01	0	N/A
hsa-miR-5197-3p	3172-3178	7mer-1A	-0.01	39	0	0	N/A
hsa-miR-2114-3p	3179-3185	7mer-1A	-0.01	23	0	0	N/A
hsa-miR-6823-3p	3179-3185	7mer-1A	-0.01	22	0	0	N/A
hsa-miR-1199-5p	3180-3186	7mer-m8	-0.02	46	-0.01	0	N/A
hsa-miR-6751-3p	3180-3186	7mer-m8	-0.02	41	-0.01	0	N/A
hsa-miR-4293	3183-3189	7mer-m8	-0.02	36	-0.01	0	N/A
hsa-miR-6731-5p	3188-3195	8mer	-0.03	38	-0.01	0.054	N/A
hsa-miR-8085	3188-3195	8mer	-0.03	37	-0.01	0.054	N/A
hsa-miR-30c-1-3p	3189-3196	8mer	-0.03	49	-0.01	0	N/A
hsa-miR-30c-2-3p	3189-3196	8mer	-0.03	46	-0.01	0	N/A
hsa-miR-6788-5p	3189-3196	8mer	-0.03	44	-0.01	0	N/A
hsa-miR-6878-5p	3189-3195	7mer-1A	-0.01	9	0	0.054	N/A
hsa-miR-887-5p	3190-3196	7mer-m8	-0.02	27	-0.01	0	N/A
hsa-miR-3689a-3p	3190-3196	7mer-1A	-0.01	25	0	0.054	N/A
hsa-miR-3689c	3190-3196	7mer-1A	-0.01	24	0	0.054	N/A
hsa-miR-30b-3p	3190-3196	7mer-1A	-0.01	24	0	0.054	N/A
hsa-miR-3689b-3p	3190-3196	7mer-1A	-0.01	24	0	0.054	N/A
hsa-miR-6779-5p	3190-3196	7mer-1A	-0.01	23	0	0.054	N/A
hsa-miR-1273h-5p	3190-3196	7mer-1A	-0.01	22	0	0.054	N/A
hsa-miR-6780a-5p	3190-3196	7mer-1A	-0.01	21	0	0.054	N/A
hsa-miR-5693	3197-3203	7mer-m8	-0.02	53	-0.01	0	N/A
hsa-miR-4519	3199-3205	7mer-m8	-0.02	32	-0.01	0	N/A
hsa-miR-6792-5p	3201-3207	7mer-m8	-0.02	48	-0.01	0	N/A
hsa-miR-668-3p	3207-3213	7mer-1A	-0.02	50	-0.01	0.154	N/A
hsa-miR-6773-3p	3208-3214	7mer-m8	-0.05	66	-0.01	0	N/A
hsa-miR-3153	3220-3227	8mer	-0.03	67	-0.01	0.32	N/A
hsa-miR-6733-5p	3220-3227	8mer	-0.03	53	-0.01	0.32	N/A
hsa-miR-6739-5p	3220-3227	8mer	-0.03	52	-0.01	0.32	N/A
hsa-miR-4668-5p	3221-3227	7mer-1A	-0.01	15	0	0.234	N/A
hsa-miR-204-3p	3222-3228	7mer-m8	-0.02	50	-0.01	0.47	N/A
hsa-miR-4646-5p	3222-3228	7mer-m8	-0.02	33	-0.01	0.47	N/A
hsa-miR-6877-5p	3229-3235	7mer-1A	-0.2	72	-0.05	0	N/A
hsa-miR-6781-5p	3229-3235	7mer-1A	-0.16	54	-0.04	0	N/A
hsa-miR-6724-5p	3230-3236	7mer-1A	-0.01	27	0	0	N/A
hsa-miR-6773-5p	3230-3236	7mer-1A	-0.01	24	0	0	N/A
hsa-miR-635	3231-3237	7mer-m8	-0.02	46	-0.01	0.009	N/A
hsa-miR-6774-5p	3231-3237	7mer-m8	-0.02	45	-0.01	0.009	N/A
hsa-miR-4453	3233-3239	7mer-m8	-0.02	47	-0.01	0	N/A
hsa-miR-4538	3233-3239	7mer-m8	-0.02	47	-0.01	0	N/A
hsa-miR-4633-3p	3236-3242	7mer-1A	-0.05	40	-0.01	0	N/A
hsa-miR-6500-5p	3236-3242	7mer-1A	-0.04	31	-0.01	0	N/A
hsa-miR-6874-5p	3236-3242	7mer-m8	-0.02	21	-0.01	0	N/A
hsa-miR-6880-5p	3238-3244	7mer-m8	-0.05	43	-0.01	0	N/A
hsa-miR-4664-3p	3242-3248	7mer-m8	-0.07	33	-0.02	0	N/A
hsa-miR-584-3p	3245-3251	7mer-m8	-0.02	46	-0.01	0	N/A
hsa-miR-1911-3p	3253-3259	7mer-m8	-0.03	44	-0.01	0	N/A
hsa-miR-4733-3p	3254-3260	7mer-m8	-0.02	39	-0.01	0.32	N/A
hsa-miR-29a-3p	3256-3262	7mer-m8	-0.02	21	-0.01	1.373	< 0.1
hsa-miR-29c-3p	3256-3262	7mer-m8	-0.02	21	-0.01	1.373	< 0.1
hsa-miR-29b-3p	3256-3262	7mer-m8	-0.02	20	-0.01	1.373	< 0.1
hsa-miR-3663-3p	3257-3263	7mer-m8	-0.1	69	-0.02	0.367	N/A
hsa-miR-6081	3259-3265	7mer-1A	-0.01	14	0	0	N/A
hsa-miR-6874-5p	3260-3266	7mer-1A	-0.05	50	-0.01	0	N/A
hsa-miR-92a-1-5p	3263-3269	7mer-1A	-0.02	19	-0.01	0	N/A
hsa-miR-659-3p	3265-3271	7mer-1A	-0.01	37	0	0	N/A
hsa-miR-9-5p	3266-3272	7mer-m8	-0.02	55	-0.01	0.016	< 0.1
hsa-miR-21-3p	3276-3282	7mer-m8	-0.02	22	-0.01	0	N/A
hsa-miR-3591-3p	3276-3282	7mer-m8	-0.02	18	-0.01	0	N/A
hsa-miR-5588-3p	3282-3288	7mer-m8	-0.02	12	-0.01	0	N/A
hsa-miR-3691-3p	3285-3291	7mer-m8	-0.02	52	-0.01	0	N/A
hsa-miR-6814-5p	3287-3293	7mer-1A	-0.01	30	0	0	N/A
hsa-miR-1236-3p	3291-3298	8mer	-0.03	55	-0.01	0.009	N/A
hsa-miR-6515-3p	3292-3298	7mer-1A	-0.02	43	-0.01	0	N/A
hsa-miR-3184-3p	3295-3301	7mer-m8	-0.02	52	-0.01	0	N/A
hsa-miR-3691-3p	3297-3303	7mer-m8	-0.04	67	-0.01	0	N/A
hsa-miR-212-5p	3306-3312	7mer-m8	-0.02	40	-0.01	1.046	< 0.1
hsa-miR-6886-3p	3309-3315	7mer-1A	-0.01	21	0	0	N/A
hsa-miR-938	3309-3315	7mer-1A	-0.01	9	0	0.009	N/A
hsa-miR-6872-3p	3312-3318	7mer-m8	-0.02	36	-0.01	0	N/A
hsa-miR-4659a-5p	3314-3321	8mer	-0.03	47	-0.01	0	N/A
hsa-miR-4659b-5p	3314-3321	8mer	-0.03	46	-0.01	0	N/A
hsa-miR-4776-3p	3315-3321	7mer-m8	-0.02	34	-0.01	0	N/A
hsa-miR-5590-5p	3315-3321	7mer-1A	-0.01	15	0	0	N/A
hsa-miR-3943	3320-3331	non-canonical	N/A	N/A	N/A	0	N/A
hsa-miR-3943	3320-3331	non-canonical	N/A	N/A	N/A	0	N/A
hsa-miR-361-3p	3324-3331	8mer	-0.03	41	-0.01	0.057	N/A
hsa-miR-140-3p.1	3334-3340	7mer-m8	-0.02	51	-0.01	0.149	< 0.1
hsa-miR-6075	3338-3344	7mer-m8	-0.02	0	-0.01	0	N/A
hsa-miR-5193	3353-3359	7mer-m8	-0.02	46	-0.01	0.2	N/A
hsa-miR-4667-3p	3354-3361	8mer	-0.05	56	-0.01	0	N/A
hsa-miR-1470	3355-3361	7mer-1A	-0.01	46	0	0	N/A
hsa-miR-4469	3356-3362	7mer-m8	-0.02	59	-0.01	0	N/A
hsa-miR-383-3p	3361-3367	7mer-m8	-0.02	34	-0.01	0	N/A
hsa-miR-6889-3p	3368-3375	8mer	-0.03	51	-0.01	0.054	N/A
hsa-miR-5008-3p	3369-3375	7mer-1A	-0.01	27	0	0	N/A
hsa-miR-7157-3p	3369-3375	7mer-1A	-0.01	25	0	0	N/A
hsa-miR-6737-3p	3369-3375	7mer-1A	-0.01	25	0	0	N/A
hsa-miR-6780a-3p	3372-3378	7mer-m8	-0.02	35	-0.01	0	N/A
hsa-miR-4268	3374-3380	7mer-m8	-0.02	49	-0.01	0	N/A
hsa-miR-5088-5p	3377-3383	7mer-m8	-0.04	57	-0.01	0	N/A
hsa-miR-4691-3p	3386-3392	7mer-1A	-0.01	40	0	0.32	N/A
hsa-miR-3157-5p	3386-3392	7mer-m8	-0.02	23	-0.01	0	N/A
hsa-miR-513c-5p	3396-3402	7mer-m8	-0.02	58	-0.01	0.054	N/A
hsa-miR-514b-5p	3396-3402	7mer-m8	-0.02	57	-0.01	0.054	N/A
hsa-miR-373-3p	3402-3408	7mer-m8	-0.02	36	-0.01	0.368	< 0.1
hsa-miR-302b-3p	3402-3408	7mer-m8	-0.02	29	-0.01	0.368	< 0.1
hsa-miR-302d-3p	3402-3408	7mer-m8	-0.02	29	-0.01	0.368	< 0.1
hsa-miR-302c-3p.1	3402-3408	7mer-m8	-0.02	29	-0.01	0.368	< 0.1
hsa-miR-302a-3p	3402-3408	7mer-m8	-0.02	29	-0.01	0.368	< 0.1
hsa-miR-302e	3402-3408	7mer-m8	-0.02	29	-0.01	0.368	< 0.1
hsa-miR-520e	3402-3408	7mer-m8	-0.02	28	-0.01	0.368	< 0.1
hsa-miR-520d-3p	3402-3408	7mer-m8	-0.02	28	-0.01	0.368	< 0.1
hsa-miR-520c-3p	3402-3408	7mer-m8	-0.02	27	-0.01	0.368	< 0.1
hsa-miR-372-3p	3402-3408	7mer-m8	-0.02	27	-0.01	0.368	< 0.1
hsa-miR-520b	3402-3408	7mer-m8	-0.02	27	-0.01	0.368	< 0.1
hsa-miR-520a-3p	3402-3408	7mer-m8	-0.02	27	-0.01	0.368	< 0.1
hsa-miR-3928-3p	3409-3415	7mer-m8	-0.02	70	-0.01	0	N/A
hsa-miR-766-5p	3410-3417	8mer	-0.03	30	-0.01	0	N/A
hsa-miR-765	3411-3417	7mer-1A	-0.04	42	-0.01	0.057	N/A
hsa-miR-7154-3p	3411-3417	7mer-1A	-0.01	39	0	0	N/A
hsa-miR-6894-5p	3411-3417	7mer-1A	-0.03	34	-0.01	0	N/A
hsa-miR-516b-5p	3413-3419	7mer-m8	-0.02	27	-0.01	0.009	N/A
hsa-miR-7161-3p	3417-3423	7mer-1A	-0.01	27	0	0	N/A
hsa-miR-6069	3421-3427	7mer-1A	-0.01	19	0	0	N/A
hsa-miR-6513-3p	3426-3432	7mer-1A	-0.01	28	0	0	N/A
hsa-miR-2861	3434-3440	7mer-m8	-0.13	75	-0.03	0	N/A
hsa-miR-4512	3435-3442	8mer	-0.21	91	-0.05	0	N/A
hsa-miR-6895-5p	3436-3442	7mer-1A	-0.25	92	-0.06	0	N/A
hsa-miR-1296-5p	3436-3442	7mer-m8	-0.24	83	-0.06	0.057	N/A
hsa-miR-7160-3p	3436-3442	7mer-1A	-0.1	73	-0.03	0	N/A
hsa-miR-7152-3p	3447-3454	8mer	-0.07	70	-0.02	0	N/A
hsa-miR-3663-5p	3448-3454	7mer-1A	-0.01	26	0	0	N/A
hsa-miR-486-3p	3455-3461	7mer-1A	-0.01	11	0	0.054	N/A
hsa-miR-6852-5p	3457-3463	7mer-m8	-0.02	44	-0.01	0	N/A
hsa-miR-4292	3458-3464	7mer-m8	-0.02	30	-0.01	0	N/A
hsa-miR-6791-5p	3458-3464	7mer-m8	-0.02	29	-0.01	0	N/A
hsa-miR-331-3p	3459-3465	7mer-m8	-0.04	61	-0.01	0.462	N/A
hsa-miR-6846-3p	3461-3468	8mer	-0.03	27	-0.01	0	N/A
hsa-miR-6859-3p	3462-3468	7mer-1A	-0.01	17	0	0	N/A
hsa-miR-6508-3p	3468-3474	7mer-m8	-0.02	28	-0.01	0	N/A
hsa-miR-6845-5p	3469-3475	7mer-m8	-0.02	9	-0.01	0	N/A
hsa-miR-6762-5p	3469-3475	7mer-m8	-0.02	8	-0.01	0	N/A
hsa-miR-328-5p	3471-3477	7mer-m8	-0.07	44	-0.02	0	N/A
hsa-miR-6885-5p	3471-3477	7mer-m8	-0.09	42	-0.02	0	N/A
hsa-miR-4708-3p	3487-3493	7mer-1A	-0.01	25	0	0	N/A
hsa-miR-2276-3p	3488-3494	7mer-m8	-0.02	50	-0.01	0	N/A
hsa-miR-6752-3p	3491-3497	7mer-1A	-0.01	27	0	0	N/A
hsa-miR-618	3500-3506	7mer-1A	-0.01	21	0	0.057	N/A
hsa-miR-4764-3p	3501-3507	7mer-1A	-0.01	27	0	0	N/A
hsa-miR-2053	3504-3510	7mer-1A	-0.01	46	0	0	N/A
hsa-miR-4445-5p	3506-3513	8mer	-0.03	35	-0.01	0	N/A
hsa-miR-6766-3p	3507-3513	7mer-1A	-0.01	28	0	1.489	< 0.1
hsa-miR-219a-5p	3507-3513	7mer-1A	-0.01	26	0	1.489	< 0.1
hsa-miR-4782-3p	3507-3513	7mer-1A	-0.01	25	0	1.489	< 0.1
hsa-miR-508-3p	3507-3513	7mer-1A	-0.01	9	0	0.009	N/A
hsa-miR-4299	3511-3517	7mer-m8	-0.02	36	-0.01	0	N/A
hsa-miR-138-5p	3512-3518	7mer-m8	-0.19	81	-0.05	2.666	0.28
hsa-miR-320e	3514-3520	7mer-m8	-0.07	72	-0.02	0	N/A
hsa-miR-320c	3515-3521	7mer-m8	-0.02	48	-0.01	2.664	N/A
hsa-miR-320a	3515-3521	7mer-m8	-0.02	48	-0.01	2.664	N/A
hsa-miR-320d	3515-3521	7mer-m8	-0.02	48	-0.01	2.664	N/A
hsa-miR-4429	3515-3521	7mer-m8	-0.02	48	-0.01	2.664	N/A
hsa-miR-320b	3515-3521	7mer-m8	-0.02	48	-0.01	2.664	N/A
hsa-miR-4743-5p	3525-3531	7mer-m8	-0.19	76	-0.05	0.009	N/A
hsa-miR-6781-5p	3526-3533	8mer	-0.38	90	-0.09	0	N/A
hsa-miR-6877-5p	3527-3533	7mer-1A	-0.21	74	-0.05	0	N/A
hsa-miR-4505	3530-3536	7mer-m8	-0.07	57	-0.02	0	N/A
hsa-miR-5787	3530-3536	7mer-m8	-0.02	41	-0.01	0	N/A
hsa-miR-4438	3533-3539	7mer-m8	-0.02	37	-0.01	0	N/A
hsa-miR-6768-5p	3535-3541	7mer-m8	-0.02	54	-0.01	0	N/A
hsa-miR-4786-5p	3545-3552	8mer	-0.03	33	-0.01	0	N/A
hsa-miR-769-5p	3546-3552	7mer-1A	-0.01	25	0	0.054	N/A
hsa-miR-4677-3p	3549-3555	7mer-m8	-0.02	40	-0.01	0.054	N/A
hsa-miR-4318	3551-3557	7mer-1A	-0.01	34	0	0	N/A
hsa-miR-892a	3551-3557	7mer-1A	-0.01	32	0	0.057	N/A
hsa-miR-4693-5p	3551-3557	7mer-m8	-0.02	28	-0.01	0	N/A
hsa-miR-10a-3p	3558-3564	7mer-1A	-0.01	61	0	0	N/A
hsa-miR-5009-3p	3560-3567	8mer	-0.03	61	-0.01	0	N/A
hsa-miR-6845-3p	3564-3570	7mer-m8	-0.05	61	-0.01	0	N/A
hsa-miR-4639-3p	3566-3572	7mer-m8	-0.08	81	-0.02	0.054	N/A
hsa-miR-4758-3p	3572-3578	7mer-m8	-0.18	86	-0.04	0	N/A
hsa-miR-4323	3573-3579	7mer-m8	-0.09	72	-0.02	0	N/A
hsa-miR-186-3p	3578-3585	8mer	-0.03	66	-0.01	0	N/A
hsa-miR-4733-5p	3580-3586	7mer-m8	-0.02	22	-0.01	0	N/A
hsa-miR-1271-5p	3588-3594	7mer-m8	-0.1	72	-0.02	1.434	< 0.1
hsa-miR-96-5p	3588-3594	7mer-m8	-0.08	70	-0.02	1.434	< 0.1
hsa-miR-183-5p.2	3588-3594	7mer-1A	-0.03	38	-0.01	1.434	< 0.1
hsa-miR-4715-5p	3590-3596	7mer-m8	-0.08	68	-0.02	0.054	N/A
hsa-miR-4480	3594-3600	7mer-m8	-0.02	39	-0.01	0	N/A
hsa-miR-548s	3596-3603	8mer	-0.03	43	-0.01	0	N/A
hsa-miR-3926	3596-3602	7mer-1A	-0.01	10	0	0	N/A
hsa-miR-4701-5p	3597-3603	7mer-1A	-0.01	38	0	0.009	N/A
hsa-miR-588	3597-3603	7mer-1A	-0.01	37	0	0.009	N/A
hsa-miR-3187-3p	3597-3603	7mer-1A	-0.01	32	0	0	N/A
hsa-miR-4435	3597-3603	7mer-1A	-0.01	27	0	0	N/A
hsa-miR-4538	3600-3606	7mer-m8	-0.02	47	-0.01	0	N/A
hsa-miR-4453	3600-3606	7mer-m8	-0.02	47	-0.01	0	N/A
hsa-miR-6787-3p	3603-3610	8mer	-0.07	81	-0.02	0	N/A
hsa-miR-1285-5p	3606-3612	7mer-1A	-0.01	57	0	0	N/A
hsa-miR-6792-5p	3613-3619	7mer-1A	-0.01	36	0	0	N/A
hsa-miR-4503	3613-3619	7mer-m8	-0.02	20	-0.01	0	N/A
hsa-miR-8056	3618-3624	7mer-m8	-0.02	30	-0.01	0	N/A
hsa-miR-3165	3619-3625	7mer-m8	-0.02	29	-0.01	0.009	N/A
hsa-miR-6134	3621-3628	8mer	-0.04	41	-0.01	0.009	N/A
hsa-miR-7854-3p	3622-3628	7mer-1A	-0.01	14	0	0	N/A
hsa-miR-874-5p	3633-3639	7mer-m8	-0.03	18	-0.01	0	N/A
hsa-miR-5008-5p	3635-3641	7mer-m8	-0.1	75	-0.03	0	N/A
hsa-miR-2355-5p	3641-3647	7mer-m8	-0.02	30	-0.01	0	N/A
hsa-miR-6748-3p	3645-3651	7mer-m8	-0.06	62	-0.01	0	N/A
hsa-miR-323b-3p	3651-3657	7mer-m8	-0.02	53	-0.01	0	N/A
hsa-miR-7114-3p	3655-3661	7mer-1A	-0.04	51	-0.01	0	N/A
hsa-miR-1180-5p	3655-3661	7mer-1A	-0.01	37	0	0	N/A
hsa-miR-7973	3656-3662	7mer-m8	-0.15	79	-0.04	0	N/A
hsa-miR-3202	3662-3668	7mer-1A	-0.01	29	0	0	N/A
hsa-miR-4533	3662-3668	7mer-1A	-0.01	19	0	0	N/A
hsa-miR-6079	3663-3669	7mer-1A	-0.01	41	0	0	N/A
hsa-miR-6871-3p	3671-3677	7mer-m8	-0.02	44	-0.01	0	N/A
hsa-miR-3065-3p	3672-3679	8mer	-0.27	96	-0.06	0	N/A
hsa-miR-383-3p	3673-3679	7mer-1A	-0.01	26	0	0	N/A
hsa-miR-4291	3674-3680	7mer-1A	-0.01	24	0	0	N/A
hsa-miR-5000-5p	3676-3682	7mer-m8	-0.02	48	-0.01	0	N/A
hsa-miR-4670-3p	3679-3685	7mer-1A	-0.01	16	0	0	N/A
hsa-miR-93-3p	3683-3689	7mer-m8	-0.02	30	-0.01	0.054	N/A
hsa-miR-370-3p	3684-3690	7mer-m8	-0.02	41	-0.01	0.154	N/A
hsa-miR-6893-3p	3684-3690	7mer-m8	-0.02	31	-0.01	0.154	N/A
hsa-miR-596	3686-3692	7mer-m8	-0.07	83	-0.02	0.009	N/A
hsa-miR-6856-3p	3689-3695	7mer-1A	-0.06	65	-0.02	0.054	N/A
hsa-miR-139-5p	3691-3697	7mer-1A	-0.01	34	0	0.511	< 0.1
hsa-miR-5001-3p	3700-3706	7mer-m8	-0.12	80	-0.03	0	N/A
hsa-miR-3150b-5p	3705-3711	7mer-1A	-0.11	86	-0.03	0	N/A
hsa-miR-3150a-5p	3705-3711	7mer-1A	-0.11	86	-0.03	0	N/A
hsa-miR-2682-3p	3711-3717	7mer-1A	-0.05	62	-0.01	0	N/A
hsa-miR-6781-3p	3711-3717	7mer-1A	-0.02	42	-0.01	0	N/A
hsa-miR-6890-3p	3714-3720	7mer-m8	-0.04	74	-0.01	0	N/A
hsa-miR-1273g-3p	3715-3722	8mer	-0.03	52	-0.01	0	N/A
hsa-miR-181a-2-3p	3716-3722	7mer-1A	-0.03	51	-0.01	0	N/A
hsa-miR-6509-3p	3716-3722	7mer-m8	-0.02	29	-0.01	0	N/A
hsa-miR-4286	3722-3728	7mer-m8	-0.02	36	-0.01	0	N/A
hsa-miR-361-3p	3724-3730	7mer-1A	-0.11	72	-0.03	0	N/A
hsa-miR-3679-3p	3725-3731	7mer-m8	-0.12	76	-0.03	0	N/A
hsa-miR-218-1-3p	3728-3735	8mer	-0.03	45	-0.01	0	N/A
hsa-miR-659-3p	3729-3735	7mer-m8	-0.02	57	-0.01	0	N/A
hsa-miR-1248	3734-3740	7mer-m8	-0.02	39	-0.01	0.009	N/A
hsa-miR-1245b-5p	3737-3744	8mer	-0.03	48	-0.01	0	N/A
hsa-miR-3142	3737-3744	8mer	-0.03	46	-0.01	0	N/A
hsa-miR-6883-3p	3743-3749	7mer-1A	-0.01	20	0	0	N/A
hsa-miR-4446-5p	3744-3751	8mer	-0.03	56	-0.01	0	N/A
hsa-miR-4755-5p	3744-3750	7mer-1A	-0.02	44	0	0	N/A
hsa-miR-5006-3p	3744-3750	7mer-1A	-0.01	30	0	0	N/A
hsa-miR-3128	3752-3758	7mer-m8	-0.02	28	-0.01	0	N/A
hsa-miR-8073	3753-3759	7mer-m8	-0.02	24	-0.01	0	N/A
hsa-miR-221-5p	3753-3759	7mer-m8	-0.02	22	-0.01	0	N/A
hsa-miR-3116	3755-3761	7mer-1A	-0.09	77	-0.02	0.009	N/A
hsa-miR-1254	3755-3761	7mer-1A	-0.1	74	-0.02	0.009	N/A
hsa-miR-661	3755-3761	7mer-1A	-0.08	61	-0.02	0.009	N/A
hsa-miR-532-5p	3757-3763	7mer-1A	-0.01	33	0	0.099	N/A
hsa-miR-4633-5p	3757-3763	7mer-m8	-0.02	11	-0.01	0	N/A
hsa-miR-140-3p.1	3767-3774	8mer	-0.1	79	-0.03	0.405	< 0.1
hsa-miR-3692-3p	3769-3775	7mer-m8	-0.02	32	-0.01	0.054	N/A
hsa-miR-24-2-5p	3790-3796	7mer-m8	-0.12	58	-0.03	0	N/A
hsa-miR-24-1-5p	3790-3796	7mer-m8	-0.08	46	-0.02	0	N/A
hsa-miR-2861	3793-3799	7mer-1A	-0.1	69	-0.02	0	N/A
hsa-miR-5093	3798-3804	7mer-m8	-0.02	40	-0.01	0	N/A
hsa-miR-625-5p	3801-3807	7mer-m8	-0.15	59	-0.04	0	N/A
hsa-miR-6794-5p	3802-3808	7mer-m8	-0.19	76	-0.05	0.054	N/A
hsa-miR-4716-3p	3802-3808	7mer-m8	-0.15	69	-0.04	0.054	N/A
hsa-miR-3936	3804-3810	7mer-1A	-0.06	57	-0.01	0	N/A
hsa-miR-4521	3806-3812	7mer-1A	-0.01	24	0	0	N/A
hsa-miR-4263	3807-3814	8mer	-0.03	70	-0.01	0	N/A
hsa-miR-576-5p	3808-3814	7mer-1A	-0.01	37	0	0.054	N/A
hsa-miR-6780b-3p	3814-3820	7mer-m8	-0.08	72	-0.02	0	N/A
hsa-miR-361-3p	3823-3829	7mer-m8	-0.02	27	-0.01	0.057	N/A
hsa-miR-3943	3825-3831	7mer-m8	-0.02	36	-0.01	0.009	N/A
hsa-miR-4690-3p	3827-3833	7mer-1A	-0.01	29	0	0	N/A
hsa-miR-5685	3827-3833	7mer-1A	-0.01	19	0	0	N/A
hsa-miR-215-3p	3833-3839	7mer-m8	-0.02	47	-0.01	0.054	N/A
hsa-miR-4725-3p	3840-3846	7mer-m8	-0.05	45	-0.01	0	N/A
hsa-miR-6780b-5p	3840-3846	7mer-m8	-0.04	39	-0.01	0	N/A
hsa-miR-4271	3840-3846	7mer-m8	-0.02	35	-0.01	0	N/A
hsa-miR-6783-5p	3841-3847	7mer-m8	-0.02	15	-0.01	0	N/A
hsa-miR-1909-3p	3843-3850	8mer	-0.11	67	-0.03	0	N/A
hsa-miR-6722-3p	3843-3850	8mer	-0.09	63	-0.02	0	N/A
hsa-miR-6836-5p	3844-3850	7mer-1A	-0.01	27	0	0.009	N/A
hsa-miR-6132	3844-3850	7mer-1A	-0.01	23	0	0.009	N/A
hsa-miR-1205	3845-3851	7mer-m8	-0.02	49	-0.01	0.009	N/A
hsa-miR-6804-3p	3849-3855	7mer-m8	-0.02	21	-0.01	0	N/A
hsa-miR-593-5p	3851-3857	7mer-1A	-0.2	80	-0.05	0	N/A
hsa-miR-8073	3853-3859	7mer-m8	-0.02	24	-0.01	0.054	N/A
hsa-miR-221-5p	3853-3859	7mer-m8	-0.02	22	-0.01	0.054	N/A
hsa-miR-6765-3p	3855-3861	7mer-m8	-0.02	50	-0.01	0	N/A
hsa-miR-4787-3p	3861-3867	7mer-m8	-0.08	39	-0.02	0	N/A
hsa-miR-4642	3868-3875	8mer	-0.19	89	-0.05	0	N/A
hsa-miR-1271-5p	3870-3876	7mer-1A	-0.08	68	-0.02	3.522	0.5
hsa-miR-96-5p	3870-3876	7mer-1A	-0.07	67	-0.02	3.522	0.5
hsa-miR-182-5p	3870-3876	7mer-1A	-0.07	55	-0.02	3.522	0.5
hsa-miR-9-5p	3872-3878	7mer-1A	-0.01	43	0	3.276	0.43
hsa-miR-4753-3p	3874-3880	7mer-m8	-0.02	47	-0.01	0	N/A
hsa-miR-130b-5p	3874-3880	7mer-1A	-0.01	35	0	0.054	N/A
hsa-miR-335-5p	3887-3893	7mer-m8	-0.02	60	-0.01	1.003	N/A
hsa-miR-31-5p	3889-3895	7mer-m8	-0.02	15	-0.01	0.58	< 0.1
hsa-miR-4742-5p	3891-3897	7mer-m8	-0.02	36	-0.01	0.009	N/A
hsa-miR-4645-5p	3892-3898	7mer-m8	-0.02	32	-0.01	0.054	N/A
hsa-miR-4673	3892-3898	7mer-m8	-0.02	28	-0.01	0.054	N/A
hsa-miR-361-3p	3895-3902	8mer	-0.03	39	-0.01	0.057	N/A
hsa-miR-4794	3905-3911	7mer-m8	-0.02	35	-0.01	0	N/A
hsa-miR-664a-5p	3905-3911	7mer-m8	-0.02	32	-0.01	0	N/A
hsa-miR-6765-3p	3908-3914	7mer-m8	-0.02	50	-0.01	0	N/A
hsa-miR-6804-3p	3909-3915	7mer-m8	-0.02	21	-0.01	0	N/A
hsa-miR-3663-3p	3911-3917	7mer-m8	-0.18	83	-0.04	0	N/A
hsa-miR-2355-5p	3921-3927	7mer-m8	-0.02	30	-0.01	0	N/A
hsa-miR-3657	3924-3931	8mer	-0.03	39	-0.01	0	N/A
hsa-miR-4669	3925-3931	7mer-1A	-0.01	17	0	0	N/A
hsa-miR-892a	3927-3933	7mer-m8	-0.02	41	-0.01	0.057	N/A
hsa-miR-3169	3930-3936	7mer-m8	-0.02	33	-0.01	0	N/A
hsa-miR-4695-5p	3939-3945	7mer-m8	-0.02	48	-0.01	0.367	N/A
hsa-miR-4459	3940-3946	7mer-m8	-0.02	45	-0.01	0	N/A
hsa-miR-4722-5p	3941-3947	7mer-m8	-0.02	34	-0.01	0	N/A
hsa-miR-6893-5p	3943-3950	8mer	-0.03	57	-0.01	0.057	N/A
hsa-miR-940	3943-3950	8mer	-0.03	57	-0.01	0.057	N/A
hsa-miR-6808-5p	3943-3950	8mer	-0.03	57	-0.01	0.057	N/A
hsa-miR-2682-5p	3944-3950	7mer-1A	-0.01	42	0	0	N/A
hsa-miR-1910-3p	3944-3950	7mer-1A	-0.01	40	0	0	N/A
hsa-miR-34b-5p	3944-3950	7mer-1A	-0.01	39	0	0	N/A
hsa-miR-449c-5p	3944-3950	7mer-1A	-0.01	36	0	0	N/A
hsa-miR-6511a-5p	3944-3950	7mer-1A	-0.01	29	0	0	N/A
hsa-miR-4423-3p	3945-3951	7mer-1A	-0.01	18	0	0.009	N/A
hsa-miR-370-3p	3951-3957	7mer-1A	-0.01	32	0	0.117	N/A
hsa-miR-6893-3p	3951-3957	7mer-1A	-0.01	24	0	0.117	N/A
hsa-miR-3074-5p	3952-3958	7mer-m8	-0.02	68	-0.01	0	N/A
hsa-miR-516a-3p	3954-3960	7mer-m8	-0.02	26	-0.01	0.009	N/A
hsa-miR-516b-3p	3954-3960	7mer-m8	-0.02	26	-0.01	0.009	N/A
hsa-miR-7162-5p	3954-3960	7mer-m8	-0.02	24	-0.01	0.009	N/A
hsa-miR-4661-5p	3958-3964	7mer-m8	-0.02	12	-0.01	0	N/A
hsa-miR-7844-5p	3960-3966	7mer-m8	-0.02	61	-0.01	0	N/A
hsa-miR-4261	3963-3969	7mer-1A	-0.01	14	0	0	N/A
hsa-miR-875-3p	3964-3970	7mer-m8	-0.02	33	-0.01	0.054	N/A
hsa-miR-1287-5p	3966-3972	7mer-1A	-0.06	69	-0.02	0	N/A
hsa-miR-3135b	3966-3972	7mer-1A	-0.01	24	0	0	N/A
hsa-miR-3692-5p	3967-3973	7mer-m8	-0.02	41	-0.01	0	N/A
hsa-miR-370-3p	3968-3974	7mer-m8	-0.02	41	-0.01	1.676	N/A
hsa-miR-6893-3p	3968-3974	7mer-m8	-0.02	31	-0.01	1.676	N/A
hsa-miR-4485-5p	3971-3977	7mer-m8	-0.02	20	-0.01	0	N/A
hsa-miR-6746-3p	3973-3979	7mer-m8	-0.15	62	-0.04	0	N/A
hsa-miR-634	3977-3983	7mer-1A	-0.04	29	-0.01	0.009	N/A
hsa-miR-624-5p	3979-3986	8mer	-0.03	17	-0.01	0	N/A
hsa-miR-6787-5p	3990-3996	7mer-m8	-0.04	22	-0.01	0.057	N/A
hsa-miR-1908-5p	3990-3996	7mer-m8	-0.02	15	-0.01	0.057	N/A
hsa-miR-663a	3990-3996	7mer-m8	-0.02	12	-0.01	0.057	N/A
hsa-miR-3196	3992-3999	8mer	-0.09	33	-0.02	0	N/A
hsa-miR-6816-5p	3992-3999	8mer	-0.07	26	-0.02	0	N/A
hsa-miR-3180	3992-3999	8mer	-0.05	17	-0.01	0	N/A
hsa-miR-3180-3p	3992-3999	8mer	-0.05	16	-0.01	0	N/A
hsa-miR-3151-5p	3994-4000	7mer-m8	-0.02	46	-0.01	0.009	N/A
hsa-miR-214-5p	4007-4013	7mer-m8	-0.02	56	-0.01	0.044	< 0.1
hsa-miR-6849-3p	4010-4016	7mer-m8	-0.02	29	-0.01	0	N/A
hsa-miR-1226-3p	4012-4018	7mer-m8	-0.02	51	-0.01	0.009	N/A
hsa-miR-767-5p	4014-4020	7mer-1A	-0.01	16	0	0	N/A
hsa-miR-346	4023-4029	7mer-m8	-0.02	24	-0.01	0.091	N/A
hsa-miR-622	4025-4031	7mer-m8	-0.02	37	-0.01	0.057	N/A
hsa-miR-361-3p	4029-4035	7mer-m8	-0.02	27	-0.01	0.057	N/A
hsa-miR-1199-3p	4035-4041	7mer-1A	-0.12	61	-0.03	0.009	N/A
hsa-miR-4485-5p	4040-4046	7mer-m8	-0.02	20	-0.01	0	N/A
hsa-miR-4707-3p	4042-4049	8mer	-0.18	49	-0.04	0	N/A
hsa-miR-371b-3p	4045-4052	8mer	-0.03	37	-0.01	0	N/A
hsa-miR-515-3p	4046-4052	7mer-1A	-0.01	26	0	0.009	N/A
hsa-miR-33b-3p	4046-4052	7mer-1A	-0.01	16	0	0.009	N/A
hsa-miR-519e-3p	4046-4052	7mer-1A	-0.01	14	0	0.009	N/A
hsa-miR-371a-3p	4046-4052	7mer-1A	-0.02	13	0	0.057	N/A
hsa-miR-6080	4047-4053	7mer-m8	-0.02	36	-0.01	0	N/A
hsa-miR-449c-3p	4049-4055	7mer-m8	-0.02	23	-0.01	0	N/A
hsa-miR-8086	4049-4055	7mer-1A	-0.01	9	0	0	N/A
hsa-miR-6810-3p	4053-4059	7mer-m8	-0.15	79	-0.04	0	N/A
hsa-miR-6801-3p	4053-4059	7mer-m8	-0.13	74	-0.03	0	N/A
hsa-miR-6846-3p	4055-4061	7mer-m8	-0.08	60	-0.02	0	N/A
hsa-miR-1273h-3p	4059-4065	7mer-m8	-0.02	55	-0.01	0	N/A
hsa-miR-4771	4059-4065	7mer-1A	-0.01	13	0	0	N/A
hsa-miR-3166	4059-4065	7mer-1A	-0.01	11	0	0	N/A
hsa-miR-3158-5p	4060-4066	7mer-m8	-0.02	43	-0.01	0	N/A
hsa-miR-4418	4061-4067	7mer-m8	-0.02	52	-0.01	0.323	N/A
hsa-miR-509-3-5p	4061-4067	7mer-m8	-0.02	51	-0.01	0.323	N/A
hsa-miR-509-5p	4061-4067	7mer-m8	-0.02	51	-0.01	0.323	N/A
hsa-miR-1288-3p	4063-4070	8mer	-0.09	70	-0.02	0.009	N/A
hsa-miR-4515	4064-4070	7mer-1A	-0.07	54	-0.02	0	N/A
hsa-miR-4740-5p	4064-4070	7mer-1A	-0.04	32	-0.01	0	N/A
hsa-miR-1269a	4064-4070	7mer-m8	-0.02	29	-0.01	0	N/A
hsa-miR-1269b	4064-4070	7mer-m8	-0.02	28	-0.01	0	N/A
hsa-miR-6516-3p	4080-4086	7mer-1A	-0.01	17	0	0	N/A
hsa-miR-10b-3p	4084-4090	7mer-m8	-0.02	51	-0.01	0	N/A
hsa-miR-3120-3p	4091-4097	7mer-m8	-0.02	35	-0.01	0	N/A
hsa-miR-8080	4095-4101	7mer-m8	-0.02	30	-0.01	0	N/A
hsa-miR-1227-5p	4111-4117	7mer-m8	-0.1	76	-0.03	0.054	N/A
hsa-miR-128-2-5p	4111-4117	7mer-1A	-0.1	74	-0.03	0.054	N/A
hsa-miR-128-1-5p	4111-4117	7mer-1A	-0.16	74	-0.04	0.054	N/A
hsa-miR-6845-5p	4111-4117	7mer-1A	-0.19	73	-0.05	0.054	N/A
hsa-miR-6762-5p	4111-4117	7mer-1A	-0.15	63	-0.04	0.054	N/A
hsa-miR-4700-5p	4113-4119	7mer-1A	-0.11	75	-0.03	0.057	N/A
hsa-miR-8089	4113-4119	7mer-1A	-0.09	67	-0.02	0.057	N/A
hsa-miR-4667-5p	4113-4119	7mer-1A	-0.09	66	-0.02	0.057	N/A
hsa-miR-7155-5p	4113-4119	7mer-1A	-0.01	30	0	0.234	N/A
hsa-miR-637	4113-4119	7mer-1A	-0.01	30	0	0.009	N/A
hsa-miR-326	4114-4121	8mer	-0.03	52	-0.01	0.137	N/A
hsa-miR-330-5p	4114-4121	8mer	-0.03	51	-0.01	0.137	N/A
hsa-miR-3191-5p	4115-4121	7mer-m8	-0.02	43	-0.01	0	N/A
hsa-miR-6824-3p	4115-4121	7mer-1A	-0.01	35	0	0	N/A
hsa-miR-6764-3p	4115-4121	7mer-1A	-0.01	34	0	0	N/A
hsa-miR-518c-5p	4115-4121	7mer-1A	-0.01	21	0	0	N/A
hsa-miR-593-3p	4116-4122	7mer-m8	-0.02	35	-0.01	0.057	N/A
hsa-miR-3184-3p	4118-4124	7mer-m8	-0.02	52	-0.01	0	N/A
hsa-miR-451b	4124-4131	8mer	-0.03	48	-0.01	0	N/A
hsa-miR-6826-5p	4129-4135	7mer-1A	-0.03	49	-0.01	0	N/A
hsa-miR-1265	4136-4143	8mer	-0.16	89	-0.04	0.009	N/A
hsa-miR-2392	4137-4143	7mer-1A	-0.05	60	-0.01	0.009	N/A
hsa-miR-6826-5p	4140-4146	7mer-m8	-0.02	41	-0.01	0	N/A
hsa-miR-323b-3p	4142-4148	7mer-1A	-0.01	38	0	0.054	N/A
hsa-miR-3160-5p	4147-4153	7mer-1A	-0.01	25	0	0	N/A
hsa-miR-6885-3p	4149-4155	7mer-m8	-0.02	46	-0.01	0	N/A
hsa-miR-561-3p	4153-4159	7mer-m8	-0.02	54	-0.01	0	N/A
hsa-miR-3978	4156-4163	8mer	-0.03	78	-0.01	0	N/A
hsa-miR-432-5p	4159-4165	7mer-1A	-0.04	51	-0.01	0.057	N/A
hsa-miR-3907	4166-4172	7mer-m8	-0.06	55	-0.01	0	N/A
hsa-miR-1247-3p	4171-4177	7mer-1A	-0.19	70	-0.04	0	N/A
hsa-miR-4532	4171-4177	7mer-1A	-0.12	58	-0.03	0	N/A
hsa-miR-4449	4172-4178	7mer-m8	-0.19	62	-0.05	0	N/A
hsa-miR-4281	4173-4179	7mer-m8	-0.07	69	-0.02	0	N/A
hsa-miR-607	4188-4194	7mer-1A	-0.01	40	0	0	N/A
hsa-miR-6735-3p	4194-4200	7mer-m8	-0.05	53	-0.01	0	N/A
hsa-miR-4650-5p	4196-4202	7mer-m8	-0.02	38	-0.01	0	N/A
hsa-miR-500b-3p	4200-4206	7mer-m8	-0.02	45	-0.01	0.054	N/A
hsa-miR-1228-3p	4203-4209	7mer-1A	-0.01	31	0	0	N/A
hsa-miR-4705	4206-4213	8mer	-0.03	58	-0.01	0	N/A
hsa-miR-4684-5p	4217-4223	7mer-m8	-0.02	48	-0.01	0	N/A
hsa-miR-3675-3p	4218-4224	7mer-m8	-0.02	31	-0.01	0	N/A
hsa-miR-6768-5p	4226-4232	7mer-m8	-0.02	54	-0.01	0	N/A
hsa-miR-377-3p	4228-4234	7mer-m8	-0.02	22	-0.01	0.237	N/A
hsa-miR-548c-3p	4233-4239	7mer-m8	-0.02	84	-0.01	0.009	N/A
hsa-miR-4787-3p	4240-4246	7mer-m8	-0.21	72	-0.05	0	N/A
hsa-miR-106a-3p	4244-4250	7mer-m8	-0.02	39	-0.01	0	N/A
hsa-miR-1976	4248-4254	7mer-m8	-0.02	63	-0.01	0	N/A
hsa-miR-483-3p.2	4250-4256	7mer-m8	-0.02	44	-0.01	0.091	N/A
hsa-miR-4433a-5p	4262-4268	7mer-1A	-0.18	87	-0.04	0	N/A
hsa-miR-4433b-5p	4262-4268	7mer-m8	-0.09	65	-0.02	0	N/A
hsa-miR-6748-3p	4264-4270	7mer-m8	-0.07	64	-0.02	0	N/A
hsa-miR-214-5p	4265-4272	8mer	-0.03	62	-0.01	1.036	< 0.1
hsa-miR-6811-3p	4266-4272	7mer-1A	-0.06	54	-0.01	0	N/A
hsa-miR-6514-3p	4266-4272	7mer-m8	-0.02	42	-0.01	0	N/A
hsa-miR-550a-5p	4267-4273	7mer-m8	-0.02	17	-0.01	0.057	N/A
hsa-miR-550a-3-5p	4267-4273	7mer-m8	-0.02	17	-0.01	0.057	N/A
hsa-miR-1271-3p	4267-4273	7mer-m8	-0.02	16	-0.01	0.057	N/A
hsa-miR-4664-5p	4270-4277	8mer	-0.03	47	-0.01	0.054	N/A
hsa-miR-342-5p	4270-4277	8mer	-0.03	43	-0.01	0.054	N/A
hsa-miR-6737-5p	4271-4277	7mer-m8	-0.02	26	-0.01	0	N/A
hsa-miR-6819-5p	4271-4277	7mer-m8	-0.02	25	-0.01	0	N/A
hsa-miR-6812-5p	4271-4277	7mer-m8	-0.02	25	-0.01	0	N/A
hsa-miR-4651	4271-4277	7mer-1A	-0.01	13	0	0	N/A
hsa-miR-6747-5p	4271-4277	7mer-1A	-0.01	12	0	0	N/A
hsa-miR-608	4271-4277	7mer-1A	-0.01	10	0	0	N/A
hsa-miR-7155-5p	4272-4278	7mer-m8	-0.02	36	-0.01	0	N/A
hsa-miR-4731-5p	4273-4280	8mer	-0.03	45	-0.01	0	N/A
hsa-miR-5589-5p	4274-4280	7mer-1A	-0.01	37	0	0.234	N/A
hsa-miR-3692-5p	4275-4281	7mer-m8	-0.02	41	-0.01	0	N/A
hsa-miR-370-3p	4276-4283	8mer	-0.03	58	-0.01	1.025	N/A
hsa-miR-6893-3p	4276-4283	8mer	-0.03	43	-0.01	1.025	N/A
hsa-miR-3074-5p	4278-4284	7mer-m8	-0.02	68	-0.01	0	N/A
hsa-miR-3667-3p	4280-4287	8mer	-0.03	49	-0.01	0	N/A
hsa-miR-6734-3p	4281-4287	7mer-1A	-0.01	33	0	0	N/A
hsa-miR-6868-3p	4282-4288	7mer-1A	-0.01	24	0	0	N/A
hsa-miR-3667-3p	4284-4290	7mer-m8	-0.02	34	-0.01	0	N/A
hsa-miR-4297	4285-4291	7mer-m8	-0.15	77	-0.04	0	N/A
hsa-miR-5581-5p	4285-4291	7mer-m8	-0.12	69	-0.03	0	N/A
hsa-miR-3614-3p	4286-4292	7mer-m8	-0.03	55	-0.01	0	N/A
hsa-miR-9-5p	4296-4302	7mer-m8	-0.02	55	-0.01	0.091	< 0.1
hsa-miR-6846-3p	4301-4307	7mer-m8	-0.11	71	-0.03	0	N/A
hsa-miR-4786-5p	4304-4310	7mer-1A	-0.03	33	-0.01	0	N/A
hsa-miR-769-5p	4304-4310	7mer-1A	-0.01	25	0	0.054	N/A
hsa-miR-4677-3p	4307-4313	7mer-m8	-0.02	40	-0.01	0.054	N/A
hsa-miR-146b-3p	4310-4316	7mer-m8	-0.02	37	-0.01	0.054	N/A
hsa-miR-1291	4311-4317	7mer-m8	-0.06	45	-0.01	0.009	N/A
hsa-miR-6775-3p	4311-4317	7mer-m8	-0.03	25	-0.01	0.009	N/A
hsa-miR-6773-5p	4313-4319	7mer-m8	-0.15	78	-0.04	0	N/A
hsa-miR-6724-5p	4313-4319	7mer-m8	-0.1	70	-0.02	0	N/A
hsa-miR-296-5p	4313-4319	7mer-1A	-0.15	70	-0.04	0.091	N/A
hsa-miR-4487	4317-4323	7mer-m8	-0.02	26	-0.01	0	N/A
hsa-miR-920	4319-4325	7mer-m8	-0.02	32	-0.01	0.057	N/A
hsa-miR-4300	4319-4325	7mer-m8	-0.02	23	-0.01	0.057	N/A
hsa-miR-6726-5p	4319-4325	7mer-m8	-0.02	21	-0.01	0.057	N/A
hsa-miR-5591-5p	4319-4325	7mer-m8	-0.02	21	-0.01	0.057	N/A
hsa-miR-1343-5p	4320-4326	7mer-m8	-0.2	89	-0.05	0.009	N/A
hsa-miR-939-5p	4320-4326	7mer-m8	-0.18	87	-0.04	0.009	N/A
hsa-miR-6828-5p	4328-4334	7mer-m8	-0.02	19	-0.01	0.054	N/A
hsa-miR-425-3p	4331-4337	7mer-m8	-0.11	60	-0.03	0.234	N/A
hsa-miR-3926	4341-4347	7mer-1A	-0.04	39	-0.01	0	N/A
hsa-miR-548s	4341-4347	7mer-m8	-0.02	25	-0.01	0	N/A
hsa-miR-4456	4345-4351	7mer-m8	-0.02	35	-0.01	0	N/A
hsa-miR-6735-3p	4349-4355	7mer-1A	-0.01	19	0	0	N/A
hsa-miR-2355-5p	4364-4371	8mer	-0.09	68	-0.02	0	N/A
hsa-miR-645	4371-4378	8mer	-0.03	31	-0.01	0.009	N/A
hsa-miR-642b-5p	4380-4386	7mer-1A	-0.01	20	0	0	N/A
hsa-miR-609	4383-4390	8mer	-0.03	28	-0.01	0.057	N/A
hsa-miR-6772-5p	4384-4390	7mer-1A	-0.03	16	-0.01	0	N/A
hsa-miR-4455	4384-4390	7mer-1A	-0.01	11	0	0	N/A
hsa-miR-6748-5p	4385-4391	7mer-m8	-0.02	16	-0.01	0	N/A
hsa-miR-6769b-5p	4386-4392	7mer-m8	-0.02	28	-0.01	0	N/A
hsa-miR-6769a-5p	4386-4392	7mer-m8	-0.02	25	-0.01	0	N/A
hsa-miR-6760-5p	4388-4399	non-canonical	N/A	N/A	N/A	0	N/A
hsa-miR-6760-5p	4388-4399	non-canonical	N/A	N/A	N/A	0	N/A
hsa-miR-6770-5p	4391-4397	7mer-m8	-0.02	43	-0.01	0	N/A
hsa-miR-4516	4392-4399	8mer	-0.03	71	-0.01	0	N/A
hsa-miR-4434	4392-4399	8mer	-0.03	52	-0.01	0	N/A
hsa-miR-5703	4392-4399	8mer	-0.03	50	-0.01	0	N/A
hsa-miR-4531	4393-4399	7mer-m8	-0.02	20	-0.01	0	N/A
hsa-miR-3135b	4395-4402	8mer	-0.03	50	-0.01	0	N/A
hsa-miR-1287-5p	4396-4402	7mer-1A	-0.05	62	-0.01	0.234	N/A
hsa-miR-3692-5p	4397-4403	7mer-m8	-0.1	77	-0.02	0	N/A
hsa-miR-6868-3p	4405-4412	8mer	-0.04	60	-0.01	0	N/A
hsa-miR-1237-3p	4405-4411	7mer-1A	-0.01	30	0	0.009	N/A
hsa-miR-1248	4405-4411	7mer-1A	-0.01	27	0	0.009	N/A
hsa-miR-93-3p	4417-4424	8mer	-0.08	74	-0.02	0.262	N/A
hsa-miR-6071	4418-4424	7mer-m8	-0.1	73	-0.02	0	N/A
hsa-miR-3692-5p	4418-4424	7mer-1A	-0.06	66	-0.01	0	N/A
hsa-miR-6728-3p	4419-4425	7mer-m8	-0.02	43	-0.01	0	N/A
hsa-miR-3194-3p	4420-4426	7mer-m8	-0.14	84	-0.03	0	N/A
hsa-miR-760	4421-4428	8mer	-0.1	61	-0.02	0.503	N/A
hsa-miR-6822-3p	4422-4428	7mer-1A	-0.1	68	-0.03	0	N/A
hsa-miR-8057	4422-4428	7mer-m8	-0.02	56	-0.01	0	N/A
hsa-miR-532-3p	4431-4437	7mer-1A	-0.01	53	0	0.592	N/A
hsa-miR-4713-5p	4431-4437	7mer-m8	-0.06	50	-0.02	0	N/A
hsa-miR-2116-3p	4431-4437	7mer-1A	-0.01	48	0	0	N/A
hsa-miR-150-5p	4431-4437	7mer-1A	-0.01	33	0	0.592	< 0.1
hsa-miR-548b-3p	4439-4445	7mer-1A	-0.01	49	0	0.009	N/A
hsa-miR-4511	4439-4445	7mer-1A	-0.01	43	0	0.465	N/A
hsa-miR-337-3p	4444-4451	8mer	-0.03	35	-0.01	0.057	N/A
hsa-miR-202-5p	4445-4451	7mer-1A	-0.01	23	0	0.674	< 0.1
hsa-miR-3685	4446-4452	7mer-1A	-0.01	39	0	0	N/A
hsa-miR-384	4446-4452	7mer-1A	-0.01	32	0	0.812	N/A
hsa-miR-4328	4450-4456	7mer-m8	-0.02	47	-0.01	0	N/A
hsa-miR-17-3p	4453-4459	7mer-m8	-0.07	79	-0.02	0.057	N/A
hsa-miR-509-3-5p	4454-4460	7mer-m8	-0.11	86	-0.03	0	N/A
hsa-miR-509-5p	4454-4460	7mer-m8	-0.1	84	-0.02	0	N/A
hsa-miR-4418	4454-4460	7mer-m8	-0.1	83	-0.02	0	N/A
hsa-miR-5002-3p	4456-4462	7mer-1A	-0.08	62	-0.02	0	N/A
hsa-miR-3646	4463-4469	7mer-m8	-0.02	48	-0.01	0	N/A
hsa-miR-203a-3p.1	4465-4471	7mer-1A	-0.04	67	-0.01	0.117	< 0.1
hsa-miR-1323	4473-4479	7mer-m8	-0.02	52	-0.01	0.057	N/A
hsa-miR-548o-3p	4473-4479	7mer-m8	-0.02	51	-0.01	0.057	N/A
hsa-miR-548p	4475-4481	7mer-m8	-0.02	40	-0.01	0.009	N/A
hsa-miR-410-3p	4481-4487	7mer-1A	-0.01	55	0	0.446	N/A
hsa-miR-190a-3p	4482-4488	7mer-1A	-0.01	27	0	0.054	N/A
hsa-miR-6083	4483-4489	7mer-1A	-0.01	45	0	0	N/A
hsa-miR-138-2-3p	4487-4493	7mer-1A	-0.01	48	0	0	N/A
hsa-miR-5684	4490-4496	7mer-1A	-0.15	85	-0.04	0	N/A
hsa-miR-186-3p	4499-4505	7mer-1A	-0.02	52	0	0	N/A
hsa-miR-150-5p	4500-4506	7mer-m8	-0.08	86	-0.02	0.437	< 0.1
hsa-miR-6778-3p	4502-4509	8mer	-0.4	98	-0.09	0	N/A
hsa-miR-6791-3p	4503-4509	7mer-1A	-0.19	92	-0.05	0	N/A
hsa-miR-6829-3p	4503-4509	7mer-1A	-0.18	92	-0.04	0	N/A
hsa-miR-6836-3p	4503-4509	7mer-m8	-0.08	67	-0.02	0	N/A
hsa-miR-548av-3p	4507-4513	7mer-m8	-0.02	65	-0.01	0	N/A
hsa-miR-548ar-3p	4508-4514	7mer-m8	-0.02	61	-0.01	0.009	N/A
hsa-miR-548a-3p	4508-4514	7mer-m8	-0.02	60	-0.01	0.009	N/A
hsa-miR-548e-3p	4508-4514	7mer-m8	-0.02	59	-0.01	0.009	N/A
hsa-miR-548az-3p	4508-4514	7mer-m8	-0.02	59	-0.01	0.009	N/A
hsa-miR-548f-3p	4508-4514	7mer-m8	-0.02	59	-0.01	0.009	N/A
hsa-miR-548o-3p	4509-4516	8mer	-0.03	69	-0.01	0.057	N/A
hsa-miR-1323	4509-4516	8mer	-0.03	69	-0.01	0.057	N/A
hsa-miR-891b	4545-4551	7mer-1A	-0.01	14	0	0.009	N/A
hsa-miR-4772-3p	4546-4552	7mer-m8	-0.02	54	-0.01	0	N/A
hsa-miR-1273g-3p	4549-4555	7mer-m8	-0.02	41	-0.01	0	N/A
hsa-miR-4252	4550-4556	7mer-m8	-0.02	29	-0.01	0	N/A
hsa-miR-6762-5p	4553-4560	8mer	-0.18	70	-0.04	0.054	N/A
hsa-miR-6845-5p	4553-4560	8mer	-0.16	68	-0.04	0.054	N/A
hsa-miR-1227-5p	4554-4561	8mer	-0.19	89	-0.05	0.054	N/A
hsa-miR-128-2-5p	4554-4560	7mer-1A	-0.15	83	-0.04	0.054	N/A
hsa-miR-128-1-5p	4554-4560	7mer-1A	-0.2	83	-0.05	0.054	N/A
hsa-miR-4260	4555-4561	7mer-m8	-0.1	71	-0.03	0	N/A
hsa-miR-3614-5p	4558-4564	7mer-m8	-0.02	38	-0.01	0	N/A
hsa-miR-4766-5p	4566-4573	8mer	-0.03	72	-0.01	0.054	N/A
hsa-miR-146a-3p	4568-4574	7mer-m8	-0.02	30	-0.01	0	N/A
hsa-miR-548e-5p	4579-4586	8mer	-0.03	67	-0.01	0	N/A
hsa-miR-5009-3p	4583-4589	7mer-1A	-0.01	28	0	0	N/A
hsa-miR-4713-3p	4587-4593	7mer-m8	-0.12	63	-0.03	0	N/A
hsa-miR-5010-5p	4589-4595	7mer-m8	-0.12	65	-0.03	0	N/A
hsa-miR-4525	4589-4595	7mer-m8	-0.03	38	-0.01	0	N/A
hsa-miR-4716-3p	4590-4596	7mer-m8	-0.09	54	-0.02	0	N/A
hsa-miR-6794-5p	4590-4596	7mer-m8	-0.07	40	-0.02	0	N/A
hsa-miR-6734-5p	4592-4599	8mer	-0.06	53	-0.01	0	N/A
hsa-miR-6738-5p	4592-4598	7mer-1A	-0.04	44	-0.01	0	N/A
hsa-miR-1914-3p	4592-4598	7mer-1A	-0.01	28	0	0	N/A
hsa-miR-423-5p	4592-4598	7mer-1A	-0.01	22	0	0.396	N/A
hsa-miR-3184-5p	4592-4598	7mer-1A	-0.01	22	0	0.396	N/A
hsa-miR-5194	4592-4598	7mer-1A	-0.01	15	0	0	N/A
hsa-miR-6834-5p	4593-4599	7mer-1A	-0.03	37	-0.01	0	N/A
hsa-miR-1226-5p	4593-4599	7mer-1A	-0.01	36	0	0	N/A
hsa-miR-1273d	4604-4610	7mer-1A	-0.01	42	0	0	N/A
hsa-miR-18b-3p	4608-4614	7mer-m8	-0.02	4	-0.01	0	N/A
hsa-miR-6775-3p	4610-4616	7mer-1A	-0.03	26	-0.01	0.236	N/A
hsa-miR-6851-3p	4610-4616	7mer-1A	-0.02	25	0	0	N/A
hsa-miR-328-3p	4610-4616	7mer-m8	-0.02	24	-0.01	0.793	N/A
hsa-miR-1291	4610-4616	7mer-1A	-0.01	14	0	0.236	N/A
hsa-miR-6799-3p	4615-4621	7mer-1A	-0.07	69	-0.02	0	N/A
hsa-miR-3173-5p	4615-4621	7mer-1A	-0.02	49	-0.01	0	N/A
hsa-miR-874-3p	4615-4621	7mer-m8	-0.02	33	-0.01	0.117	N/A
hsa-miR-146b-3p	4615-4621	7mer-1A	-0.01	23	0	0	N/A
hsa-miR-7976	4615-4621	7mer-1A	-0.01	15	0	0	N/A
hsa-miR-18a-3p	4616-4622	7mer-m8	-0.02	35	-0.01	0	N/A
hsa-miR-6752-3p	4618-4625	8mer	-0.03	46	-0.01	0	N/A
hsa-miR-7113-3p	4620-4626	7mer-m8	-0.02	38	-0.01	0	N/A
hsa-miR-6887-3p	4623-4629	7mer-m8	-0.02	32	-0.01	0	N/A
hsa-miR-4640-3p	4625-4631	7mer-m8	-0.05	42	-0.01	0	N/A
hsa-miR-6871-3p	4628-4634	7mer-m8	-0.02	41	-0.01	0	N/A
hsa-miR-3065-3p	4629-4635	7mer-m8	-0.02	55	-0.01	0	N/A
hsa-miR-4692	4633-4639	7mer-m8	-0.02	40	-0.01	0	N/A
hsa-miR-4514	4633-4639	7mer-m8	-0.02	39	-0.01	0	N/A
hsa-miR-4645-5p	4634-4640	7mer-m8	-0.02	32	-0.01	0.054	N/A
hsa-miR-4673	4634-4640	7mer-m8	-0.02	28	-0.01	0.054	N/A
hsa-miR-4755-3p	4635-4642	8mer	-0.03	43	-0.01	0	N/A
hsa-miR-5006-5p	4636-4642	7mer-m8	-0.02	29	-0.01	0	N/A
hsa-miR-128-3p	4641-4647	7mer-m8	-0.02	40	-0.01	0.479	< 0.1
hsa-miR-216a-3p	4641-4647	7mer-m8	-0.02	38	-0.01	0.479	< 0.1
hsa-miR-3681-3p	4641-4647	7mer-m8	-0.02	36	-0.01	0.479	< 0.1
hsa-miR-3127-5p	4647-4654	8mer	-0.04	46	-0.01	0.009	N/A
hsa-miR-3918	4647-4653	7mer-1A	-0.01	31	0	0	N/A
hsa-miR-6515-3p	4651-4657	7mer-m8	-0.02	32	-0.01	0	N/A
hsa-miR-877-3p	4652-4658	7mer-m8	-0.02	44	-0.01	0	N/A
hsa-miR-4687-5p	4655-4661	7mer-m8	-0.02	48	-0.01	0	N/A
hsa-miR-6828-5p	4665-4671	7mer-m8	-0.02	19	-0.01	0.054	N/A
hsa-miR-7106-3p	4679-4685	7mer-1A	-0.14	73	-0.03	0	N/A
hsa-miR-3194-3p	4688-4694	7mer-m8	-0.05	62	-0.01	0	N/A
hsa-miR-760	4689-4696	8mer	-0.03	35	-0.01	0.888	N/A
hsa-miR-8057	4690-4697	8mer	-0.03	70	-0.01	0	N/A
hsa-miR-6822-3p	4690-4696	7mer-1A	-0.06	52	-0.02	0	N/A
hsa-miR-4781-3p	4694-4700	7mer-m8	-0.02	42	-0.01	0	N/A
hsa-miR-409-3p	4695-4701	7mer-m8	-0.02	71	-0.01	0	N/A
hsa-miR-1224-3p	4704-4710	7mer-1A	-0.06	68	-0.01	0.009	N/A
hsa-miR-1260a	4704-4711	8mer	-0.1	66	-0.02	0.009	N/A
hsa-miR-1260b	4704-4711	8mer	-0.1	66	-0.02	0.009	N/A
hsa-miR-188-3p	4705-4711	7mer-1A	-0.1	66	-0.02	0	N/A
hsa-miR-3156-3p	4705-4711	7mer-1A	-0.01	29	0	0	N/A
hsa-miR-6070	4708-4715	8mer	-0.24	72	-0.06	0	N/A
hsa-miR-6508-5p	4717-4723	7mer-m8	-0.02	27	-0.01	0	N/A
hsa-miR-8067	4717-4723	7mer-m8	-0.02	27	-0.01	0	N/A
hsa-miR-6069	4720-4726	7mer-1A	-0.03	38	-0.01	0	N/A
hsa-miR-4794	4721-4727	7mer-m8	-0.02	35	-0.01	0	N/A
hsa-miR-664a-5p	4721-4727	7mer-m8	-0.02	32	-0.01	0	N/A
hsa-miR-2861	4725-4731	7mer-m8	-0.02	30	-0.01	0	N/A
hsa-miR-1247-3p	4741-4748	8mer	-0.2	76	-0.05	0	N/A
hsa-miR-4532	4742-4748	7mer-1A	-0.1	56	-0.03	0	N/A
hsa-miR-1306-5p	4746-4753	8mer	-0.04	58	-0.01	0.725	< 0.1
hsa-miR-4798-3p	4750-4756	7mer-1A	-0.05	49	-0.01	0	N/A
hsa-miR-3680-5p	4750-4756	7mer-1A	-0.01	26	0	0	N/A
hsa-miR-10b-3p	4756-4762	7mer-1A	-0.01	36	0	0	N/A
hsa-miR-4330	4757-4763	7mer-m8	-0.02	50	-0.01	0	N/A
hsa-miR-4516	4778-4784	7mer-1A	-0.01	45	0	0	N/A
hsa-miR-4434	4778-4784	7mer-1A	-0.01	33	0	0	N/A
hsa-miR-5703	4778-4784	7mer-1A	-0.01	31	0	0	N/A
hsa-miR-4531	4778-4784	7mer-m8	-0.02	20	-0.01	0	N/A
hsa-miR-885-3p	4785-4791	7mer-m8	-0.07	64	-0.02	0	N/A
hsa-miR-4692	4787-4793	7mer-m8	-0.02	40	-0.01	0	N/A
hsa-miR-4514	4787-4793	7mer-m8	-0.02	39	-0.01	0	N/A
hsa-miR-4690-5p	4789-4795	7mer-m8	-0.02	59	-0.01	0	N/A
hsa-miR-2278	4791-4797	7mer-m8	-0.02	51	-0.01	0	N/A
hsa-miR-6761-5p	4794-4800	7mer-m8	-0.02	50	-0.01	0	N/A
hsa-miR-383-3p	4799-4805	7mer-m8	-0.02	34	-0.01	0	N/A
[truncated: 644 more rows]

## Sheet: EPAS1
miRNA	Position in the UTR	seed match	context++ score	context++ score percentile	weighted context++ score	conserved branch length	Pct
Conserved sites
hsa-miR-106a-5p	170-176	7mer-1A	-0.02	55	-0.02	3.917	0.21
hsa-miR-17-5p	170-176	7mer-1A	-0.01	55	-0.01	3.917	0.21
hsa-miR-519d-3p	170-176	7mer-1A	-0.01	55	-0.01	3.917	0.21
hsa-miR-526b-3p	170-176	7mer-1A	-0.01	49	-0.01	3.917	0.21
hsa-miR-20b-5p	170-176	7mer-1A	-0.01	47	-0.01	3.917	0.21
hsa-miR-93-5p	170-176	7mer-1A	-0.01	47	-0.01	3.917	0.21
hsa-miR-106b-5p	170-176	7mer-1A	-0.01	46	-0.01	3.917	0.21
hsa-miR-20a-5p	170-176	7mer-1A	-0.01	46	-0.01	3.917	0.21
hsa-miR-142-5p	171-177	7mer-m8	-0.03	78	-0.03	3.502	0.2
hsa-miR-5590-3p	171-177	7mer-m8	-0.02	56	-0.02	3.502	0.2
hsa-miR-182-5p	414-421	8mer	-0.31	95	-0.31	5.916	0.79
hsa-miR-1271-5p	415-421	7mer-1A	-0.2	89	-0.2	5.916	0.74
hsa-miR-96-5p	415-421	7mer-1A	-0.18	87	-0.18	5.916	0.74
hsa-miR-9-5p	417-423	7mer-1A	-0.1	85	-0.1	5.916	0.81
hsa-miR-23a-3p	580-587	8mer	-0.14	85	-0.14	4.203	0.49
hsa-miR-23b-3p	580-587	8mer	-0.11	81	-0.11	4.203	0.49
hsa-miR-23c	580-587	8mer	-0.11	80	-0.11	4.203	0.49
hsa-miR-130a-5p	580-587	8mer	-0.1	80	-0.1	4.203	0.49
hsa-miR-27a-3p	614-620	7mer-1A	-0.08	78	-0.08	4.202	0.56
hsa-miR-27b-3p	614-620	7mer-1A	-0.08	78	-0.08	4.202	0.56
hsa-miR-148b-3p	1146-1153	8mer	-0.2	85	-0.2	3.358	0.63
hsa-miR-152-3p	1146-1153	8mer	-0.2	85	-0.2	3.358	0.63
hsa-miR-148a-3p	1146-1153	8mer	-0.2	85	-0.2	3.358	0.63
hsa-miR-520f-3p	1475-1481	7mer-m8	-0.09	77	-0.09	3.453	0.52
hsa-miR-302c-3p.2	1475-1481	7mer-m8	-0.06	72	-0.06	3.453	0.52
hsa-miR-302e	1499-1505	7mer-m8	-0.04	67	-0.04	4.331	0.7
hsa-miR-302c-3p.1	1499-1505	7mer-m8	-0.04	66	-0.04	4.331	0.7
hsa-miR-302d-3p	1499-1505	7mer-m8	-0.04	66	-0.04	4.331	0.7
hsa-miR-302a-3p	1499-1505	7mer-m8	-0.04	66	-0.04	4.331	0.7
hsa-miR-302b-3p	1499-1505	7mer-m8	-0.04	66	-0.04	4.331	0.7
hsa-miR-372-3p	1499-1505	7mer-m8	-0.04	64	-0.04	4.331	0.7
hsa-miR-520a-3p	1499-1505	7mer-m8	-0.03	61	-0.03	4.331	0.7
hsa-miR-520e	1499-1505	7mer-m8	-0.02	56	-0.02	4.331	0.7
hsa-miR-520d-3p	1499-1505	7mer-m8	-0.02	54	-0.02	4.331	0.7
hsa-miR-520c-3p	1499-1505	7mer-m8	-0.02	53	-0.02	4.331	0.7
hsa-miR-520b	1499-1505	7mer-m8	-0.02	53	-0.02	4.331	0.7
hsa-miR-373-3p	1499-1505	7mer-m8	-0.02	36	-0.02	4.331	0.7
hsa-miR-526b-3p	1500-1506	7mer-m8	-0.02	62	-0.02	2.903	< 0.1
hsa-miR-93-5p	1500-1506	7mer-m8	-0.02	59	-0.02	2.903	< 0.1
hsa-miR-17-5p	1500-1506	7mer-m8	-0.02	58	-0.02	2.903	< 0.1
hsa-miR-20a-5p	1500-1506	7mer-m8	-0.02	58	-0.02	2.903	< 0.1
hsa-miR-106b-5p	1500-1506	7mer-m8	-0.02	58	-0.02	2.903	< 0.1
hsa-miR-20b-5p	1500-1506	7mer-m8	-0.02	58	-0.02	2.903	< 0.1
hsa-miR-519d-3p	1500-1506	7mer-m8	-0.02	57	-0.02	2.903	< 0.1
hsa-miR-106a-5p	1500-1506	7mer-m8	-0.02	56	-0.02	2.903	< 0.1
hsa-miR-4465	1772-1778	7mer-1A	-0.16	74	-0.16	4.149	0.59
hsa-miR-26a-5p	1772-1778	7mer-1A	-0.12	64	-0.12	4.149	0.59
hsa-miR-1297	1772-1778	7mer-1A	-0.12	64	-0.12	4.149	0.59
hsa-miR-26b-5p	1772-1778	7mer-1A	-0.12	64	-0.12	4.149	0.59
hsa-miR-802	1781-1788	8mer	-0.03	65	-0.03	2.495	< 0.1
hsa-miR-155-5p	1831-1837	7mer-1A	-0.01	16	-0.01	4.273	0.48
hsa-miR-365a-3p	1838-1844	7mer-m8	-0.19	87	-0.19	3.659	0.27
hsa-miR-365b-3p	1838-1844	7mer-m8	-0.19	87	-0.19	3.659	0.27
hsa-miR-199b-3p	1949-1955	7mer-1A	-0.15	82	-0.15	3.604	0.51
hsa-miR-199a-3p	1949-1955	7mer-1A	-0.15	82	-0.15	3.604	0.51
hsa-miR-3129-5p	1949-1955	7mer-1A	-0.07	77	-0.07	3.604	0.51
hsa-miR-142-5p	1982-1989	8mer	-0.17	96	-0.17	3.979	0.28
hsa-miR-5590-3p	1982-1989	8mer	-0.14	94	-0.14	3.979	0.28
hsa-miR-340-5p	1983-1990	8mer	-0.03	86	-0.03	3.979	N/A
hsa-miR-383-5p.1	2028-2034	7mer-m8	-0.26	91	-0.25	2.954	< 0.1
Poorly conserved sites
hsa-miR-6882-3p	18-24	7mer-1A	-0.05	43	-0.05	0	N/A
hsa-miR-4257	24-30	7mer-m8	-0.02	48	-0.02	0	N/A
hsa-miR-2467-3p	25-31	7mer-m8	-0.07	63	-0.07	0	N/A
hsa-miR-92b-5p	37-44	8mer	-0.49	96	-0.49	0.054	N/A
hsa-miR-4648	39-45	7mer-m8	-0.17	88	-0.17	0	N/A
hsa-miR-6769a-5p	41-47	7mer-1A	-0.15	83	-0.15	0	N/A
hsa-miR-6769b-5p	41-47	7mer-1A	-0.12	81	-0.12	0	N/A
hsa-miR-541-3p	41-47	7mer-1A	-0.09	73	-0.09	0.262	N/A
hsa-miR-92a-2-5p	41-47	7mer-1A	-0.1	72	-0.1	0.054	N/A
hsa-miR-654-5p	41-47	7mer-1A	-0.07	70	-0.07	0.262	N/A
hsa-miR-4456	42-48	7mer-m8	-0.11	72	-0.11	0	N/A
hsa-miR-138-5p	43-49	7mer-m8	-0.24	87	-0.24	1.306	< 0.1
hsa-miR-320e	45-51	7mer-m8	-0.15	86	-0.15	0	N/A
hsa-miR-127-5p	47-53	7mer-m8	-0.11	80	-0.11	0.367	N/A
hsa-miR-3928-5p	47-53	7mer-1A	-0.01	45	-0.01	0.054	N/A
hsa-miR-6806-3p	47-53	7mer-1A	-0.01	33	-0.01	0.054	N/A
hsa-miR-5586-3p	51-57	7mer-m8	-0.2	92	-0.2	0	N/A
hsa-miR-4693-3p	52-58	7mer-m8	-0.21	87	-0.21	0	N/A
hsa-miR-4644	55-61	7mer-m8	-0.18	86	-0.18	0.149	N/A
hsa-miR-185-5p	55-61	7mer-m8	-0.17	85	-0.17	0.149	N/A
hsa-miR-4306	55-61	7mer-m8	-0.17	85	-0.17	0.149	N/A
hsa-miR-5739	56-62	7mer-m8	-0.32	92	-0.32	0	N/A
hsa-miR-548aw	68-75	8mer	-0.04	81	-0.04	0	N/A
hsa-miR-1468-3p	68-74	7mer-1A	-0.05	68	-0.05	0	N/A
hsa-miR-548f-5p	68-74	7mer-1A	-0.03	62	-0.03	0	N/A
hsa-miR-548g-5p	68-74	7mer-1A	-0.02	49	-0.02	0	N/A
hsa-miR-548x-5p	68-74	7mer-1A	-0.02	49	-0.02	0	N/A
hsa-miR-548aj-5p	68-74	7mer-1A	-0.02	49	-0.02	0	N/A
hsa-miR-518a-5p	69-75	7mer-1A	-0.08	84	-0.08	0.009	N/A
hsa-miR-527	69-75	7mer-1A	-0.08	84	-0.08	0.009	N/A
hsa-miR-4684-3p	70-76	7mer-m8	-0.23	92	-0.23	0	N/A
hsa-miR-5680	82-88	7mer-1A	-0.01	53	-0.01	0	N/A
hsa-miR-5580-5p	91-97	7mer-1A	-0.13	73	-0.13	0	N/A
hsa-miR-648	95-102	8mer	-0.41	99	-0.41	0.054	N/A
hsa-miR-3121-3p	100-106	7mer-1A	-0.02	65	-0.02	0.009	N/A
hsa-miR-643	105-111	7mer-1A	-0.13	83	-0.13	0.495	N/A
hsa-miR-5006-5p	120-126	7mer-m8	-0.1	70	-0.1	0	N/A
hsa-miR-4755-3p	120-126	7mer-1A	-0.02	39	-0.02	0	N/A
hsa-miR-4727-5p	122-128	7mer-m8	-0.04	42	-0.04	0	N/A
hsa-miR-4769-3p	122-128	7mer-1A	-0.01	38	-0.01	0	N/A
hsa-miR-6817-5p	122-128	7mer-1A	-0.01	36	-0.01	0	N/A
hsa-miR-346	123-129	7mer-m8	-0.19	82	-0.19	0.938	N/A
hsa-miR-500a-3p	129-140	non-canonical	N/A	N/A	N/A	0	N/A
hsa-miR-500a-3p	129-140	non-canonical	N/A	N/A	N/A	0	N/A
hsa-miR-612	131-137	7mer-m8	-0.02	39	-0.02	0.009	N/A
hsa-miR-5189-5p	131-137	7mer-m8	-0.02	28	-0.02	0.009	N/A
hsa-miR-3187-5p	131-137	7mer-m8	-0.02	28	-0.02	0.009	N/A
hsa-miR-1285-3p	131-137	7mer-m8	-0.02	26	-0.02	0.009	N/A
hsa-miR-6860	131-137	7mer-m8	-0.02	25	-0.02	0.009	N/A
hsa-miR-939-3p	132-138	7mer-m8	-0.19	90	-0.19	0	N/A
hsa-miR-7851-3p	133-139	7mer-m8	-0.11	66	-0.11	0	N/A
hsa-miR-631	134-141	8mer	-0.21	84	-0.21	0.264	N/A
hsa-miR-3661	134-141	8mer	-0.19	83	-0.19	0.264	N/A
hsa-miR-7855-5p	139-145	7mer-1A	-0.05	56	-0.05	0	N/A
hsa-miR-1273g-3p	146-152	7mer-m8	-0.15	84	-0.15	0	N/A
hsa-miR-4252	147-153	7mer-m8	-0.1	80	-0.1	0.701	N/A
hsa-miR-4717-5p	149-155	7mer-m8	-0.23	94	-0.23	0.32	N/A
hsa-miR-4753-5p	150-156	7mer-m8	-0.1	72	-0.1	0	N/A
hsa-miR-6768-3p	151-157	7mer-m8	-0.17	90	-0.17	0.32	N/A
hsa-miR-4330	159-165	7mer-1A	-0.12	89	-0.12	0	N/A
hsa-miR-548ah-5p	169-176	8mer	-0.06	80	-0.06	0	N/A
hsa-miR-3609	169-176	8mer	-0.05	76	-0.05	0	N/A
hsa-miR-4796-3p	170-176	7mer-1A	-0.02	69	-0.02	0	N/A
hsa-miR-6757-5p	179-185	7mer-1A	-0.15	80	-0.15	0	N/A
hsa-miR-135a-3p	180-186	7mer-m8	-0.32	94	-0.32	0	N/A
hsa-miR-548c-3p	185-191	7mer-1A	-0.01	57	-0.01	0.236	N/A
hsa-miR-3177-5p	194-200	7mer-1A	-0.2	74	-0.2	0	N/A
hsa-miR-7849-3p	199-205	7mer-m8	-0.1	96	-0.1	0	N/A
hsa-miR-4773	211-217	7mer-m8	-0.1	86	-0.1	0	N/A
hsa-miR-589-3p	212-219	8mer	-0.23	96	-0.23	0	N/A
hsa-miR-3942-3p	215-221	7mer-1A	-0.08	86	-0.08	0	N/A
hsa-miR-205-3p	216-222	7mer-m8	-0.02	69	-0.02	0	N/A
hsa-miR-4511	223-229	7mer-1A	-0.05	84	-0.05	0	N/A
hsa-miR-548b-3p	223-229	7mer-1A	-0.08	84	-0.08	0.009	N/A
hsa-miR-3653-3p	224-230	7mer-1A	-0.05	78	-0.05	0	N/A
hsa-miR-3658	224-231	8mer	-0.03	60	-0.03	0	N/A
hsa-miR-4282	229-235	7mer-m8	-0.02	66	-0.02	0	N/A
hsa-miR-1283	233-239	7mer-m8	-0.07	64	-0.07	0.009	N/A
hsa-miR-155-3p	235-241	7mer-m8	-0.21	85	-0.21	0	N/A
hsa-miR-4668-3p	239-245	7mer-m8	-0.02	74	-0.02	0	N/A
hsa-miR-548c-3p	240-246	7mer-m8	-0.02	84	-0.02	0.236	N/A
hsa-miR-3148	244-250	7mer-m8	-0.02	38	-0.02	0	N/A
hsa-miR-766-5p	247-253	7mer-m8	-0.17	84	-0.17	0	N/A
hsa-miR-7106-5p	248-254	7mer-m8	-0.23	94	-0.23	0	N/A
hsa-miR-6825-5p	249-256	8mer	-0.41	96	-0.41	0	N/A
hsa-miR-3175	250-256	7mer-1A	-0.2	82	-0.2	0	N/A
hsa-miR-3150a-3p	250-256	7mer-m8	-0.16	81	-0.16	0.054	N/A
hsa-miR-6763-5p	250-256	7mer-m8	-0.14	75	-0.14	0.054	N/A
hsa-miR-939-5p	250-256	7mer-1A	-0.07	68	-0.07	0.057	N/A
hsa-miR-1343-5p	250-256	7mer-1A	-0.06	68	-0.06	0.057	N/A
hsa-miR-491-5p	251-257	7mer-m8	-0.19	82	-0.19	0.729	N/A
hsa-miR-92a-2-5p	252-258	7mer-m8	-0.22	92	-0.22	0.054	N/A
hsa-miR-493-3p	256-262	7mer-1A	-0.01	28	-0.01	1.106	N/A
hsa-miR-6126	257-263	7mer-1A	-0.08	84	-0.08	0	N/A
hsa-miR-6864-5p	257-263	7mer-1A	-0.13	79	-0.13	0	N/A
hsa-miR-616-3p	261-267	7mer-m8	-0.21	93	-0.21	0	N/A
hsa-miR-2054	272-283	non-canonical	N/A	N/A	N/A	0	N/A
hsa-miR-2054	272-283	non-canonical	N/A	N/A	N/A	0	N/A
hsa-miR-1277-5p	276-282	7mer-1A	-0.01	40	-0.01	0	N/A
hsa-miR-5692c	277-283	7mer-m8	-0.02	58	-0.02	0	N/A
hsa-miR-5692b	277-283	7mer-m8	-0.02	58	-0.02	0	N/A
hsa-miR-1261	280-286	7mer-m8	-0.21	89	-0.21	0	N/A
hsa-miR-1246	282-288	7mer-1A	-0.1	79	-0.1	0.009	N/A
hsa-miR-4644	293-299	7mer-m8	-0.18	86	-0.18	0.243	N/A
hsa-miR-4306	293-299	7mer-m8	-0.17	85	-0.17	0.243	N/A
hsa-miR-185-5p	293-299	7mer-m8	-0.17	85	-0.17	0.243	N/A
hsa-miR-6731-5p	294-300	7mer-m8	-0.26	92	-0.26	0.054	N/A
hsa-miR-8085	294-300	7mer-m8	-0.23	90	-0.23	0.054	N/A
hsa-miR-6760-5p	295-301	7mer-m8	-0.12	79	-0.12	0	N/A
hsa-miR-4510	296-302	7mer-m8	-0.23	88	-0.23	0.009	N/A
hsa-miR-6130	296-302	7mer-m8	-0.21	87	-0.21	0.009	N/A
hsa-miR-4419a	296-302	7mer-m8	-0.2	85	-0.2	0.009	N/A
hsa-miR-6129	296-302	7mer-m8	-0.2	85	-0.2	0.009	N/A
hsa-miR-6133	296-302	7mer-m8	-0.2	84	-0.2	0.009	N/A
hsa-miR-6127	296-302	7mer-m8	-0.19	82	-0.19	0.009	N/A
hsa-miR-1249-5p	297-303	7mer-m8	-0.23	89	-0.23	0	N/A
hsa-miR-6797-5p	297-303	7mer-m8	-0.21	88	-0.21	0	N/A
hsa-miR-4779	298-304	7mer-m8	-0.27	95	-0.27	0	N/A
hsa-miR-6891-5p	299-305	7mer-m8	-0.16	85	-0.16	0.009	N/A
hsa-miR-3173-3p	299-305	7mer-m8	-0.14	82	-0.14	0.009	N/A
hsa-miR-6746-5p	299-310	non-canonical	N/A	N/A	N/A	0	N/A
hsa-miR-6746-5p	299-310	non-canonical	N/A	N/A	N/A	0	N/A
hsa-miR-6770-5p	302-308	7mer-m8	-0.15	87	-0.15	0	N/A
hsa-miR-4516	303-309	7mer-m8	-0.13	93	-0.13	0	N/A
hsa-miR-4434	303-309	7mer-m8	-0.19	91	-0.19	0	N/A
hsa-miR-5703	303-309	7mer-m8	-0.19	91	-0.19	0	N/A
hsa-miR-4428	305-311	7mer-m8	-0.11	79	-0.11	0.009	N/A
hsa-miR-6770-5p	308-315	8mer	-0.24	95	-0.24	0	N/A
hsa-miR-1253	309-315	7mer-1A	-0.12	81	-0.12	0.009	N/A
hsa-miR-6818-5p	313-319	7mer-m8	-0.16	92	-0.16	0	N/A
hsa-miR-6867-5p	314-321	8mer	-0.3	88	-0.3	0	N/A
hsa-miR-6818-5p	316-322	7mer-1A	-0.18	94	-0.18	0	N/A
hsa-miR-147a	316-322	7mer-1A	-0.05	82	-0.05	0.264	N/A
hsa-miR-4520-3p	323-329	7mer-m8	-0.23	93	-0.23	0	N/A
hsa-miR-767-5p	342-348	7mer-1A	-0.16	87	-0.16	0.057	N/A
hsa-miR-501-5p	343-349	7mer-m8	-0.22	92	-0.22	0.149	N/A
hsa-miR-502-3p	343-349	7mer-m8	-0.22	92	-0.22	0.149	N/A
hsa-miR-4773	352-358	7mer-m8	-0.11	88	-0.11	0	N/A
hsa-miR-3162-3p	362-368	7mer-1A	-0.11	63	-0.11	0	N/A
hsa-miR-6867-3p	364-371	8mer	-0.22	92	-0.22	0	N/A
hsa-miR-4287	364-370	7mer-1A	-0.06	74	-0.06	0	N/A
hsa-miR-7113-3p	364-370	7mer-1A	-0.06	65	-0.06	0	N/A
hsa-miR-4685-3p	364-370	7mer-1A	-0.02	52	-0.02	0	N/A
hsa-miR-4469	364-370	7mer-1A	-0.01	42	-0.01	0	N/A
hsa-miR-629-3p	365-371	7mer-m8	-0.05	82	-0.05	0	N/A
hsa-miR-4713-5p	365-371	7mer-1A	-0.11	69	-0.11	0	N/A
hsa-miR-4429	371-377	7mer-1A	-0.03	64	-0.03	0.041	N/A
hsa-miR-320d	371-377	7mer-1A	-0.03	64	-0.03	0.041	N/A
hsa-miR-320b	371-377	7mer-1A	-0.03	63	-0.03	0.041	N/A
hsa-miR-320c	371-377	7mer-1A	-0.03	63	-0.03	0.041	N/A
hsa-miR-320a	371-377	7mer-1A	-0.03	63	-0.03	0.041	N/A
hsa-miR-9-3p	371-377	7mer-m8	-0.02	35	-0.02	0	N/A
hsa-miR-127-5p	377-383	7mer-m8	-0.17	89	-0.17	0	N/A
hsa-miR-3928-5p	377-383	7mer-1A	-0.07	76	-0.07	0.054	N/A
hsa-miR-6806-3p	377-383	7mer-1A	-0.07	76	-0.07	0.054	N/A
hsa-miR-3646	380-386	7mer-m8	-0.02	48	-0.02	0	N/A
hsa-miR-3662	381-388	8mer	-0.03	87	-0.03	0	N/A
hsa-miR-3529-3p	408-414	7mer-m8	-0.1	81	-0.1	0	N/A
hsa-miR-196a-3p	412-419	8mer	-0.42	98	-0.42	0	N/A
hsa-miR-4753-3p	419-426	8mer	-0.03	61	-0.03	0.32	N/A
hsa-miR-130b-5p	419-425	7mer-1A	-0.01	35	-0.01	0.395	N/A
hsa-miR-6809-3p	420-427	8mer	-0.05	75	-0.05	0	N/A
hsa-miR-6833-3p	421-427	7mer-1A	-0.01	38	-0.01	0.32	N/A
hsa-miR-4768-5p	421-427	7mer-1A	-0.01	38	-0.01	0.32	N/A
hsa-miR-153-5p	429-436	8mer	-0.03	71	-0.03	0.054	N/A
hsa-miR-1250-3p	430-436	7mer-1A	-0.01	46	-0.01	0	N/A
hsa-miR-8063	435-441	7mer-m8	-0.03	85	-0.03	0	N/A
hsa-miR-1468-3p	436-442	7mer-m8	-0.02	40	-0.02	0	N/A
hsa-miR-548p	437-443	7mer-m8	-0.06	78	-0.05	0.009	N/A
hsa-miR-3978	442-449	8mer	-0.03	78	-0.03	0	N/A
hsa-miR-4538	446-452	7mer-m8	-0.2	94	-0.2	0	N/A
hsa-miR-4453	446-452	7mer-m8	-0.2	94	-0.2	0	N/A
hsa-miR-100-3p	447-453	7mer-m8	-0.02	46	-0.02	0	N/A
hsa-miR-6715a-3p	453-459	7mer-m8	-0.02	25	-0.02	0	N/A
hsa-miR-139-3p	463-469	7mer-m8	-0.07	64	-0.07	0	N/A
hsa-miR-6760-5p	465-471	7mer-m8	-0.02	26	-0.02	0	N/A
hsa-miR-4419a	466-472	7mer-m8	-0.05	46	-0.05	0.322	N/A
hsa-miR-6129	466-472	7mer-m8	-0.02	25	-0.02	0.322	N/A
hsa-miR-6130	466-472	7mer-m8	-0.02	25	-0.02	0.322	N/A
hsa-miR-6127	466-472	7mer-m8	-0.02	24	-0.02	0.322	N/A
hsa-miR-4510	466-472	7mer-m8	-0.02	24	-0.02	0.322	N/A
hsa-miR-6133	466-472	7mer-m8	-0.02	24	-0.02	0.322	N/A
hsa-miR-4737	469-475	7mer-m8	-0.27	75	-0.27	0	N/A
hsa-miR-381-5p	469-475	7mer-1A	-0.16	72	-0.15	0	N/A
hsa-miR-6068	470-477	8mer	-0.39	94	-0.39	0	N/A
hsa-miR-3194-3p	473-479	7mer-m8	-0.09	75	-0.09	0	N/A
hsa-miR-760	474-480	7mer-m8	-0.06	48	-0.06	0.138	N/A
hsa-miR-5088-5p	476-482	7mer-m8	-0.22	90	-0.21	0	N/A
hsa-miR-3154	479-485	7mer-m8	-0.09	76	-0.09	0.057	N/A
hsa-miR-6770-5p	480-486	7mer-m8	-0.05	65	-0.05	0	N/A
hsa-miR-5583-3p	508-514	7mer-m8	-0.16	97	-0.15	0	N/A
hsa-miR-338-5p	510-517	8mer	-0.07	87	-0.07	0.395	N/A
hsa-miR-345-3p	521-527	7mer-m8	-0.18	95	-0.18	0	N/A
hsa-miR-6732-3p	523-529	7mer-m8	-0.25	95	-0.25	0	N/A
hsa-miR-548as-3p	525-531	7mer-m8	-0.21	96	-0.2	0	N/A
hsa-miR-548bb-3p	526-532	7mer-m8	-0.08	95	-0.08	0.054	N/A
hsa-miR-548ac	526-532	7mer-m8	-0.08	94	-0.08	0.054	N/A
hsa-miR-548z	526-532	7mer-m8	-0.08	94	-0.08	0.054	N/A
hsa-miR-548d-3p	526-532	7mer-m8	-0.07	94	-0.07	0.054	N/A
hsa-miR-548h-3p	526-532	7mer-m8	-0.08	94	-0.08	0.054	N/A
hsa-miR-3613-3p	535-541	7mer-m8	-0.04	74	-0.04	0	N/A
hsa-miR-302a-5p	541-547	7mer-m8	-0.04	87	-0.04	0	N/A
hsa-miR-5702	548-554	7mer-m8	-0.19	86	-0.19	0	N/A
hsa-miR-2278	557-563	7mer-1A	-0.08	83	-0.08	0.234	N/A
hsa-miR-4725-5p	587-593	7mer-1A	-0.23	87	-0.23	0.354	N/A
hsa-miR-219a-1-3p	591-597	7mer-m8	-0.05	35	-0.05	0.009	N/A
hsa-miR-4653-3p	593-599	7mer-1A	-0.08	66	-0.07	0	N/A
hsa-miR-4309	594-600	7mer-1A	-0.08	74	-0.07	0	N/A
hsa-miR-3198	594-600	7mer-1A	-0.01	53	-0.01	0	N/A
hsa-miR-6776-3p	606-612	7mer-1A	-0.04	62	-0.04	0	N/A
hsa-miR-513a-5p	614-620	7mer-1A	-0.04	61	-0.04	0.057	N/A
hsa-miR-891b	620-627	8mer	-0.07	63	-0.07	0.009	N/A
hsa-miR-19a-3p	623-629	7mer-1A	-0.11	65	-0.11	3.04	0.45
hsa-miR-19b-3p	623-629	7mer-1A	-0.11	65	-0.11	3.04	0.45
hsa-miR-6124	636-642	7mer-m8	-0.02	69	-0.02	0	N/A
hsa-miR-4496	638-644	7mer-1A	-0.01	64	-0.01	0	N/A
hsa-miR-651-5p	640-646	7mer-1A	-0.01	25	-0.01	0.009	N/A
hsa-miR-21-3p	648-654	7mer-m8	-0.09	70	-0.09	0.054	N/A
hsa-miR-3591-3p	648-654	7mer-m8	-0.08	66	-0.08	0.054	N/A
hsa-miR-3148	653-659	7mer-m8	-0.02	38	-0.02	0	N/A
hsa-miR-4668-5p	654-660	7mer-m8	-0.02	23	-0.02	0.234	N/A
hsa-miR-625-5p	656-662	7mer-m8	-0.1	48	-0.1	0	N/A
hsa-miR-4749-5p	659-665	7mer-1A	-0.25	80	-0.25	0	N/A
hsa-miR-4706	659-665	7mer-1A	-0.23	76	-0.23	0	N/A
hsa-miR-744-5p	659-665	7mer-1A	-0.19	71	-0.19	0.309	N/A
hsa-miR-105-5p	663-669	7mer-m8	-0.02	68	-0.02	0.318	N/A
hsa-miR-7853-5p	663-669	7mer-m8	-0.02	68	-0.02	0.318	N/A
hsa-miR-4668-3p	672-678	7mer-m8	-0.02	74	-0.02	0	N/A
hsa-miR-548c-3p	673-679	7mer-m8	-0.02	84	-0.02	0.236	N/A
hsa-miR-5585-3p	686-692	7mer-1A	-0.05	73	-0.05	0	N/A
hsa-miR-4307	692-699	8mer	-0.06	81	-0.06	0	N/A
hsa-miR-935	698-704	7mer-1A	-0.02	57	-0.02	0.236	N/A
hsa-miR-548aq-3p	704-710	7mer-m8	-0.02	67	-0.02	0.054	N/A
hsa-miR-548am-3p	704-710	7mer-m8	-0.02	67	-0.02	0.054	N/A
hsa-miR-548ah-3p	704-710	7mer-m8	-0.02	67	-0.02	0.054	N/A
hsa-miR-548x-3p	704-710	7mer-m8	-0.02	67	-0.02	0.054	N/A
hsa-miR-548j-3p	704-710	7mer-m8	-0.02	67	-0.02	0.054	N/A
hsa-miR-548ae-3p	704-710	7mer-m8	-0.02	67	-0.02	0.054	N/A
hsa-miR-548aj-3p	704-710	7mer-m8	-0.02	67	-0.02	0.054	N/A
hsa-miR-6881-3p	714-720	7mer-m8	-0.12	82	-0.12	0	N/A
hsa-miR-877-3p	714-720	7mer-1A	-0.03	54	-0.03	0	N/A
hsa-miR-6854-3p	714-725	non-canonical	N/A	N/A	N/A	0	N/A
hsa-miR-6854-3p	714-725	non-canonical	N/A	N/A	N/A	0	N/A
hsa-miR-4279	716-723	8mer	-0.32	97	-0.32	0	N/A
hsa-miR-629-3p	718-724	7mer-1A	-0.04	79	-0.04	0	N/A
hsa-miR-513a-3p	723-729	7mer-1A	-0.01	57	-0.01	0	N/A
hsa-miR-513c-3p	723-729	7mer-1A	-0.01	57	-0.01	0	N/A
hsa-miR-3606-3p	723-729	7mer-1A	-0.01	57	-0.01	0	N/A
hsa-miR-488-5p	730-736	7mer-m8	-0.15	84	-0.15	0.585	N/A
hsa-miR-1912	732-738	7mer-m8	-0.21	94	-0.21	0	N/A
hsa-miR-1295b-5p	732-738	7mer-m8	-0.2	94	-0.2	0	N/A
hsa-miR-1273d	734-740	7mer-1A	-0.06	85	-0.06	0	N/A
hsa-miR-190a-3p	751-757	7mer-m8	-0.02	40	-0.02	0.493	N/A
hsa-miR-5011-5p	751-757	7mer-1A	-0.01	24	-0.01	0	N/A
hsa-miR-5011-5p	752-758	7mer-m8	-0.02	37	-0.02	0	N/A
hsa-miR-5591-3p	757-763	7mer-m8	-0.18	87	-0.18	0	N/A
hsa-miR-660-5p	757-763	7mer-1A	-0.15	83	-0.14	0.584	N/A
hsa-miR-8054	761-767	7mer-m8	-0.02	78	-0.02	0.009	N/A
hsa-miR-548k	761-767	7mer-m8	-0.03	75	-0.03	0.009	N/A
hsa-miR-548av-5p	761-767	7mer-m8	-0.03	75	-0.03	0.009	N/A
hsa-miR-3973	762-768	7mer-m8	-0.02	51	-0.02	0	N/A
hsa-miR-520d-5p	764-771	8mer	-0.03	80	-0.03	0	N/A
hsa-miR-524-5p	764-771	8mer	-0.03	78	-0.03	0	N/A
hsa-miR-6504-3p	767-773	7mer-1A	-0.03	84	-0.03	0	N/A
hsa-miR-8061	773-779	7mer-1A	-0.03	61	-0.03	0	N/A
hsa-miR-4760-5p	773-779	7mer-1A	-0.03	53	-0.02	0	N/A
hsa-miR-4263	782-789	8mer	-0.03	70	-0.03	0	N/A
hsa-miR-576-5p	783-789	7mer-1A	-0.01	37	-0.01	0.054	N/A
hsa-miR-1468-5p	787-794	8mer	-0.39	89	-0.39	0.318	N/A
hsa-miR-6165	801-807	7mer-m8	-0.09	74	-0.09	0	N/A
hsa-miR-4468	803-809	7mer-1A	-0.1	70	-0.1	0	N/A
hsa-miR-758-3p	807-813	7mer-1A	-0.01	49	-0.01	2.591	N/A
hsa-miR-5010-3p	808-814	7mer-1A	-0.08	80	-0.08	0	N/A
hsa-miR-2113	808-814	7mer-1A	-0.01	42	-0.01	0	N/A
hsa-miR-8062	813-819	7mer-m8	-0.15	90	-0.14	0	N/A
hsa-miR-548ah-5p	815-822	8mer	-0.11	89	-0.1	0	N/A
hsa-miR-3609	815-822	8mer	-0.08	85	-0.08	0	N/A
hsa-miR-93-5p	816-822	7mer-1A	-0.03	78	-0.03	3.21	0.18
hsa-miR-17-5p	816-822	7mer-1A	-0.03	77	-0.03	3.21	0.18
hsa-miR-20b-5p	816-822	7mer-1A	-0.03	77	-0.03	3.21	0.18
hsa-miR-106a-5p	816-822	7mer-1A	-0.03	77	-0.03	3.21	0.18
hsa-miR-4796-3p	816-822	7mer-1A	-0.03	75	-0.03	0	N/A
hsa-miR-526b-3p	816-822	7mer-1A	-0.01	49	-0.01	3.21	0.18
hsa-miR-519d-3p	816-822	7mer-1A	-0.01	46	-0.01	3.21	0.18
hsa-miR-20a-5p	816-822	7mer-1A	-0.01	46	-0.01	3.21	0.18
hsa-miR-106b-5p	816-822	7mer-1A	-0.01	46	-0.01	3.21	0.18
hsa-miR-302a-5p	819-825	7mer-1A	-0.01	50	-0.01	0.32	N/A
hsa-miR-7161-3p	822-828	7mer-m8	-0.14	88	-0.14	0	N/A
hsa-miR-3156-5p	823-829	7mer-m8	-0.17	91	-0.17	0	N/A
hsa-miR-5003-5p	854-860	7mer-m8	-0.02	20	-0.02	0	N/A
hsa-miR-6733-3p	861-867	7mer-m8	-0.02	53	-0.02	0.32	N/A
hsa-miR-6499-3p	862-869	8mer	-0.03	62	-0.03	0	N/A
hsa-miR-17-3p	864-871	8mer	-0.03	62	-0.03	0.264	N/A
hsa-miR-3158-5p	865-871	7mer-1A	-0.02	52	-0.02	0.054	N/A
hsa-miR-1184	865-871	7mer-1A	-0.01	44	-0.01	0.057	N/A
hsa-miR-1205	865-871	7mer-1A	-0.01	39	-0.01	0.009	N/A
hsa-miR-6882-5p	870-876	7mer-m8	-0.02	54	-0.02	0	N/A
hsa-miR-4638-3p	874-880	7mer-m8	-0.07	58	-0.07	0	N/A
hsa-miR-3654	875-881	7mer-m8	-0.04	74	-0.04	0	N/A
hsa-miR-6726-5p	882-888	7mer-1A	-0.16	77	-0.16	0.057	N/A
hsa-miR-920	882-888	7mer-1A	-0.1	74	-0.1	0.057	N/A
hsa-miR-4300	882-888	7mer-1A	-0.12	71	-0.12	0.057	N/A
hsa-miR-6827-5p	882-888	7mer-1A	-0.11	65	-0.11	0.054	N/A
hsa-miR-6090	882-888	7mer-1A	-0.05	62	-0.05	0	N/A
hsa-miR-5591-5p	882-888	7mer-1A	-0.08	59	-0.08	0.057	N/A
hsa-miR-1233-5p	883-889	7mer-m8	-0.02	16	-0.02	0.47	N/A
hsa-miR-6778-5p	883-889	7mer-m8	-0.02	16	-0.02	0.47	N/A
hsa-miR-5095	891-897	7mer-m8	-0.02	42	-0.02	0	N/A
hsa-miR-7151-3p	891-897	7mer-m8	-0.02	42	-0.02	0	N/A
hsa-miR-4438	891-897	7mer-1A	-0.01	22	-0.01	0.2	N/A
hsa-miR-3678-5p	894-901	8mer	-0.22	58	-0.22	0	N/A
hsa-miR-4669	898-904	7mer-m8	-0.16	84	-0.16	0	N/A
hsa-miR-6733-3p	900-906	7mer-m8	-0.02	53	-0.02	0	N/A
hsa-miR-128-3p	902-908	7mer-m8	-0.02	40	-0.02	0.141	< 0.1
hsa-miR-216a-3p	902-908	7mer-m8	-0.02	38	-0.02	0.141	< 0.1
hsa-miR-3681-3p	902-908	7mer-m8	-0.02	36	-0.02	0.141	< 0.1
hsa-miR-140-3p.1	904-910	7mer-1A	-0.03	55	-0.03	0.141	< 0.1
hsa-miR-3692-3p	905-911	7mer-m8	-0.02	32	-0.02	0.054	N/A
hsa-miR-4297	908-914	7mer-m8	-0.07	59	-0.07	0	N/A
hsa-miR-5581-5p	908-914	7mer-m8	-0.03	36	-0.03	0	N/A
hsa-miR-1245b-5p	910-916	7mer-m8	-0.02	35	-0.02	0	N/A
hsa-miR-3142	910-916	7mer-m8	-0.02	32	-0.02	0	N/A
hsa-miR-4756-5p	914-920	7mer-m8	-0.02	34	-0.02	0.054	N/A
hsa-miR-1321	914-920	7mer-m8	-0.02	34	-0.02	0.054	N/A
hsa-miR-4739	914-920	7mer-m8	-0.02	30	-0.02	0.054	N/A
hsa-miR-6129	915-921	7mer-m8	-0.03	32	-0.02	0.057	N/A
hsa-miR-6130	915-921	7mer-m8	-0.03	32	-0.02	0.057	N/A
hsa-miR-4419a	915-921	7mer-m8	-0.03	30	-0.02	0.057	N/A
hsa-miR-6133	915-921	7mer-m8	-0.03	30	-0.02	0.057	N/A
hsa-miR-6127	915-921	7mer-m8	-0.02	24	-0.02	0.057	N/A
hsa-miR-4510	915-921	7mer-m8	-0.02	24	-0.02	0.057	N/A
hsa-miR-6873-5p	916-922	7mer-m8	-0.02	21	-0.02	0	N/A
hsa-miR-4470	931-937	7mer-1A	-0.01	34	-0.01	0	N/A
hsa-miR-5683	936-942	7mer-m8	-0.02	42	-0.02	0	N/A
hsa-miR-183-5p.1	947-953	7mer-1A	-0.03	49	-0.02	1.666	< 0.1
hsa-miR-1228-3p	953-960	8mer	-0.1	84	-0.09	0	N/A
hsa-miR-4782-3p	959-965	7mer-m8	-0.05	61	-0.05	0.699	< 0.1
hsa-miR-6766-3p	959-965	7mer-m8	-0.03	50	-0.02	0.699	< 0.1
hsa-miR-219a-5p	959-965	7mer-m8	-0.03	48	-0.02	0.699	< 0.1
hsa-miR-423-3p	965-971	7mer-1A	-0.24	80	-0.24	0.149	N/A
hsa-miR-1273g-3p	969-976	8mer	-0.09	71	-0.09	0	N/A
hsa-miR-181a-2-3p	970-976	7mer-1A	-0.09	78	-0.09	0	N/A
hsa-miR-6509-3p	970-976	7mer-m8	-0.02	29	-0.02	0	N/A
hsa-miR-7106-3p	987-993	7mer-1A	-0.05	40	-0.05	0	N/A
hsa-miR-6738-5p	1005-1011	7mer-1A	-0.15	81	-0.14	0	N/A
hsa-miR-6734-5p	1005-1011	7mer-m8	-0.18	80	-0.18	0	N/A
hsa-miR-1914-3p	1005-1011	7mer-1A	-0.1	80	-0.09	0	N/A
hsa-miR-423-5p	1005-1011	7mer-1A	-0.12	73	-0.12	0.085	N/A
hsa-miR-5194	1005-1011	7mer-1A	-0.09	70	-0.09	0	N/A
hsa-miR-3184-5p	1005-1011	7mer-1A	-0.07	63	-0.07	0.085	N/A
hsa-miR-1294	1007-1013	7mer-1A	-0.1	73	-0.09	0.009	N/A
hsa-miR-4316	1007-1013	7mer-1A	-0.01	35	-0.01	0	N/A
hsa-miR-8066	1009-1015	7mer-m8	-0.02	34	-0.02	0	N/A
hsa-miR-3123	1013-1020	8mer	-0.03	71	-0.03	0	N/A
hsa-miR-3925-5p	1014-1020	7mer-1A	-0.01	54	-0.01	0	N/A
hsa-miR-3976	1015-1021	7mer-m8	-0.06	50	-0.06	0	N/A
hsa-miR-376c-3p	1017-1024	8mer	-0.1	70	-0.1	0.404	N/A
hsa-miR-376c-3p	1025-1031	7mer-1A	-0.13	77	-0.13	0.149	N/A
hsa-miR-374c-5p	1036-1042	7mer-m8	-0.03	45	-0.03	1.593	N/A
hsa-miR-655-3p	1036-1042	7mer-m8	-0.03	43	-0.03	1.593	N/A
hsa-miR-369-3p	1037-1043	7mer-m8	-0.03	84	-0.03	1.773	N/A
hsa-miR-4703-5p	1047-1053	7mer-m8	-0.07	74	-0.07	0.465	N/A
hsa-miR-3942-5p	1047-1053	7mer-m8	-0.06	69	-0.06	0.465	N/A
hsa-miR-885-3p	1051-1057	7mer-1A	-0.24	94	-0.23	0.057	N/A
hsa-miR-7150	1052-1058	7mer-1A	-0.05	53	-0.05	0	N/A
hsa-miR-4758-3p	1091-1097	7mer-m8	-0.12	79	-0.12	0	N/A
hsa-miR-7108-3p	1094-1100	7mer-m8	-0.25	85	-0.25	0	N/A
hsa-miR-6763-3p	1097-1103	7mer-1A	-0.19	72	-0.19	0	N/A
hsa-miR-2278	1105-1111	7mer-1A	-0.01	44	-0.01	0	N/A
hsa-miR-548at-5p	1110-1116	7mer-m8	-0.02	46	-0.02	0	N/A
hsa-miR-3653-3p	1116-1122	7mer-1A	-0.01	42	-0.01	0	N/A
hsa-miR-3658	1116-1122	7mer-m8	-0.02	40	-0.02	0	N/A
hsa-miR-3065-5p	1126-1132	7mer-m8	-0.02	24	-0.02	0	N/A
hsa-miR-621	1131-1137	7mer-m8	-0.12	60	-0.12	0.009	N/A
hsa-miR-6864-5p	1137-1144	8mer	-0.11	75	-0.11	0	N/A
hsa-miR-3179	1137-1143	7mer-1A	-0.05	53	-0.05	0	N/A
hsa-miR-7515	1137-1143	7mer-1A	-0.06	50	-0.06	0	N/A
hsa-miR-6126	1138-1144	7mer-1A	-0.01	48	-0.01	0	N/A
hsa-miR-4635	1139-1145	7mer-m8	-0.04	73	-0.04	0.465	N/A
hsa-miR-4325	1143-1149	7mer-m8	-0.02	44	-0.02	0	N/A
hsa-miR-6854-5p	1150-1157	8mer	-0.14	86	-0.14	0.32	N/A
hsa-miR-7705	1152-1158	7mer-m8	-0.05	64	-0.05	0	N/A
hsa-miR-6502-3p	1168-1174	7mer-m8	-0.03	60	-0.03	0	N/A
hsa-miR-455-5p	1182-1188	7mer-m8	-0.16	83	-0.16	2.23	< 0.1
hsa-miR-203a-3p.1	1193-1199	7mer-m8	-0.02	50	-0.02	0.149	< 0.1
hsa-miR-5093	1194-1201	8mer	-0.03	54	-0.03	0	N/A
hsa-miR-875-3p	1196-1203	8mer	-0.03	51	-0.03	0.054	N/A
hsa-miR-6128	1197-1203	7mer-1A	-0.04	69	-0.04	0.057	N/A
hsa-miR-1299	1197-1204	8mer	-0.03	38	-0.03	0.009	N/A
hsa-miR-516b-5p	1198-1204	7mer-1A	-0.06	52	-0.06	0.057	N/A
hsa-miR-5706	1198-1204	7mer-1A	-0.01	25	-0.01	0	N/A
hsa-miR-4782-5p	1198-1204	7mer-1A	-0.01	25	-0.01	0	N/A
hsa-miR-6874-3p	1200-1207	8mer	-0.03	61	-0.03	0	N/A
hsa-miR-148b-5p	1200-1207	8mer	-0.03	56	-0.03	0	N/A
hsa-miR-3168	1201-1207	7mer-1A	-0.01	37	-0.01	0	N/A
hsa-miR-5584-3p	1201-1207	7mer-1A	-0.01	32	-0.01	0	N/A
hsa-miR-497-3p	1216-1222	7mer-1A	-0.01	55	-0.01	0.054	N/A
hsa-miR-1247-5p	1223-1229	7mer-1A	-0.22	80	-0.21	0	N/A
hsa-miR-4452	1228-1234	7mer-m8	-0.02	66	-0.02	0	N/A
hsa-miR-6797-3p	1232-1238	7mer-1A	-0.12	85	-0.12	0	N/A
hsa-miR-6076	1232-1238	7mer-1A	-0.05	65	-0.05	0	N/A
hsa-miR-5011-3p	1233-1239	7mer-1A	-0.04	67	-0.04	0	N/A
hsa-miR-4666b	1233-1239	7mer-1A	-0.06	65	-0.06	0	N/A
hsa-miR-3680-3p	1234-1240	7mer-m8	-0.02	51	-0.02	0	N/A
hsa-miR-664b-3p	1237-1243	7mer-m8	-0.02	67	-0.02	0.057	N/A
hsa-miR-579-3p	1237-1243	7mer-m8	-0.02	65	-0.02	0.057	N/A
hsa-miR-6846-3p	1243-1250	8mer	-0.27	93	-0.26	0	N/A
hsa-miR-6859-3p	1244-1250	7mer-1A	-0.11	68	-0.11	0	N/A
hsa-miR-153-5p	1250-1256	7mer-m8	-0.02	50	-0.02	0	N/A
hsa-miR-6512-5p	1253-1259	7mer-1A	-0.07	69	-0.07	0	N/A
hsa-miR-184	1268-1274	7mer-1A	-0.19	68	-0.19	0.041	< 0.1
hsa-miR-4804-5p	1268-1274	7mer-m8	-0.18	67	-0.18	0	N/A
hsa-miR-7154-3p	1276-1283	8mer	-0.28	96	-0.28	0	N/A
hsa-miR-766-5p	1277-1283	7mer-1A	-0.11	72	-0.11	0	N/A
hsa-miR-6894-5p	1277-1283	7mer-1A	-0.06	62	-0.06	0	N/A
hsa-miR-765	1277-1283	7mer-1A	-0.04	43	-0.04	0.772	N/A
hsa-miR-6515-5p	1278-1284	7mer-1A	-0.11	71	-0.11	0	N/A
hsa-miR-4443	1278-1284	7mer-1A	-0.05	60	-0.05	0	N/A
hsa-miR-432-5p	1279-1285	7mer-m8	-0.05	57	-0.05	0.057	N/A
hsa-miR-4538	1281-1287	7mer-m8	-0.1	84	-0.1	0	N/A
hsa-miR-4453	1281-1287	7mer-m8	-0.08	80	-0.08	0	N/A
hsa-miR-27b-5p	1283-1289	7mer-1A	-0.11	69	-0.1	0.054	N/A
hsa-miR-431-3p	1289-1295	7mer-m8	-0.2	79	-0.2	0	N/A
hsa-miR-5695	1294-1300	7mer-m8	-0.02	38	-0.02	0	N/A
hsa-miR-4283	1298-1304	7mer-m8	-0.09	68	-0.09	0	N/A
hsa-miR-4508	1299-1305	7mer-m8	-0.09	57	-0.08	0	N/A
hsa-miR-6736-3p	1307-1313	7mer-m8	-0.02	48	-0.02	0	N/A
hsa-miR-4267	1308-1315	8mer	-0.08	78	-0.08	0	N/A
hsa-miR-455-3p.1	1312-1319	8mer	-0.03	48	-0.03	0.686	0.12
hsa-miR-1910-5p	1313-1319	7mer-1A	-0.02	31	-0.02	0	N/A
hsa-miR-4264	1314-1320	7mer-m8	-0.02	49	-0.02	0	N/A
hsa-miR-5193	1318-1325	8mer	-0.21	89	-0.21	0	N/A
hsa-miR-660-3p	1319-1325	7mer-1A	-0.01	24	-0.01	0.054	N/A
hsa-miR-5193	1321-1327	7mer-m8	-0.11	75	-0.11	0	N/A
hsa-miR-6791-3p	1322-1328	7mer-m8	-0.07	73	-0.07	0	N/A
hsa-miR-6829-3p	1322-1328	7mer-m8	-0.05	63	-0.05	0	N/A
hsa-miR-7156-3p	1326-1332	7mer-m8	-0.05	59	-0.05	0	N/A
hsa-miR-3944-5p	1327-1334	8mer	-0.05	68	-0.05	0	N/A
hsa-miR-143-5p	1328-1334	7mer-1A	-0.01	28	-0.01	0	N/A
hsa-miR-3619-3p	1348-1354	7mer-1A	-0.03	44	-0.03	0	N/A
hsa-miR-4776-5p	1348-1354	7mer-m8	-0.02	16	-0.02	0	N/A
hsa-miR-4638-3p	1350-1356	7mer-1A	-0.11	69	-0.11	0	N/A
hsa-miR-378d	1350-1356	7mer-1A	-0.02	36	-0.02	0.074	N/A
hsa-miR-378e	1350-1356	7mer-1A	-0.02	36	-0.02	0.074	N/A
hsa-miR-378a-3p	1350-1356	7mer-1A	-0.02	36	-0.02	0.074	N/A
hsa-miR-378i	1350-1356	7mer-1A	-0.02	36	-0.02	0.074	N/A
hsa-miR-378b	1350-1356	7mer-1A	-0.02	35	-0.02	0.074	N/A
hsa-miR-378f	1350-1356	7mer-1A	-0.02	35	-0.02	0.074	N/A
hsa-miR-378c	1350-1356	7mer-1A	-0.02	35	-0.02	0.074	N/A
hsa-miR-422a	1350-1356	7mer-1A	-0.02	35	-0.02	0.074	N/A
hsa-miR-378h	1350-1356	7mer-1A	-0.02	35	-0.02	0.074	N/A
hsa-miR-4527	1353-1359	7mer-1A	-0.01	24	-0.01	0	N/A
hsa-miR-6503-5p	1353-1359	7mer-1A	-0.01	23	-0.01	0	N/A
hsa-miR-7107-3p	1353-1359	7mer-1A	-0.01	17	-0.01	0	N/A
hsa-miR-6753-3p	1353-1359	7mer-1A	-0.01	14	-0.01	0	N/A
hsa-miR-3663-5p	1354-1360	7mer-m8	-0.02	35	-0.02	0	N/A
hsa-miR-6131	1355-1361	7mer-m8	-0.02	44	-0.02	0.009	N/A
hsa-miR-4498	1357-1363	7mer-m8	-0.07	49	-0.07	0.322	N/A
hsa-miR-5001-5p	1357-1363	7mer-m8	-0.07	49	-0.07	0.322	N/A
hsa-miR-4492	1357-1363	7mer-m8	-0.02	38	-0.02	0.322	N/A
hsa-miR-762	1357-1363	7mer-m8	-0.02	35	-0.02	0.322	N/A
hsa-miR-4446-3p	1358-1364	7mer-m8	-0.02	30	-0.02	0.009	N/A
hsa-miR-6836-5p	1360-1367	8mer	-0.16	81	-0.15	0.009	N/A
hsa-miR-6132	1360-1367	8mer	-0.15	80	-0.15	0.009	N/A
hsa-miR-1909-3p	1361-1367	7mer-1A	-0.02	36	-0.02	0	N/A
hsa-miR-6722-3p	1361-1367	7mer-1A	-0.01	26	-0.01	0	N/A
hsa-miR-1205	1362-1368	7mer-m8	-0.02	49	-0.02	0.009	N/A
hsa-miR-6829-5p	1365-1371	7mer-m8	-0.09	73	-0.09	0	N/A
hsa-miR-185-3p	1366-1372	7mer-m8	-0.1	47	-0.1	0.054	N/A
hsa-miR-6848-5p	1367-1374	8mer	-0.17	65	-0.16	0	N/A
hsa-miR-6846-5p	1367-1374	8mer	-0.16	65	-0.16	0	N/A
hsa-miR-4488	1368-1374	7mer-1A	-0.14	63	-0.14	0	N/A
hsa-miR-4697-5p	1368-1374	7mer-1A	-0.14	63	-0.14	0	N/A
hsa-miR-1237-5p	1368-1374	7mer-1A	-0.11	58	-0.11	0	N/A
hsa-miR-4447	1369-1375	7mer-m8	-0.05	57	-0.05	0	N/A
hsa-miR-4472	1369-1375	7mer-m8	-0.05	57	-0.05	0	N/A
hsa-miR-1296-3p	1370-1376	7mer-m8	-0.02	40	-0.02	0	N/A
hsa-miR-4481	1371-1378	8mer	-0.03	47	-0.03	0	N/A
hsa-miR-4745-5p	1371-1378	8mer	-0.03	35	-0.03	0	N/A
hsa-miR-4758-5p	1372-1378	7mer-m8	-0.02	48	-0.02	0	N/A
hsa-miR-1238-5p	1372-1378	7mer-m8	-0.02	47	-0.02	0	N/A
hsa-miR-8077	1374-1380	7mer-m8	-0.02	64	-0.02	0	N/A
hsa-miR-604	1383-1389	7mer-1A	-0.09	70	-0.09	0.009	N/A
hsa-miR-6762-3p	1383-1389	7mer-1A	-0.07	59	-0.07	0	N/A
hsa-miR-647	1383-1389	7mer-m8	-0.02	58	-0.02	0	N/A
hsa-miR-3064-5p	1384-1391	8mer	-0.03	49	-0.03	0.149	< 0.1
hsa-miR-6504-5p	1384-1391	8mer	-0.03	48	-0.03	0.149	< 0.1
hsa-miR-664a-5p	1385-1391	7mer-1A	-0.06	63	-0.06	0	N/A
hsa-miR-4794	1385-1391	7mer-1A	-0.05	58	-0.04	0	N/A
hsa-miR-149-5p	1385-1391	7mer-1A	-0.01	37	-0.01	0.581	N/A
hsa-miR-3126-3p	1386-1392	7mer-m8	-0.02	48	-0.02	0	N/A
hsa-miR-4529-5p	1390-1396	7mer-m8	-0.06	54	-0.06	0	N/A
hsa-miR-6508-3p	1391-1397	7mer-m8	-0.02	28	-0.02	0	N/A
hsa-miR-6762-5p	1392-1398	7mer-m8	-0.03	15	-0.03	0	N/A
hsa-miR-6845-5p	1392-1398	7mer-m8	-0.02	9	-0.02	0	N/A
hsa-miR-744-5p	1394-1401	8mer	-0.46	96	-0.45	0.033	N/A
hsa-miR-4706	1395-1401	7mer-1A	-0.2	71	-0.19	0	N/A
hsa-miR-4749-5p	1395-1401	7mer-1A	-0.13	60	-0.13	0	N/A
hsa-miR-1245b-5p	1401-1407	7mer-m8	-0.02	35	-0.02	0	N/A
hsa-miR-3142	1401-1407	7mer-m8	-0.02	32	-0.02	0	N/A
hsa-miR-4443	1404-1410	7mer-m8	-0.02	39	-0.02	0	N/A
hsa-miR-3612	1404-1410	7mer-1A	-0.04	33	-0.04	0.057	N/A
hsa-miR-650	1404-1410	7mer-1A	-0.02	13	-0.02	0.057	N/A
hsa-miR-4254	1406-1412	7mer-m8	-0.02	42	-0.02	0	N/A
hsa-miR-4308	1407-1414	8mer	-0.03	43	-0.03	0	N/A
hsa-miR-4292	1408-1414	7mer-1A	-0.13	74	-0.13	0	N/A
hsa-miR-6791-5p	1408-1414	7mer-1A	-0.04	47	-0.04	0	N/A
hsa-miR-4529-5p	1413-1419	7mer-m8	-0.06	53	-0.06	0	N/A
hsa-miR-6508-3p	1414-1420	7mer-m8	-0.02	28	-0.02	0	N/A
hsa-miR-6845-5p	1415-1421	7mer-m8	-0.09	48	-0.09	0.054	N/A
hsa-miR-6762-5p	1415-1421	7mer-m8	-0.08	42	-0.07	0.054	N/A
hsa-miR-6085	1417-1423	7mer-1A	-0.09	66	-0.09	0	N/A
hsa-miR-6743-5p	1417-1423	7mer-1A	-0.08	55	-0.08	0	N/A
hsa-miR-4688	1417-1423	7mer-1A	-0.08	53	-0.08	0	N/A
hsa-miR-6813-5p	1417-1423	7mer-1A	-0.05	51	-0.05	0	N/A
hsa-miR-6789-5p	1417-1423	7mer-m8	-0.02	31	-0.02	0	N/A
hsa-miR-6069	1420-1427	8mer	-0.03	36	-0.03	0	N/A
hsa-miR-4474-3p	1423-1429	7mer-m8	-0.02	24	-0.02	0	N/A
hsa-miR-6811-3p	1426-1432	7mer-m8	-0.02	31	-0.02	0	N/A
hsa-miR-6735-3p	1427-1433	7mer-m8	-0.02	29	-0.02	0	N/A
hsa-miR-2861	1428-1434	7mer-m8	-0.04	48	-0.04	0	N/A
hsa-miR-4512	1429-1435	7mer-m8	-0.02	27	-0.02	0	N/A
hsa-miR-3918	1430-1436	7mer-m8	-0.02	39	-0.02	0	N/A
hsa-miR-4685-5p	1431-1437	7mer-m8	-0.04	55	-0.04	0	N/A
hsa-miR-6837-5p	1431-1437	7mer-m8	-0.05	54	-0.05	0	N/A
hsa-miR-4691-3p	1435-1441	7mer-1A	-0.01	40	-0.01	0	N/A
hsa-miR-3157-5p	1435-1441	7mer-m8	-0.02	23	-0.02	0	N/A
hsa-miR-769-5p	1441-1447	7mer-m8	-0.02	38	-0.02	0.054	N/A
hsa-miR-1295b-5p	1446-1452	7mer-m8	-0.02	28	-0.02	0	N/A
hsa-miR-1912	1446-1452	7mer-m8	-0.02	20	-0.02	0	N/A
hsa-miR-551b-3p	1448-1454	7mer-m8	-0.13	62	-0.13	0.08	< 0.1
hsa-miR-551a	1448-1454	7mer-m8	-0.13	62	-0.13	0.08	< 0.1
hsa-miR-29c-5p	1452-1458	7mer-1A	-0.17	67	-0.17	0	N/A
hsa-miR-4420	1456-1462	7mer-m8	-0.02	53	-0.02	0	N/A
hsa-miR-181b-2-3p	1456-1462	7mer-m8	-0.02	42	-0.02	0	N/A
hsa-miR-181b-3p	1456-1462	7mer-m8	-0.02	42	-0.02	0	N/A
hsa-miR-668-3p	1458-1464	7mer-1A	-0.01	28	-0.01	1.36	N/A
hsa-miR-4666a-5p	1462-1468	7mer-m8	-0.02	36	-0.02	0	N/A
hsa-miR-3685	1470-1476	7mer-m8	-0.08	85	-0.08	0	N/A
hsa-miR-155-3p	1470-1476	7mer-1A	-0.17	76	-0.17	0	N/A
hsa-miR-7162-5p	1472-1479	8mer	-0.14	80	-0.14	0.009	N/A
hsa-miR-516b-3p	1472-1479	8mer	-0.12	77	-0.12	0.009	N/A
hsa-miR-516a-3p	1472-1479	8mer	-0.12	77	-0.12	0.009	N/A
hsa-miR-2115-5p	1473-1479	7mer-1A	-0.14	74	-0.14	0	N/A
hsa-miR-148a-3p	1477-1483	7mer-1A	-0.16	79	-0.15	3.029	0.37
hsa-miR-152-3p	1477-1483	7mer-1A	-0.14	77	-0.14	3.029	0.37
hsa-miR-148b-3p	1477-1483	7mer-1A	-0.14	77	-0.14	3.029	0.37
hsa-miR-4276	1478-1484	7mer-1A	-0.04	48	-0.04	0.32	N/A
hsa-miR-30a-3p	1479-1486	8mer	-0.03	68	-0.03	0.514	N/A
hsa-miR-30d-3p	1479-1486	8mer	-0.03	68	-0.03	0.514	N/A
hsa-miR-30e-3p	1479-1486	8mer	-0.03	68	-0.03	0.514	N/A
hsa-miR-1292-5p	1491-1497	7mer-1A	-0.06	57	-0.06	0.057	N/A
hsa-miR-4471	1491-1497	7mer-1A	-0.04	38	-0.04	0	N/A
hsa-miR-8059	1491-1497	7mer-1A	-0.01	25	-0.01	0	N/A
hsa-miR-204-3p	1492-1499	8mer	-0.03	67	-0.03	0	N/A
hsa-miR-4646-5p	1492-1499	8mer	-0.03	49	-0.03	0	N/A
hsa-miR-6506-5p	1493-1499	7mer-1A	-0.03	66	-0.03	0	N/A
hsa-miR-3192-5p	1493-1499	7mer-1A	-0.04	63	-0.04	0.009	N/A
hsa-miR-619-5p	1493-1499	7mer-1A	-0.01	44	-0.01	0	N/A
hsa-miR-4314	1493-1499	7mer-m8	-0.02	18	-0.02	0	N/A
hsa-miR-326	1494-1500	7mer-m8	-0.02	39	-0.02	1.284	N/A
hsa-miR-330-5p	1494-1500	7mer-m8	-0.02	39	-0.02	1.284	N/A
hsa-miR-6805-3p	1496-1502	7mer-m8	-0.02	38	-0.02	0	N/A
hsa-miR-5691	1496-1502	7mer-m8	-0.02	35	-0.02	0	N/A
hsa-miR-3194-3p	1496-1502	7mer-1A	-0.01	30	-0.01	0	N/A
hsa-miR-520h	1501-1507	7mer-m8	-0.02	44	-0.02	0.009	N/A
hsa-miR-520g-3p	1501-1507	7mer-m8	-0.02	44	-0.02	0.009	N/A
hsa-miR-518a-5p	1503-1510	8mer	-0.03	68	-0.03	0.009	N/A
hsa-miR-527	1503-1510	8mer	-0.03	68	-0.03	0.009	N/A
hsa-miR-548aw	1504-1510	7mer-1A	-0.01	36	-0.01	0	N/A
hsa-miR-4684-3p	1505-1511	7mer-m8	-0.12	74	-0.12	0	N/A
hsa-miR-4270	1511-1517	7mer-m8	-0.12	79	-0.12	0	N/A
hsa-miR-4441	1511-1517	7mer-m8	-0.12	79	-0.12	0	N/A
hsa-miR-6754-5p	1511-1517	7mer-m8	-0.11	76	-0.11	0	N/A
hsa-miR-7113-5p	1512-1518	7mer-m8	-0.1	74	-0.1	0	N/A
hsa-miR-6764-5p	1513-1519	7mer-m8	-0.2	95	-0.2	0	N/A
hsa-miR-1915-3p	1513-1519	7mer-m8	-0.19	94	-0.19	0	N/A
hsa-miR-1912	1515-1521	7mer-1A	-0.11	82	-0.11	0	N/A
hsa-miR-1295b-5p	1515-1521	7mer-1A	-0.1	80	-0.1	0	N/A
hsa-miR-3130-5p	1515-1521	7mer-1A	-0.07	78	-0.07	0.2	N/A
hsa-miR-4482-5p	1515-1521	7mer-1A	-0.07	76	-0.07	0.2	N/A
hsa-miR-5591-3p	1516-1522	7mer-1A	-0.04	45	-0.04	0	N/A
hsa-miR-642a-5p	1522-1528	7mer-m8	-0.02	46	-0.02	0.057	N/A
hsa-miR-2276-5p	1522-1528	7mer-1A	-0.01	32	-0.01	0	N/A
hsa-miR-6892-3p	1522-1528	7mer-1A	-0.01	31	-0.01	0	N/A
hsa-miR-4257	1533-1539	7mer-m8	-0.02	48	-0.02	0	N/A
hsa-miR-548ap-3p	1538-1544	7mer-m8	-0.02	37	-0.02	0.054	N/A
hsa-miR-548t-3p	1538-1544	7mer-m8	-0.02	36	-0.02	0.054	N/A
hsa-miR-548aa	1538-1544	7mer-m8	-0.02	36	-0.02	0.054	N/A
hsa-miR-548d-3p	1539-1545	7mer-m8	-0.02	77	-0.02	0.054	N/A
hsa-miR-548bb-3p	1539-1545	7mer-m8	-0.02	77	-0.02	0.054	N/A
hsa-miR-548h-3p	1539-1545	7mer-m8	-0.02	77	-0.02	0.054	N/A
hsa-miR-548ac	1539-1545	7mer-m8	-0.02	77	-0.02	0.054	N/A
hsa-miR-548z	1539-1545	7mer-m8	-0.02	77	-0.02	0.054	N/A
hsa-miR-5681b	1546-1553	8mer	-0.23	93	-0.23	0	N/A
hsa-miR-380-3p	1554-1560	7mer-m8	-0.02	51	-0.02	0.057	N/A
hsa-miR-4716-5p	1557-1563	7mer-1A	-0.02	55	-0.02	0	N/A
hsa-miR-5581-3p	1558-1564	7mer-1A	-0.01	45	-0.01	0	N/A
hsa-miR-6504-3p	1570-1576	7mer-m8	-0.02	47	-0.02	0	N/A
hsa-miR-885-5p	1572-1578	7mer-m8	-0.06	75	-0.06	0.054	N/A
hsa-miR-660-5p	1574-1581	8mer	-0.21	90	-0.21	0.057	N/A
hsa-miR-5591-3p	1575-1581	7mer-m8	-0.12	77	-0.12	0	N/A
hsa-miR-4289	1581-1587	7mer-1A	-0.03	68	-0.03	0	N/A
hsa-miR-4778-3p	1586-1592	7mer-m8	-0.13	86	-0.12	0	N/A
hsa-miR-4455	1600-1611	non-canonical	N/A	N/A	N/A	0	N/A
hsa-miR-4455	1600-1611	non-canonical	N/A	N/A	N/A	0	N/A
hsa-miR-6867-5p	1602-1608	7mer-1A	-0.16	65	-0.15	0.32	N/A
hsa-miR-6867-5p	1603-1610	8mer	-0.32	89	-0.31	0.32	N/A
hsa-miR-6818-5p	1605-1611	7mer-1A	-0.18	94	-0.17	0	N/A
hsa-miR-147a	1605-1611	7mer-1A	-0.07	85	-0.07	0.264	N/A
hsa-miR-5010-3p	1606-1612	7mer-m8	-0.02	58	-0.02	0.32	N/A
hsa-miR-1251-3p	1609-1615	7mer-1A	-0.15	87	-0.14	0.054	N/A
hsa-miR-218-5p	1611-1617	7mer-m8	-0.12	78	-0.12	0.924	< 0.1
hsa-miR-636	1611-1617	7mer-1A	-0.11	75	-0.11	0.054	N/A
hsa-miR-3136-3p	1618-1625	8mer	-0.32	97	-0.31	0	N/A
hsa-miR-7155-3p	1618-1625	8mer	-0.31	96	-0.3	0	N/A
hsa-miR-328-3p	1620-1626	7mer-1A	-0.19	87	-0.19	0.285	N/A
hsa-miR-4715-5p	1622-1629	8mer	-0.28	94	-0.28	0.054	N/A
hsa-miR-4259	1623-1629	7mer-1A	-0.08	64	-0.08	0	N/A
hsa-miR-3121-3p	1627-1633	7mer-1A	-0.01	35	-0.01	0.009	N/A
hsa-miR-27a-5p	1635-1641	7mer-m8	-0.09	56	-0.09	0.054	N/A
hsa-miR-1264	1646-1652	7mer-1A	-0.04	70	-0.04	0.009	N/A
hsa-miR-3184-3p	1646-1652	7mer-1A	-0.03	59	-0.03	0	N/A
hsa-miR-182-5p	1653-1660	8mer	-0.25	92	-0.25	1.12	< 0.1
hsa-miR-1271-5p	1654-1660	7mer-1A	-0.1	73	-0.1	1.397	< 0.1
hsa-miR-96-5p	1654-1660	7mer-1A	-0.08	69	-0.07	1.397	< 0.1
hsa-miR-4775	1660-1671	non-canonical	N/A	N/A	N/A	0	N/A
hsa-miR-4775	1660-1671	non-canonical	N/A	N/A	N/A	0	N/A
hsa-miR-129-5p	1663-1669	7mer-1A	-0.01	47	-0.01	0.444	< 0.1
hsa-miR-488-3p	1673-1679	7mer-1A	-0.08	80	-0.08	0.981	N/A
hsa-miR-510-3p	1674-1680	7mer-1A	-0.01	43	-0.01	0	N/A
hsa-miR-513a-3p	1682-1689	8mer	-0.03	89	-0.03	0	N/A
hsa-miR-3606-3p	1682-1689	8mer	-0.03	89	-0.03	0	N/A
hsa-miR-513c-3p	1682-1689	8mer	-0.03	89	-0.03	0	N/A
hsa-miR-376a-3p	1693-1699	7mer-m8	-0.13	74	-0.13	0.009	N/A
hsa-miR-376b-3p	1693-1699	7mer-m8	-0.13	73	-0.13	0.009	N/A
hsa-miR-651-3p	1704-1710	7mer-1A	-0.11	90	-0.1	0	N/A
hsa-miR-4521	1705-1711	7mer-m8	-0.1	82	-0.1	0	N/A
hsa-miR-6831-3p	1708-1714	7mer-1A	-0.03	52	-0.03	0	N/A
hsa-miR-21-3p	1715-1721	7mer-m8	-0.04	46	-0.04	0.054	N/A
hsa-miR-3591-3p	1715-1721	7mer-m8	-0.03	37	-0.03	0.054	N/A
hsa-miR-4517	1729-1735	7mer-m8	-0.03	57	-0.03	0	N/A
hsa-miR-5047	1738-1744	7mer-m8	-0.13	81	-0.12	0	N/A
hsa-miR-1301-3p	1738-1744	7mer-m8	-0.13	81	-0.12	0	N/A
hsa-miR-4660	1738-1744	7mer-1A	-0.06	62	-0.06	0.009	N/A
hsa-miR-3944-5p	1739-1745	7mer-m8	-0.19	91	-0.19	0	N/A
hsa-miR-1973	1741-1747	7mer-m8	-0.22	78	-0.22	0	N/A
hsa-miR-365b-3p	1746-1752	7mer-1A	-0.01	30	-0.01	0.009	< 0.1
hsa-miR-365a-3p	1746-1752	7mer-1A	-0.01	30	-0.01	0.009	< 0.1
hsa-miR-6881-5p	1750-1757	8mer	-0.19	69	-0.18	0	N/A
hsa-miR-6742-5p	1752-1759	8mer	-0.29	95	-0.29	0	N/A
hsa-miR-6796-5p	1753-1759	7mer-m8	-0.17	78	-0.17	0	N/A
hsa-miR-4447	1753-1759	7mer-1A	-0.12	76	-0.12	0	N/A
hsa-miR-4472	1753-1759	7mer-1A	-0.12	76	-0.12	0	N/A
hsa-miR-3151-5p	1753-1759	7mer-1A	-0.09	74	-0.08	0.009	N/A
hsa-miR-491-5p	1753-1759	7mer-1A	-0.16	74	-0.15	0.322	N/A
hsa-miR-147a	1755-1761	7mer-m8	-0.02	63	-0.02	0.057	N/A
hsa-miR-3911	1755-1761	7mer-1A	-0.05	42	-0.05	0	N/A
hsa-miR-644a	1755-1761	7mer-1A	-0.01	30	-0.01	0.054	N/A
hsa-miR-10b-5p	1759-1765	7mer-m8	-0.02	36	-0.02	0.134	< 0.1
hsa-miR-10a-5p	1759-1765	7mer-m8	-0.02	36	-0.02	0.134	< 0.1
hsa-miR-3620-3p	1760-1766	7mer-m8	-0.03	52	-0.03	0	N/A
hsa-miR-4715-3p	1763-1769	7mer-m8	-0.03	59	-0.03	0	N/A
hsa-miR-4769-3p	1765-1771	7mer-1A	-0.02	52	-0.02	0	N/A
hsa-miR-4727-5p	1765-1772	8mer	-0.03	34	-0.03	0	N/A
hsa-miR-6817-5p	1765-1771	7mer-1A	-0.01	29	-0.01	0	N/A
hsa-miR-6738-3p	1766-1772	7mer-m8	-0.03	51	-0.03	0	N/A
hsa-miR-5001-3p	1766-1772	7mer-1A	-0.01	18	-0.01	0	N/A
hsa-miR-6874-3p	1768-1774	7mer-m8	-0.02	45	-0.02	0	N/A
hsa-miR-148b-5p	1768-1774	7mer-m8	-0.02	42	-0.02	0	N/A
hsa-miR-148a-5p	1769-1775	7mer-m8	-0.02	37	-0.02	0.054	N/A
hsa-miR-652-5p	1778-1784	7mer-1A	-0.17	89	-0.16	0.32	N/A
hsa-miR-6732-3p	1778-1784	7mer-1A	-0.1	73	-0.1	0	N/A
hsa-miR-545-5p	1782-1788	7mer-1A	-0.02	38	-0.02	0.2	N/A
hsa-miR-7157-5p	1795-1801	7mer-m8	-0.07	76	-0.07	0	N/A
hsa-miR-4310	1795-1801	7mer-m8	-0.02	56	-0.02	0	N/A
hsa-miR-338-3p	1796-1802	7mer-m8	-0.18	93	-0.17	0.934	0.15
hsa-miR-634	1797-1804	8mer	-0.34	97	-0.34	0.009	N/A
hsa-miR-3671	1803-1809	7mer-m8	-0.02	41	-0.02	0	N/A
hsa-miR-551b-5p	1806-1812	7mer-m8	-0.02	62	-0.02	0.395	N/A
hsa-miR-6768-5p	1813-1819	7mer-m8	-0.11	86	-0.11	0	N/A
hsa-miR-8485	1815-1821	7mer-m8	-0.02	19	-0.02	0	N/A
hsa-miR-8485	1817-1823	7mer-m8	-0.02	19	-0.02	0	N/A
hsa-miR-196a-3p	1821-1827	7mer-m8	-0.06	41	-0.05	0	N/A
hsa-miR-6837-5p	1825-1831	7mer-m8	-0.21	89	-0.21	0	N/A
hsa-miR-4685-5p	1825-1831	7mer-m8	-0.18	87	-0.18	0	N/A
hsa-miR-5006-5p	1827-1833	7mer-m8	-0.11	71	-0.11	0	N/A
hsa-miR-4755-3p	1827-1833	7mer-1A	-0.01	25	-0.01	0	N/A
hsa-miR-365a-3p	1830-1836	7mer-1A	-0.01	30	-0.01	0.12	< 0.1
hsa-miR-365b-3p	1830-1836	7mer-1A	-0.01	30	-0.01	0.12	< 0.1
hsa-miR-938	1835-1842	8mer	-0.17	85	-0.17	0.009	N/A
hsa-miR-6886-3p	1836-1842	7mer-1A	-0.03	46	-0.03	0	N/A
hsa-miR-3662	1841-1847	7mer-1A	-0.01	47	-0.01	0	N/A
hsa-miR-4708-3p	1849-1855	7mer-1A	-0.04	52	-0.04	0.2	N/A
hsa-miR-2276-3p	1850-1856	7mer-m8	-0.11	86	-0.11	0	N/A
hsa-miR-548av-3p	1853-1859	7mer-m8	-0.12	90	-0.12	0	N/A
hsa-miR-548az-3p	1854-1861	8mer	-0.03	77	-0.03	0.236	N/A
hsa-miR-548ar-3p	1854-1861	8mer	-0.03	77	-0.03	0.236	N/A
hsa-miR-548a-3p	1854-1861	8mer	-0.03	77	-0.03	0.236	N/A
hsa-miR-548f-3p	1854-1861	8mer	-0.03	76	-0.03	0.236	N/A
hsa-miR-548e-3p	1854-1861	8mer	-0.03	76	-0.03	0.236	N/A
hsa-miR-5582-3p	1855-1861	7mer-1A	-0.01	47	-0.01	0.234	N/A
hsa-miR-4302	1867-1873	7mer-1A	-0.15	86	-0.15	0	N/A
hsa-miR-6733-3p	1867-1873	7mer-1A	-0.06	73	-0.06	0	N/A
hsa-miR-4276	1868-1874	7mer-1A	-0.16	85	-0.16	0	N/A
hsa-miR-30e-3p	1869-1876	8mer	-0.1	88	-0.1	0.057	N/A
hsa-miR-30d-3p	1869-1876	8mer	-0.1	88	-0.1	0.057	N/A
hsa-miR-30a-3p	1869-1876	8mer	-0.1	88	-0.1	0.057	N/A
hsa-miR-335-3p	1871-1877	7mer-1A	-0.01	40	-0.01	0.054	N/A
hsa-miR-6505-5p	1878-1885	8mer	-0.15	89	-0.15	0.054	N/A
hsa-miR-4538	1882-1888	7mer-m8	-0.26	97	-0.26	0	N/A
hsa-miR-4453	1882-1888	7mer-m8	-0.29	97	-0.28	0	N/A
hsa-miR-100-3p	1883-1889	7mer-m8	-0.18	93	-0.18	0	N/A
hsa-miR-127-5p	1885-1891	7mer-m8	-0.19	92	-0.19	0	N/A
hsa-miR-6806-3p	1885-1891	7mer-1A	-0.13	86	-0.13	0.054	N/A
hsa-miR-3928-5p	1885-1891	7mer-1A	-0.11	84	-0.11	0.054	N/A
hsa-miR-4517	1889-1896	8mer	-0.08	82	-0.07	0	N/A
hsa-miR-5583-3p	1890-1896	7mer-1A	-0.01	53	-0.01	0	N/A
hsa-miR-889-3p	1891-1897	7mer-1A	-0.01	47	-0.01	0.23	N/A
hsa-miR-296-3p	1896-1902	7mer-1A	-0.13	84	-0.13	0.085	N/A
hsa-miR-8060	1920-1926	7mer-1A	-0.17	94	-0.17	0	N/A
hsa-miR-7154-5p	1920-1927	8mer	-0.15	88	-0.15	0	N/A
hsa-miR-433-3p	1921-1927	7mer-1A	-0.07	75	-0.07	2.737	N/A
hsa-miR-1206	1922-1928	7mer-m8	-0.19	90	-0.19	0.009	N/A
hsa-miR-369-3p	1931-1937	7mer-1A	-0.01	53	-0.01	2.134	N/A
hsa-miR-374a-5p	1931-1937	7mer-m8	-0.02	46	-0.02	2.134	N/A
hsa-miR-374b-5p	1931-1937	7mer-m8	-0.02	43	-0.02	2.134	N/A
hsa-miR-5692b	1931-1937	7mer-1A	-0.01	41	-0.01	0	N/A
hsa-miR-5692c	1931-1937	7mer-1A	-0.01	41	-0.01	0	N/A
hsa-miR-338-5p	1935-1941	7mer-m8	-0.02	51	-0.02	0.054	N/A
hsa-miR-8065	1946-1952	7mer-m8	-0.2	79	-0.19	0	N/A
hsa-miR-936	1949-1955	7mer-1A	-0.13	74	-0.13	0.009	N/A
hsa-miR-222-5p	1949-1955	7mer-m8	-0.07	62	-0.06	0	N/A
hsa-miR-223-3p	1951-1957	7mer-1A	-0.16	80	-0.16	3.252	0.3
hsa-miR-4697-3p	1951-1957	7mer-1A	-0.14	74	-0.14	0	N/A
hsa-miR-6755-3p	1953-1960	8mer	-0.27	89	-0.27	0	N/A
hsa-miR-409-3p	1956-1963	8mer	-0.06	91	-0.06	1.563	N/A
hsa-miR-33a-3p	1957-1963	7mer-1A	-0.01	38	-0.01	0	N/A
hsa-miR-374b-5p	1960-1966	7mer-1A	-0.04	75	-0.04	2.965	N/A
hsa-miR-374a-5p	1960-1966	7mer-1A	-0.02	43	-0.01	2.965	N/A
hsa-miR-582-5p	1965-1971	7mer-m8	-0.12	86	-0.11	1.208	N/A
hsa-miR-2116-3p	1971-1977	7mer-m8	-0.15	93	-0.15	0	N/A
hsa-miR-99b-3p	1975-1981	7mer-1A	-0.19	93	-0.19	0.47	N/A
hsa-miR-99a-3p	1975-1981	7mer-1A	-0.19	93	-0.19	0.47	N/A
hsa-miR-6796-3p	1975-1981	7mer-1A	-0.04	73	-0.04	0	N/A
hsa-miR-548at-5p	1980-1987	8mer	-0.03	66	-0.03	0	N/A
hsa-miR-561-3p	1981-1987	7mer-1A	-0.04	83	-0.04	0	N/A
hsa-miR-8063	1999-2005	7mer-1A	-0.01	54	-0.01	0	N/A
hsa-miR-4698	1999-2005	7mer-1A	-0.01	42	-0.01	0	N/A
hsa-miR-6733-3p	2004-2010	7mer-m8	-0.31	97	-0.31	0.32	N/A
hsa-miR-199a-5p	2005-2011	7mer-m8	-0.28	94	-0.27	0.432	< 0.1
hsa-miR-199b-5p	2005-2011	7mer-m8	-0.27	93	-0.26	0.432	< 0.1
hsa-miR-4662a-3p	2012-2018	7mer-1A	-0.08	82	-0.08	0	N/A
hsa-miR-2115-3p	2027-2033	7mer-m8	-0.11	80	-0.1	0.234	N/A
hsa-miR-4661-3p	2031-2037	7mer-1A	-0.15	82	0	0.32	N/A
hsa-miR-4536-5p	2035-2041	7mer-m8	-0.26	89	0	0.057	N/A

## Sheet: ANRT2
miRNA	Position in the UTR	seed match	context++ score	context++ score percentile	weighted context++ score	conserved branch length	Pct
Conserved sites
hsa-miR-23a-3p	4091-4097	7mer-1A	-0.02	48	-0.02	6.748	0.26
hsa-miR-23b-3p	4091-4097	7mer-1A	-0.02	48	-0.02	6.748	0.26
hsa-miR-23c	4091-4097	7mer-1A	-0.02	46	-0.02	6.748	0.26
hsa-miR-130a-5p	4091-4097	7mer-1A	-0.01	26	-0.01	6.748	0.26
hsa-miR-140-3p.1	4103-4109	7mer-1A	-0.08	74	-0.08	6.625	0.17
hsa-miR-4262	4128-4134	7mer-m8	-0.15	93	-0.15	7.225	0.78
hsa-miR-181c-5p	4128-4134	7mer-m8	-0.18	90	-0.18	7.225	0.78
hsa-miR-181a-5p	4128-4134	7mer-m8	-0.18	90	-0.18	7.225	0.78
hsa-miR-181b-5p	4128-4134	7mer-m8	-0.17	89	-0.17	7.225	0.78
hsa-miR-181d-5p	4128-4134	7mer-m8	-0.17	88	-0.17	7.225	0.78
hsa-miR-543	4129-4135	7mer-m8	-0.05	85	-0.05	5.14	N/A
hsa-miR-323a-3p	4180-4186	7mer-1A	-0.01	52	-0.01	4.848	N/A
Poorly conserved sites
hsa-miR-4722-5p	18-24	7mer-m8	-0.02	34	-0.02	0	N/A
hsa-miR-6165	19-25	7mer-m8	-0.02	24	-0.02	0	N/A
hsa-miR-3619-5p	20-26	7mer-m8	-0.08	76	-0.08	0.014	N/A
hsa-miR-761	20-26	7mer-m8	-0.03	71	-0.03	0.014	N/A
hsa-miR-214-3p	20-26	7mer-m8	-0.06	69	-0.06	0.014	N/A
hsa-miR-3120-3p	22-28	7mer-1A	-0.01	26	-0.01	0	N/A
hsa-let-7g-3p	24-30	7mer-m8	-0.02	46	-0.02	0	N/A
hsa-let-7a-2-3p	24-30	7mer-m8	-0.02	45	-0.02	0	N/A
hsa-miR-183-5p.2	30-36	7mer-m8	-0.03	39	-0.03	1.415	< 0.1
hsa-miR-891a-3p	31-37	7mer-m8	-0.1	75	-0.1	0	N/A
hsa-miR-4483	34-40	7mer-1A	-0.07	78	-0.07	0.014	N/A
hsa-miR-363-5p	34-40	7mer-1A	-0.12	70	-0.12	0.076	N/A
hsa-miR-6745	34-40	7mer-1A	-0.1	64	-0.1	0.076	N/A
hsa-miR-1293	34-40	7mer-1A	-0.06	61	-0.06	0.014	N/A
hsa-miR-6756-5p	34-40	7mer-1A	-0.12	54	-0.12	0	N/A
hsa-miR-6766-5p	34-40	7mer-1A	-0.09	51	-0.09	0	N/A
hsa-miR-3115	36-42	7mer-m8	-0.08	54	-0.08	0	N/A
hsa-miR-144-3p	40-46	7mer-m8	-0.02	43	-0.02	0.285	< 0.1
hsa-miR-3681-3p	42-48	7mer-1A	-0.08	71	-0.08	0.285	< 0.1
hsa-miR-27b-3p	42-48	7mer-m8	-0.06	70	-0.06	0.285	< 0.1
hsa-miR-128-3p	42-48	7mer-1A	-0.06	70	-0.06	0.285	< 0.1
hsa-miR-27a-3p	42-48	7mer-m8	-0.06	70	-0.06	0.285	< 0.1
hsa-miR-216a-3p	42-48	7mer-1A	-0.06	69	-0.06	0.285	< 0.1
hsa-miR-499b-3p	45-51	7mer-m8	-0.06	74	-0.06	0.085	N/A
hsa-miR-499a-3p	45-51	7mer-m8	-0.06	74	-0.06	0.085	N/A
hsa-miR-3913-3p	46-52	7mer-m8	-0.03	17	-0.03	0	N/A
hsa-miR-3945	54-60	7mer-1A	-0.12	65	-0.12	0	N/A
hsa-miR-6862-5p	54-60	7mer-1A	-0.09	49	-0.09	0	N/A
hsa-miR-4253	54-60	7mer-1A	-0.08	46	-0.08	0	N/A
hsa-miR-4717-3p	58-65	8mer	-0.05	66	-0.05	0	N/A
hsa-miR-130a-5p	60-66	7mer-1A	-0.01	26	-0.01	1.63	< 0.1
hsa-miR-23b-3p	60-66	7mer-1A	-0.01	26	-0.01	1.63	< 0.1
hsa-miR-23a-3p	60-66	7mer-1A	-0.01	26	-0.01	1.63	< 0.1
hsa-miR-23c	60-66	7mer-1A	-0.01	25	-0.01	1.63	< 0.1
hsa-miR-6758-3p	64-70	7mer-m8	-0.02	55	-0.02	0	N/A
hsa-miR-2861	69-75	7mer-1A	-0.13	77	-0.13	0	N/A
hsa-miR-654-5p	71-77	7mer-m8	-0.11	78	-0.11	0	N/A
hsa-miR-541-3p	71-77	7mer-m8	-0.08	71	-0.08	0	N/A
hsa-miR-6766-5p	72-78	7mer-m8	-0.04	35	-0.04	0	N/A
hsa-miR-6756-5p	72-78	7mer-m8	-0.03	27	-0.03	0	N/A
hsa-miR-6804-5p	74-80	7mer-m8	-0.02	16	-0.02	0	N/A
hsa-miR-4649-5p	78-84	7mer-m8	-0.27	76	-0.27	0	N/A
hsa-miR-6729-5p	78-84	7mer-m8	-0.21	63	-0.21	0	N/A
hsa-miR-6836-5p	81-87	7mer-m8	-0.17	82	-0.17	0.076	N/A
hsa-miR-6132	81-87	7mer-m8	-0.17	82	-0.17	0.076	N/A
hsa-miR-6510-5p	82-88	7mer-m8	-0.1	76	-0.1	0	N/A
hsa-miR-6836-5p	90-96	7mer-m8	-0.16	81	-0.16	0.085	N/A
hsa-miR-6132	90-96	7mer-m8	-0.13	75	-0.13	0.085	N/A
hsa-miR-1207-5p	91-97	7mer-m8	-0.07	64	-0.07	0	N/A
hsa-miR-4763-3p	91-97	7mer-m8	-0.04	50	-0.04	0	N/A
hsa-miR-6820-5p	93-100	8mer	-0.22	64	-0.22	0	N/A
hsa-miR-2861	99-105	7mer-m8	-0.03	42	-0.03	0	N/A
hsa-miR-6885-5p	102-109	8mer	-0.27	78	-0.27	0	N/A
hsa-miR-328-5p	102-109	8mer	-0.18	71	-0.18	0	N/A
hsa-miR-6887-5p	103-109	7mer-1A	-0.14	49	-0.14	0	N/A
hsa-miR-6795-5p	103-109	7mer-1A	-0.13	47	-0.13	0	N/A
hsa-miR-7109-5p	103-109	7mer-m8	-0.02	30	-0.02	0	N/A
hsa-miR-4447	104-110	7mer-m8	-0.02	39	-0.02	0	N/A
hsa-miR-4472	104-110	7mer-m8	-0.02	39	-0.02	0	N/A
hsa-miR-92a-2-5p	105-112	8mer	-0.03	49	-0.03	0	N/A
hsa-miR-541-3p	106-112	7mer-1A	-0.01	30	-0.01	0	N/A
hsa-miR-654-5p	106-112	7mer-1A	-0.01	30	-0.01	0	N/A
hsa-miR-6769b-5p	106-112	7mer-1A	-0.01	18	-0.01	0	N/A
hsa-miR-6769a-5p	106-112	7mer-1A	-0.01	16	-0.01	0	N/A
hsa-miR-4456	107-114	8mer	-0.04	52	-0.04	0	N/A
hsa-miR-548q	108-114	7mer-1A	-0.01	46	-0.01	0	N/A
hsa-miR-7978	108-114	7mer-1A	-0.01	27	-0.01	0	N/A
hsa-miR-4299	108-114	7mer-1A	-0.01	27	-0.01	0	N/A
hsa-miR-6815-3p	112-119	8mer	-0.03	40	-0.03	0	N/A
hsa-miR-135b-5p	114-120	7mer-m8	-0.02	32	-0.02	0.752	< 0.1
hsa-miR-135a-5p	114-120	7mer-m8	-0.02	32	-0.02	0.752	< 0.1
hsa-miR-1273f	117-123	7mer-m8	-0.02	43	-0.02	0	N/A
hsa-miR-3175	120-126	7mer-m8	-0.07	47	-0.07	0	N/A
hsa-miR-4723-5p	121-127	7mer-m8	-0.18	65	-0.18	0	N/A
hsa-miR-6870-5p	121-127	7mer-m8	-0.18	65	-0.18	0	N/A
hsa-miR-5698	121-127	7mer-m8	-0.18	65	-0.18	0	N/A
hsa-miR-7111-5p	121-127	7mer-m8	-0.17	62	-0.17	0	N/A
hsa-miR-4781-5p	124-130	7mer-m8	-0.21	67	-0.21	0	N/A
hsa-miR-8485	130-136	7mer-m8	-0.02	19	-0.02	0	N/A
hsa-miR-3191-3p	135-141	7mer-1A	-0.15	75	-0.15	0	N/A
hsa-miR-6810-5p	135-141	7mer-m8	-0.08	73	-0.08	0	N/A
hsa-miR-3144-5p	135-141	7mer-1A	-0.11	64	-0.11	0	N/A
hsa-miR-4652-5p	135-141	7mer-1A	-0.09	55	-0.09	0	N/A
hsa-miR-4700-5p	136-142	7mer-m8	-0.03	30	-0.03	0.085	N/A
hsa-miR-8089	136-142	7mer-m8	-0.02	24	-0.02	0.085	N/A
hsa-miR-4667-5p	136-142	7mer-m8	-0.02	20	-0.02	0.085	N/A
hsa-miR-6852-5p	137-143	7mer-m8	-0.09	74	-0.09	0	N/A
hsa-miR-661	138-144	7mer-m8	-0.06	53	-0.06	0.085	N/A
hsa-miR-6720-3p	140-147	8mer	-0.24	75	-0.24	0	N/A
hsa-miR-668-5p	141-147	7mer-1A	-0.05	28	-0.05	0	N/A
hsa-miR-4787-3p	142-148	7mer-m8	-0.16	60	-0.16	0	N/A
hsa-miR-1322	145-151	7mer-m8	-0.02	64	-0.02	0	N/A
hsa-miR-3908	149-155	7mer-m8	-0.02	57	-0.02	0	N/A
hsa-miR-6081	152-158	7mer-1A	-0.1	59	-0.1	0	N/A
hsa-miR-4693-3p	157-163	7mer-m8	-0.04	34	-0.04	0	N/A
hsa-miR-5192	158-164	7mer-m8	-0.02	35	-0.02	0	N/A
hsa-miR-6731-5p	159-165	7mer-m8	-0.05	51	-0.05	0.076	N/A
hsa-miR-8085	159-165	7mer-m8	-0.05	50	-0.05	0.076	N/A
hsa-miR-3175	160-166	7mer-m8	-0.06	45	-0.06	0	N/A
hsa-miR-1909-3p	163-170	8mer	-0.18	82	-0.18	0	N/A
hsa-miR-6722-3p	163-170	8mer	-0.18	81	-0.18	0	N/A
hsa-miR-6836-5p	164-170	7mer-1A	-0.05	55	-0.05	0.085	N/A
hsa-miR-6132	164-170	7mer-1A	-0.06	55	-0.06	0.085	N/A
hsa-miR-1205	165-171	7mer-m8	-0.02	49	-0.02	0.014	N/A
hsa-miR-3648	172-178	7mer-m8	-0.21	58	-0.21	0	N/A
hsa-miR-3677-5p	184-190	7mer-m8	-0.02	45	-0.02	0	N/A
hsa-miR-5693	185-192	8mer	-0.03	72	-0.03	0	N/A
hsa-miR-194-3p	186-192	7mer-1A	-0.01	43	-0.01	0	N/A
hsa-miR-4697-3p	187-193	7mer-m8	-0.02	20	-0.02	0	N/A
hsa-miR-6801-5p	189-195	7mer-1A	-0.12	77	-0.12	0	N/A
hsa-miR-331-3p	193-199	7mer-m8	-0.04	59	-0.04	0.947	N/A
hsa-miR-210-5p	194-200	7mer-m8	-0.02	23	-0.02	0.076	N/A
hsa-miR-296-5p	196-202	7mer-m8	-0.13	68	-0.13	0.524	N/A
hsa-miR-7160-3p	197-203	7mer-m8	-0.02	36	-0.02	0	N/A
hsa-miR-3918	198-204	7mer-m8	-0.02	39	-0.02	0	N/A
hsa-miR-4685-5p	199-205	7mer-m8	-0.05	59	-0.05	0	N/A
hsa-miR-6837-5p	199-205	7mer-m8	-0.02	41	-0.02	0	N/A
hsa-miR-5006-5p	201-207	7mer-m8	-0.04	44	-0.04	0	N/A
hsa-miR-4755-3p	201-207	7mer-1A	-0.01	25	-0.01	0	N/A
hsa-miR-4769-3p	203-209	7mer-1A	-0.01	31	-0.01	0	N/A
hsa-miR-6817-5p	203-209	7mer-1A	-0.01	29	-0.01	0	N/A
hsa-miR-4727-5p	203-209	7mer-m8	-0.02	21	-0.02	0	N/A
hsa-miR-346	204-211	8mer	-0.15	74	-0.15	0.254	N/A
hsa-miR-632	205-211	7mer-m8	-0.02	62	-0.02	0.085	N/A
hsa-miR-4288	205-211	7mer-m8	-0.02	51	-0.02	0.085	N/A
hsa-miR-654-3p	206-212	7mer-m8	-0.02	38	-0.02	0.085	N/A
hsa-miR-513b-3p	208-214	7mer-1A	-0.01	18	-0.01	0	N/A
hsa-miR-3151-3p	217-223	7mer-m8	-0.13	79	-0.13	0	N/A
hsa-miR-95-5p	229-235	7mer-m8	-0.02	22	-0.02	0.076	N/A
hsa-miR-338-5p	231-237	7mer-1A	-0.01	35	-0.01	0.681	N/A
hsa-miR-4666a-3p	232-238	7mer-m8	-0.02	61	-0.02	0	N/A
hsa-miR-3163	237-243	7mer-m8	-0.02	65	-0.02	0	N/A
hsa-miR-577	239-245	7mer-m8	-0.02	38	-0.02	0.085	N/A
hsa-miR-8485	245-251	7mer-m8	-0.02	19	-0.02	0	N/A
hsa-miR-3663-3p	250-256	7mer-1A	-0.07	60	-0.07	0	N/A
hsa-miR-4324	253-259	7mer-1A	-0.08	71	-0.08	0	N/A
hsa-miR-544b	253-259	7mer-1A	-0.04	52	-0.04	0	N/A
hsa-miR-1200	253-259	7mer-m8	-0.02	39	-0.02	0	N/A
hsa-miR-3653-5p	254-260	7mer-m8	-0.02	41	-0.02	0	N/A
hsa-miR-660-3p	255-261	7mer-m8	-0.08	63	-0.08	0.076	N/A
hsa-miR-1306-5p	257-264	8mer	-0.19	88	-0.19	1.41	< 0.1
hsa-miR-4284	261-267	7mer-m8	-0.02	54	-0.02	0	N/A
hsa-miR-645	264-270	7mer-m8	-0.04	36	-0.04	0.014	N/A
hsa-miR-4301	268-274	7mer-m8	-0.03	38	-0.03	0	N/A
hsa-miR-7114-3p	270-276	7mer-m8	-0.17	85	-0.17	0.076	N/A
hsa-miR-1180-5p	270-276	7mer-m8	-0.08	81	-0.08	0.076	N/A
hsa-miR-711	271-277	7mer-m8	-0.09	69	-0.09	0.085	N/A
hsa-miR-6816-3p	273-280	8mer	-0.11	88	-0.11	0	N/A
hsa-miR-8080	274-280	7mer-1A	-0.07	74	-0.07	0	N/A
hsa-miR-4477b	275-281	7mer-m8	-0.02	25	-0.02	0	N/A
hsa-miR-5003-5p	287-293	7mer-1A	-0.09	68	-0.09	0	N/A
hsa-miR-513b-5p	288-294	7mer-1A	-0.02	45	-0.02	0.62	N/A
hsa-miR-335-5p	299-305	7mer-1A	-0.01	43	-0.01	0	N/A
hsa-miR-4796-5p	305-311	7mer-1A	-0.1	61	-0.1	0	N/A
hsa-miR-503-3p	316-322	7mer-1A	-0.07	60	-0.07	0	N/A
hsa-miR-4539	327-333	7mer-m8	-0.02	46	-0.02	0	N/A
hsa-miR-6842-3p	331-337	7mer-1A	-0.15	80	-0.15	0	N/A
hsa-miR-647	331-337	7mer-1A	-0.06	78	-0.06	0	N/A
hsa-miR-1256	335-341	7mer-m8	-0.04	40	-0.04	0.014	N/A
hsa-miR-3945	337-343	7mer-1A	-0.14	69	-0.14	0	N/A
hsa-miR-6862-5p	337-343	7mer-1A	-0.12	57	-0.12	0	N/A
hsa-miR-4253	337-343	7mer-1A	-0.1	52	-0.1	0	N/A
hsa-miR-3187-5p	338-345	8mer	-0.22	94	-0.22	0.014	N/A
hsa-miR-6860	338-345	8mer	-0.2	92	-0.2	0.014	N/A
hsa-miR-612	338-345	8mer	-0.12	89	-0.12	0.014	N/A
hsa-miR-5189-5p	338-345	8mer	-0.16	89	-0.16	0.014	N/A
hsa-miR-1285-3p	338-345	8mer	-0.17	88	-0.17	0.014	N/A
hsa-miR-378g	339-345	7mer-1A	-0.18	92	-0.18	0	N/A
hsa-miR-4486	339-345	7mer-1A	-0.11	89	-0.11	0	N/A
hsa-miR-330-5p	340-346	7mer-m8	-0.1	77	-0.1	2.337	N/A
hsa-miR-326	340-346	7mer-m8	-0.09	72	-0.09	2.337	N/A
hsa-miR-514a-5p	341-347	7mer-m8	-0.08	76	-0.08	0.076	N/A
hsa-miR-4639-3p	343-349	7mer-1A	-0.01	35	-0.01	0.076	N/A
hsa-miR-6794-3p	343-349	7mer-m8	-0.02	33	-0.02	0	N/A
hsa-miR-668-3p	344-350	7mer-m8	-0.14	85	-0.14	0.534	N/A
hsa-miR-5587-5p	346-353	8mer	-0.17	86	-0.17	0	N/A
hsa-miR-3907	356-362	7mer-1A	-0.01	23	-0.01	0	N/A
hsa-miR-548q	357-363	7mer-m8	-0.09	84	-0.09	0	N/A
hsa-miR-138-5p	358-365	8mer	-0.43	97	-0.43	1.453	< 0.1
hsa-miR-133a-5p	359-365	7mer-1A	-0.09	66	-0.09	0.61	N/A
hsa-miR-6131	359-365	7mer-1A	-0.01	30	-0.01	0.014	N/A
hsa-miR-3692-5p	360-366	7mer-m8	-0.06	65	-0.06	0.562	N/A
hsa-miR-6893-3p	361-367	7mer-m8	-0.03	45	-0.03	1.618	N/A
hsa-miR-370-3p	361-367	7mer-m8	-0.02	41	-0.02	1.618	N/A
hsa-miR-4650-5p	365-371	7mer-m8	-0.02	38	-0.02	0.439	N/A
hsa-miR-6721-5p	368-375	8mer	-0.03	40	-0.03	0	N/A
hsa-miR-612	370-376	7mer-m8	-0.02	39	-0.02	0.014	N/A
hsa-miR-5189-5p	370-376	7mer-m8	-0.02	28	-0.02	0.014	N/A
hsa-miR-3187-5p	370-376	7mer-m8	-0.02	28	-0.02	0.014	N/A
hsa-miR-1285-3p	370-376	7mer-m8	-0.02	26	-0.02	0.014	N/A
hsa-miR-6860	370-376	7mer-m8	-0.02	25	-0.02	0.014	N/A
hsa-miR-939-3p	371-378	8mer	-0.19	90	-0.19	0	N/A
hsa-miR-6783-3p	372-378	7mer-m8	-0.14	82	-0.14	0	N/A
hsa-miR-6852-5p	372-378	7mer-1A	-0.12	80	-0.12	0	N/A
hsa-miR-1343-3p	372-378	7mer-m8	-0.11	73	-0.11	0	N/A
hsa-miR-6742-3p	372-378	7mer-1A	-0.01	36	-0.01	0	N/A
hsa-miR-4793-5p	374-380	7mer-m8	-0.02	34	-0.02	0	N/A
hsa-miR-4310	378-384	7mer-1A	-0.01	41	-0.01	0	N/A
hsa-miR-7157-5p	378-384	7mer-1A	-0.01	29	-0.01	0	N/A
hsa-miR-4291	379-385	7mer-1A	-0.01	24	-0.01	0	N/A
hsa-miR-3160-5p	383-389	7mer-1A	-0.01	25	-0.01	0	N/A
hsa-miR-4686	386-392	7mer-m8	-0.09	72	-0.09	0	N/A
hsa-miR-551b-5p	399-405	7mer-m8	-0.02	62	-0.02	0	N/A
hsa-miR-2115-3p	409-415	7mer-m8	-0.02	26	-0.02	0	N/A
hsa-miR-6884-3p	412-418	7mer-1A	-0.01	37	-0.01	0	N/A
hsa-miR-7151-5p	413-419	7mer-m8	-0.02	60	-0.02	0	N/A
hsa-miR-324-5p	416-422	7mer-1A	-0.02	29	-0.02	0	N/A
hsa-miR-3189-5p	422-428	7mer-m8	-0.09	77	-0.09	0	N/A
hsa-miR-4323	423-429	7mer-m8	-0.12	77	-0.12	0	N/A
hsa-miR-1225-3p	424-430	7mer-m8	-0.17	83	-0.17	0.014	N/A
hsa-miR-361-3p	430-437	8mer	-0.2	89	-0.2	0.014	N/A
hsa-miR-3679-3p	432-438	7mer-m8	-0.1	72	-0.1	0	N/A
hsa-miR-1179	436-442	7mer-m8	-0.02	52	-0.02	0.014	N/A
hsa-miR-4310	437-443	7mer-m8	-0.02	56	-0.02	0	N/A
hsa-miR-7157-5p	437-443	7mer-m8	-0.02	43	-0.02	0	N/A
hsa-miR-338-3p	438-444	7mer-m8	-0.04	65	-0.04	0.554	0.14
hsa-miR-7977	440-447	8mer	-0.15	90	-0.15	0	N/A
hsa-miR-4446-5p	443-449	7mer-1A	-0.08	76	-0.08	0	N/A
hsa-miR-1250-3p	445-451	7mer-m8	-0.02	67	-0.02	0	N/A
hsa-miR-4641	449-455	7mer-1A	-0.12	65	-0.12	0	N/A
hsa-miR-4327	453-459	7mer-1A	-0.01	10	-0.01	0	N/A
hsa-miR-6728-3p	456-462	7mer-m8	-0.02	43	-0.02	0	N/A
hsa-miR-7703	460-466	7mer-m8	-0.02	41	-0.02	0	N/A
hsa-miR-7974	465-471	7mer-m8	-0.02	20	-0.02	0	N/A
hsa-miR-4675	466-472	7mer-m8	-0.02	49	-0.02	0	N/A
hsa-miR-4741	466-472	7mer-m8	-0.02	33	-0.02	0	N/A
hsa-miR-4446-3p	467-473	7mer-m8	-0.07	60	-0.07	0.014	N/A
hsa-miR-4721	468-474	7mer-m8	-0.08	56	-0.08	0	N/A
hsa-miR-6868-5p	478-484	7mer-m8	-0.02	31	-0.02	0	N/A
hsa-miR-1207-3p	481-487	7mer-m8	-0.02	43	-0.02	0.014	N/A
hsa-miR-4267	483-489	7mer-1A	-0.01	42	-0.01	0	N/A
hsa-miR-766-3p	484-490	7mer-m8	-0.02	52	-0.02	0.014	N/A
hsa-miR-8057	488-494	7mer-1A	-0.01	44	-0.01	0	N/A
hsa-miR-103a-2-5p	493-500	8mer	-0.03	45	-0.03	0	N/A
hsa-miR-636	496-502	7mer-1A	-0.07	62	-0.07	0	N/A
hsa-miR-218-5p	496-502	7mer-m8	-0.02	38	-0.02	0.266	< 0.1
hsa-miR-5008-3p	497-504	8mer	-0.08	72	-0.08	0	N/A
hsa-miR-6737-3p	497-504	8mer	-0.05	59	-0.05	0	N/A
hsa-miR-7157-3p	497-504	8mer	-0.05	59	-0.05	0	N/A
hsa-miR-6889-3p	498-504	7mer-1A	-0.05	61	-0.05	0	N/A
hsa-miR-593-3p	501-508	8mer	-0.03	45	-0.03	0.085	N/A
hsa-miR-6818-3p	502-508	7mer-m8	-0.02	38	-0.02	0	N/A
hsa-miR-6895-3p	502-508	7mer-1A	-0.01	32	-0.01	0	N/A
hsa-miR-4711-3p	504-510	7mer-1A	-0.09	68	-0.09	0	N/A
hsa-miR-668-5p	511-517	7mer-m8	-0.21	81	-0.21	0	N/A
hsa-miR-566	512-518	7mer-m8	-0.11	63	-0.11	0.014	N/A
hsa-miR-6721-5p	517-523	7mer-m8	-0.02	29	-0.02	0	N/A
hsa-miR-486-3p	518-524	7mer-m8	-0.02	15	-0.02	0.076	N/A
hsa-miR-6743-5p	519-525	7mer-m8	-0.02	9	-0.02	0	N/A
hsa-miR-4688	519-525	7mer-m8	-0.02	9	-0.02	0	N/A
hsa-miR-423-5p	520-527	8mer	-0.07	62	-0.07	0.252	N/A
hsa-miR-3184-5p	520-527	8mer	-0.06	59	-0.06	0.252	N/A
hsa-miR-1914-3p	521-527	7mer-1A	-0.01	28	-0.01	0	N/A
hsa-miR-6734-5p	521-527	7mer-m8	-0.02	25	-0.02	0	N/A
hsa-miR-6738-5p	521-527	7mer-1A	-0.01	16	-0.01	0	N/A
hsa-miR-5194	521-527	7mer-1A	-0.01	15	-0.01	0	N/A
hsa-miR-7160-5p	523-529	7mer-m8	-0.02	31	-0.02	0	N/A
hsa-miR-3160-3p	525-531	7mer-m8	-0.02	20	-0.02	0	N/A
hsa-miR-7846-3p	529-535	7mer-m8	-0.11	49	-0.11	0	N/A
hsa-miR-1324	539-545	7mer-m8	-0.02	41	-0.02	0.014	N/A
hsa-miR-3691-5p	548-554	7mer-m8	-0.1	60	-0.1	0	N/A
hsa-miR-6849-5p	549-555	7mer-m8	-0.02	38	-0.02	0	N/A
hsa-miR-3681-5p	549-555	7mer-m8	-0.03	30	-0.03	0	N/A
hsa-miR-128-3p	552-558	7mer-m8	-0.02	40	-0.02	0.014	< 0.1
hsa-miR-216a-3p	552-558	7mer-m8	-0.02	38	-0.02	0.014	< 0.1
hsa-miR-3681-3p	552-558	7mer-m8	-0.02	36	-0.02	0.014	< 0.1
hsa-miR-662	560-566	7mer-1A	-0.04	22	-0.04	0	N/A
hsa-miR-4433a-5p	561-568	8mer	-0.21	90	-0.21	0	N/A
hsa-miR-4433b-5p	562-568	7mer-m8	-0.05	39	-0.05	0	N/A
hsa-miR-6834-3p	563-570	8mer	-0.08	68	-0.08	0	N/A
hsa-miR-5580-3p	567-574	8mer	-0.03	70	-0.03	0	N/A
hsa-miR-4719	575-581	7mer-m8	-0.02	55	-0.02	0	N/A
hsa-miR-216b-3p	583-589	7mer-1A	-0.01	30	-0.01	0	N/A
hsa-miR-4716-5p	589-595	7mer-1A	-0.01	24	-0.01	0	N/A
hsa-miR-3120-3p	597-603	7mer-m8	-0.02	35	-0.02	0	N/A
hsa-miR-1197	601-607	7mer-1A	-0.01	41	-0.01	0.857	N/A
hsa-miR-3117-3p	602-608	7mer-1A	-0.1	61	-0.1	0.014	N/A
hsa-miR-885-5p	606-612	7mer-1A	-0.01	35	-0.01	0	N/A
hsa-miR-5003-5p	615-621	7mer-m8	-0.02	20	-0.02	0	N/A
hsa-miR-5582-5p	618-624	7mer-m8	-0.06	60	-0.06	0	N/A
hsa-miR-124-3p.1	619-625	7mer-m8	-0.05	72	-0.05	0.691	< 0.1
hsa-miR-4457	622-628	7mer-m8	-0.06	67	-0.06	0	N/A
hsa-miR-4731-3p	623-629	7mer-m8	-0.02	59	-0.02	0	N/A
hsa-miR-4801	623-629	7mer-m8	-0.02	54	-0.02	0	N/A
hsa-miR-4643	634-640	7mer-m8	-0.02	60	-0.02	0	N/A
hsa-miR-4701-5p	639-645	7mer-m8	-0.07	80	-0.07	0.014	N/A
hsa-miR-588	639-645	7mer-m8	-0.07	79	-0.07	0.014	N/A
hsa-miR-3190-5p	640-646	7mer-m8	-0.02	21	-0.02	0	N/A
hsa-miR-4705	648-654	7mer-m8	-0.02	49	-0.02	0	N/A
hsa-miR-4666a-3p	651-658	8mer	-0.03	75	-0.03	0	N/A
hsa-miR-300	652-658	7mer-1A	-0.01	51	-0.01	0.418	N/A
hsa-miR-381-3p	652-658	7mer-1A	-0.01	48	-0.01	0.418	N/A
hsa-let-7b-3p	652-658	7mer-m8	-0.02	36	-0.02	0	N/A
hsa-let-7f-1-3p	652-658	7mer-m8	-0.02	35	-0.02	0	N/A
hsa-miR-98-3p	652-658	7mer-m8	-0.02	35	-0.02	0	N/A
hsa-let-7a-3p	652-658	7mer-m8	-0.02	35	-0.02	0	N/A
hsa-miR-1284	653-660	8mer	-0.06	43	-0.06	0.014	N/A
hsa-miR-4320	658-665	8mer	-0.11	82	-0.11	0	N/A
hsa-miR-378j	660-667	8mer	-0.09	72	-0.09	0.085	N/A
hsa-miR-6839-5p	660-667	8mer	-0.07	70	-0.07	0.085	N/A
hsa-miR-4782-5p	661-667	7mer-m8	-0.11	82	-0.11	0	N/A
hsa-miR-5706	661-667	7mer-m8	-0.05	61	-0.05	0	N/A
hsa-miR-518c-5p	662-668	7mer-m8	-0.13	85	-0.13	0	N/A
hsa-miR-514a-5p	663-670	8mer	-0.29	97	-0.29	0.076	N/A
hsa-miR-4714-5p	664-670	7mer-1A	-0.11	79	-0.11	0	N/A
hsa-miR-3664-5p	664-670	7mer-1A	-0.05	66	-0.05	0	N/A
hsa-miR-4684-5p	672-678	7mer-m8	-0.06	67	-0.06	0	N/A
hsa-miR-8057	676-683	8mer	-0.12	91	-0.12	0	N/A
hsa-miR-6822-3p	676-682	7mer-1A	-0.16	81	-0.16	0	N/A
hsa-miR-760	676-682	7mer-1A	-0.07	53	-0.07	0.163	N/A
hsa-miR-6895-5p	690-696	7mer-m8	-0.05	44	-0.05	0	N/A
hsa-miR-3918	691-697	7mer-m8	-0.14	80	-0.14	0	N/A
hsa-miR-6810-5p	697-704	8mer	-0.19	89	-0.19	0	N/A
hsa-miR-3191-3p	697-703	7mer-1A	-0.14	73	-0.14	0	N/A
hsa-miR-3144-5p	697-703	7mer-1A	-0.07	49	-0.07	0	N/A
hsa-miR-4652-5p	697-703	7mer-1A	-0.05	38	-0.05	0	N/A
hsa-miR-2110	698-704	7mer-1A	-0.05	51	-0.05	0	N/A
hsa-miR-6763-5p	698-704	7mer-1A	-0.05	51	-0.05	0.076	N/A
hsa-miR-3150a-3p	698-704	7mer-1A	-0.02	39	-0.02	0.076	N/A
hsa-miR-6857-5p	698-704	7mer-1A	-0.01	21	-0.01	0	N/A
hsa-miR-450a-2-3p	698-704	7mer-m8	-0.02	11	-0.02	0.076	N/A
hsa-miR-4538	701-707	7mer-m8	-0.02	47	-0.02	0	N/A
hsa-miR-4453	701-707	7mer-m8	-0.02	47	-0.02	0	N/A
hsa-miR-27b-5p	703-709	7mer-1A	-0.04	32	-0.04	0.076	N/A
hsa-miR-4663	705-712	8mer	-0.19	92	-0.19	0.402	N/A
hsa-miR-8077	706-712	7mer-1A	-0.01	51	-0.01	0	N/A
hsa-miR-7160-5p	706-712	7mer-1A	-0.01	23	-0.01	0.402	N/A
hsa-miR-3907	709-715	7mer-1A	-0.03	33	-0.03	0	N/A
hsa-miR-4743-5p	716-722	7mer-1A	-0.2	78	-0.2	0.014	N/A
hsa-miR-7152-3p	724-730	7mer-1A	-0.01	38	-0.01	0	N/A
hsa-miR-3663-5p	724-730	7mer-1A	-0.02	35	-0.02	0	N/A
hsa-miR-6824-3p	725-731	7mer-m8	-0.02	56	-0.02	0	N/A
hsa-miR-6764-3p	725-731	7mer-m8	-0.02	50	-0.02	0	N/A
hsa-miR-6877-5p	737-744	8mer	-0.23	77	-0.23	0	N/A
hsa-miR-6781-5p	738-744	7mer-1A	-0.15	53	-0.15	0	N/A
hsa-miR-939-3p	740-746	7mer-m8	-0.02	47	-0.02	0	N/A
hsa-miR-4292	741-747	7mer-m8	-0.02	30	-0.02	0	N/A
hsa-miR-6791-5p	741-747	7mer-m8	-0.02	29	-0.02	0	N/A
hsa-miR-504-5p.1	742-748	7mer-m8	-0.02	44	-0.02	1.012	N/A
hsa-miR-4725-5p	743-749	7mer-m8	-0.02	18	-0.02	0.46	N/A
hsa-miR-6736-3p	752-758	7mer-m8	-0.02	48	-0.02	0.555	N/A
hsa-miR-4267	753-759	7mer-m8	-0.02	55	-0.02	0	N/A
hsa-miR-6752-3p	779-785	7mer-m8	-0.07	61	-0.07	0	N/A
hsa-miR-4725-5p	781-788	8mer	-0.05	38	-0.05	0.085	N/A
hsa-miR-7973	783-789	7mer-m8	-0.09	67	-0.09	0	N/A
hsa-miR-4299	786-792	7mer-m8	-0.02	36	-0.02	0	N/A
hsa-miR-660-3p	790-796	7mer-m8	-0.02	28	-0.02	0.076	N/A
hsa-miR-6829-3p	791-798	8mer	-0.04	56	-0.04	0	N/A
hsa-miR-6791-3p	791-798	8mer	-0.03	51	-0.03	0	N/A
hsa-miR-6836-3p	792-798	7mer-m8	-0.09	71	-0.09	0	N/A
hsa-miR-6778-3p	792-798	7mer-1A	-0.01	24	-0.01	0	N/A
hsa-miR-1271-3p	794-800	7mer-1A	-0.05	39	-0.05	0.085	N/A
hsa-miR-550b-2-5p	794-800	7mer-m8	-0.02	29	-0.02	0	N/A
hsa-miR-550a-3-5p	794-800	7mer-1A	-0.03	27	-0.03	0.085	N/A
hsa-miR-550a-5p	794-800	7mer-1A	-0.03	26	-0.03	0.085	N/A
hsa-miR-6889-3p	795-801	7mer-m8	-0.07	67	-0.07	0.076	N/A
hsa-miR-210-5p	804-810	7mer-1A	-0.11	65	-0.11	0	N/A
hsa-miR-4749-3p	804-810	7mer-1A	-0.06	57	-0.06	0	N/A
hsa-miR-3607-5p	814-820	7mer-m8	-0.02	42	-0.02	0	N/A
hsa-miR-5591-3p	818-824	7mer-m8	-0.02	23	-0.02	0	N/A
hsa-miR-660-5p	818-824	7mer-1A	-0.01	18	-0.01	0.014	N/A
hsa-miR-192-5p	823-829	7mer-m8	-0.02	28	-0.02	1.16	0.12
hsa-miR-215-5p	823-829	7mer-m8	-0.02	22	-0.02	1.16	0.12
hsa-miR-4511	829-835	7mer-m8	-0.02	56	-0.02	0	N/A
hsa-miR-3133	830-836	7mer-m8	-0.02	80	-0.02	0	N/A
hsa-miR-3619-3p	836-842	7mer-1A	-0.1	81	-0.1	0	N/A
hsa-miR-4776-5p	836-843	8mer	-0.11	71	-0.11	0	N/A
hsa-miR-4535	837-843	7mer-1A	-0.07	68	-0.07	0	N/A
hsa-miR-3188	842-848	7mer-m8	-0.02	43	-0.02	0	N/A
hsa-miR-767-5p	849-855	7mer-1A	-0.03	39	-0.03	0.085	N/A
hsa-miR-3130-3p	850-857	8mer	-0.11	89	-0.11	0	N/A
hsa-miR-4793-3p	851-857	7mer-1A	-0.04	67	-0.04	0	N/A
hsa-miR-708-5p	862-868	7mer-m8	-0.14	82	-0.14	1.306	N/A
hsa-miR-28-5p	862-868	7mer-m8	-0.1	76	-0.1	1.306	N/A
hsa-miR-3139	862-868	7mer-m8	-0.09	73	-0.09	1.306	N/A
hsa-miR-765	864-870	7mer-m8	-0.09	61	-0.09	0.085	N/A
hsa-miR-7111-3p	875-881	7mer-1A	-0.01	33	-0.01	0	N/A
hsa-miR-6780a-3p	875-881	7mer-1A	-0.01	28	-0.01	0	N/A
hsa-miR-6881-3p	875-881	7mer-1A	-0.01	25	-0.01	0	N/A
hsa-miR-516b-3p	877-884	8mer	-0.03	39	-0.03	0.014	N/A
hsa-miR-516a-3p	877-884	8mer	-0.03	39	-0.03	0.014	N/A
hsa-miR-7162-5p	877-884	8mer	-0.03	36	-0.03	0.014	N/A
hsa-miR-2115-5p	878-884	7mer-1A	-0.05	39	-0.05	0	N/A
hsa-miR-558	882-888	7mer-m8	-0.02	47	-0.02	0	N/A
hsa-miR-3139	884-890	7mer-m8	-0.02	28	-0.02	0	N/A
hsa-miR-708-5p	884-890	7mer-m8	-0.02	27	-0.02	0	N/A
hsa-miR-28-5p	884-890	7mer-m8	-0.02	27	-0.02	0	N/A
hsa-miR-4533	887-893	7mer-m8	-0.02	29	-0.02	0	N/A
hsa-miR-7111-5p	887-898	non-canonical	N/A	N/A	N/A	0	N/A
hsa-miR-7111-5p	887-898	non-canonical	N/A	N/A	N/A	0	N/A
hsa-miR-4476	888-894	7mer-m8	-0.02	49	-0.02	0	N/A
hsa-miR-6876-5p	888-894	7mer-m8	-0.02	49	-0.02	0	N/A
hsa-miR-766-5p	890-896	7mer-m8	-0.02	18	-0.02	0	N/A
hsa-miR-7106-5p	891-898	8mer	-0.03	39	-0.03	0	N/A
hsa-miR-6780a-5p	892-898	7mer-m8	-0.04	45	-0.04	0	N/A
hsa-miR-1273h-5p	892-898	7mer-m8	-0.04	42	-0.04	0	N/A
hsa-miR-149-3p	892-898	7mer-1A	-0.04	41	-0.04	0	N/A
hsa-miR-6799-5p	892-898	7mer-1A	-0.01	35	-0.01	0	N/A
hsa-miR-3689a-3p	892-898	7mer-m8	-0.02	30	-0.02	0	N/A
hsa-miR-3689c	892-898	7mer-m8	-0.02	29	-0.02	0	N/A
hsa-miR-6779-5p	892-898	7mer-m8	-0.02	29	-0.02	0	N/A
hsa-miR-3689b-3p	892-898	7mer-m8	-0.02	29	-0.02	0	N/A
hsa-miR-30b-3p	892-898	7mer-m8	-0.02	29	-0.02	0	N/A
hsa-miR-6785-5p	892-898	7mer-1A	-0.01	25	-0.01	0	N/A
hsa-miR-6883-5p	892-898	7mer-1A	-0.01	25	-0.01	0	N/A
hsa-miR-4728-5p	892-898	7mer-1A	-0.01	22	-0.01	0	N/A
hsa-miR-6778-5p	893-900	8mer	-0.15	67	-0.15	0	N/A
hsa-miR-1233-5p	893-900	8mer	-0.12	59	-0.12	0	N/A
hsa-miR-4769-5p	894-900	7mer-1A	-0.01	24	-0.01	0.014	N/A
hsa-miR-4648	894-900	7mer-1A	-0.01	23	-0.01	0	N/A
hsa-miR-4654	894-900	7mer-1A	-0.01	10	-0.01	0.014	N/A
hsa-miR-134-3p	895-901	7mer-m8	-0.02	40	-0.02	0	N/A
hsa-miR-1914-5p	897-903	7mer-1A	-0.01	40	-0.01	0	N/A
hsa-miR-4283	902-909	8mer	-0.11	73	-0.11	0	N/A
hsa-miR-185-3p	903-909	7mer-1A	-0.2	75	-0.2	0.076	N/A
hsa-miR-4489	903-909	7mer-1A	-0.08	57	-0.08	0	N/A
hsa-miR-1227-5p	904-910	7mer-1A	-0.05	61	-0.05	0	N/A
hsa-miR-4260	904-910	7mer-m8	-0.05	55	-0.05	0	N/A
hsa-miR-3189-3p	906-912	7mer-m8	-0.02	41	-0.02	0	N/A
hsa-miR-623	908-914	7mer-m8	-0.02	39	-0.02	0	N/A
hsa-miR-6780b-3p	908-914	7mer-1A	-0.01	23	-0.01	0	N/A
hsa-miR-4780	908-914	7mer-1A	-0.01	12	-0.01	0	N/A
hsa-miR-4287	909-915	7mer-m8	-0.02	47	-0.02	0	N/A
hsa-miR-4685-3p	909-915	7mer-m8	-0.02	45	-0.02	0	N/A
hsa-miR-7106-3p	910-917	8mer	-0.09	62	-0.09	0	N/A
hsa-miR-1909-5p	915-921	7mer-1A	-0.04	50	-0.04	0	N/A
hsa-miR-6804-5p	920-926	7mer-m8	-0.07	43	-0.07	0	N/A
hsa-miR-4779	922-928	7mer-m8	-0.1	77	-0.1	0	N/A
hsa-miR-765	924-930	7mer-m8	-0.06	51	-0.06	0.085	N/A
hsa-miR-7106-5p	925-932	8mer	-0.03	39	-0.03	0	N/A
hsa-miR-6779-5p	926-933	8mer	-0.14	74	-0.14	0.076	N/A
hsa-miR-3689c	926-933	8mer	-0.13	73	-0.13	0.076	N/A
hsa-miR-3689b-3p	926-933	8mer	-0.13	73	-0.13	0.076	N/A
hsa-miR-3689a-3p	926-933	8mer	-0.13	73	-0.13	0.076	N/A
hsa-miR-30b-3p	926-933	8mer	-0.12	71	-0.12	0.076	N/A
hsa-miR-1273h-5p	926-933	8mer	-0.12	67	-0.12	0.076	N/A
hsa-miR-6883-5p	926-932	7mer-1A	-0.08	64	-0.08	0	N/A
hsa-miR-6780a-5p	926-933	8mer	-0.1	64	-0.1	0.076	N/A
hsa-miR-149-3p	926-932	7mer-1A	-0.08	60	-0.08	0	N/A
hsa-miR-6785-5p	926-932	7mer-1A	-0.05	56	-0.05	0	N/A
hsa-miR-4728-5p	926-932	7mer-1A	-0.05	48	-0.05	0	N/A
hsa-miR-6799-5p	926-932	7mer-1A	-0.01	47	-0.01	0	N/A
hsa-miR-6788-5p	927-933	7mer-1A	-0.14	85	-0.14	0	N/A
hsa-miR-30c-1-3p	927-933	7mer-1A	-0.11	82	-0.11	0	N/A
hsa-miR-30c-2-3p	927-933	7mer-1A	-0.1	78	-0.1	0	N/A
hsa-miR-887-5p	927-933	7mer-m8	-0.09	69	-0.09	0	N/A
hsa-miR-5100	937-944	8mer	-0.03	68	-0.03	0	N/A
hsa-miR-1288-5p	937-943	7mer-1A	-0.01	22	-0.01	0	N/A
hsa-miR-3942-3p	938-944	7mer-m8	-0.02	55	-0.02	0	N/A
hsa-miR-892c-5p	939-946	8mer	-0.03	49	-0.03	0.014	N/A
hsa-miR-506-5p	940-946	7mer-1A	-0.01	36	-0.01	0	N/A
hsa-miR-873-5p.1	952-959	8mer	-0.03	83	-0.03	0.341	N/A
hsa-miR-4772-5p	955-961	7mer-m8	-0.05	46	-0.05	0	N/A
hsa-miR-450b-3p	958-964	7mer-m8	-0.13	88	-0.13	0.014	N/A
hsa-miR-769-3p	958-964	7mer-m8	-0.11	85	-0.11	0.014	N/A
hsa-miR-638	958-964	7mer-1A	-0.11	65	-0.11	0	N/A
hsa-miR-4713-3p	958-964	7mer-1A	-0.07	47	-0.07	0	N/A
hsa-miR-4654	959-966	8mer	-0.12	77	-0.12	0.014	N/A
hsa-miR-4769-5p	959-966	8mer	-0.06	71	-0.06	0.014	N/A
hsa-miR-6778-5p	960-966	7mer-1A	-0.25	88	-0.25	0	N/A
hsa-miR-1233-5p	960-966	7mer-1A	-0.22	85	-0.22	0	N/A
hsa-miR-4648	960-966	7mer-1A	-0.05	62	-0.05	0	N/A
hsa-miR-299-3p	961-968	8mer	-0.21	89	-0.21	0.144	N/A
hsa-miR-4491	962-968	7mer-1A	-0.05	43	-0.05	0	N/A
hsa-miR-4657	962-968	7mer-1A	-0.05	42	-0.05	0	N/A
hsa-miR-4524a-3p	973-979	7mer-1A	-0.1	71	-0.1	0.014	N/A
hsa-miR-1255b-5p	976-982	7mer-m8	-0.07	55	-0.07	0.085	N/A
hsa-miR-1255a	976-982	7mer-m8	-0.06	46	-0.06	0.085	N/A
hsa-miR-6809-5p	981-987	7mer-m8	-0.11	69	-0.11	0	N/A
hsa-miR-486-3p	984-990	7mer-1A	-0.17	66	-0.17	0.076	N/A
hsa-miR-3151-5p	985-991	7mer-m8	-0.2	90	-0.2	0.014	N/A
hsa-miR-1296-3p	986-992	7mer-m8	-0.02	40	-0.02	0	N/A
hsa-miR-194-3p	987-993	7mer-m8	-0.02	50	-0.02	0	N/A
hsa-miR-4733-3p	991-997	7mer-1A	-0.03	53	-0.03	0	N/A
hsa-miR-1226-3p	991-997	7mer-1A	-0.01	37	-0.01	0.085	N/A
hsa-miR-6511b-3p	992-999	8mer	-0.03	34	-0.03	0	N/A
hsa-miR-6511a-3p	992-999	8mer	-0.03	34	-0.03	0	N/A
hsa-miR-1229-3p	993-999	7mer-m8	-0.02	47	-0.02	0	N/A
hsa-miR-6862-3p	993-999	7mer-1A	-0.01	33	-0.01	0	N/A
hsa-miR-6784-3p	993-999	7mer-1A	-0.01	30	-0.01	0	N/A
hsa-miR-4268	995-1006	non-canonical	N/A	N/A	N/A	0	N/A
hsa-miR-4268	995-1006	non-canonical	N/A	N/A	N/A	0	N/A
hsa-miR-7111-3p	996-1002	7mer-m8	-0.02	48	-0.02	0	N/A
hsa-miR-3183	996-1002	7mer-1A	-0.01	36	-0.01	0	N/A
hsa-miR-6769b-3p	996-1002	7mer-1A	-0.02	35	-0.02	0	N/A
hsa-miR-4723-3p	996-1002	7mer-1A	-0.01	28	-0.01	0	N/A
hsa-miR-5193	998-1005	8mer	-0.03	53	-0.03	0	N/A
hsa-miR-660-3p	999-1005	7mer-1A	-0.01	21	-0.01	0	N/A
hsa-miR-624-3p	1005-1011	7mer-m8	-0.02	40	-0.02	0.014	N/A
hsa-miR-4457	1006-1012	7mer-m8	-0.02	41	-0.02	0	N/A
hsa-miR-5582-5p	1009-1015	7mer-m8	-0.02	23	-0.02	0	N/A
hsa-miR-6715b-5p	1010-1016	7mer-m8	-0.04	68	-0.04	0	N/A
hsa-miR-4269	1010-1016	7mer-m8	-0.02	65	-0.02	0	N/A
hsa-miR-6721-5p	1013-1020	8mer	-0.03	38	-0.03	0	N/A
hsa-miR-612	1015-1022	8mer	-0.03	61	-0.03	0.014	N/A
hsa-miR-3187-5p	1015-1022	8mer	-0.03	44	-0.03	0.014	N/A
hsa-miR-5189-5p	1015-1022	8mer	-0.03	43	-0.03	0.014	N/A
hsa-miR-6860	1015-1022	8mer	-0.03	42	-0.03	0.014	N/A
hsa-miR-1285-3p	1015-1022	8mer	-0.03	40	-0.03	0.014	N/A
hsa-miR-378g	1016-1022	7mer-1A	-0.12	84	-0.12	0	N/A
hsa-miR-4486	1016-1022	7mer-1A	-0.01	49	-0.01	0	N/A
hsa-miR-330-5p	1017-1023	7mer-m8	-0.02	39	-0.02	0.602	N/A
hsa-miR-326	1017-1023	7mer-m8	-0.02	39	-0.02	0.602	N/A
hsa-miR-760	1019-1025	7mer-m8	-0.02	24	-0.02	0.163	N/A
hsa-miR-3155b	1021-1027	7mer-m8	-0.03	68	-0.03	0.085	N/A
hsa-miR-3155a	1021-1027	7mer-m8	-0.03	67	-0.03	0.085	N/A
hsa-miR-484	1021-1027	7mer-m8	-0.02	63	-0.02	0.085	N/A
hsa-miR-6511b-5p	1023-1029	7mer-m8	-0.06	68	-0.06	0	N/A
hsa-miR-6811-5p	1023-1029	7mer-m8	-0.05	61	-0.05	0	N/A
hsa-miR-1205	1024-1030	7mer-m8	-0.02	49	-0.02	0.014	N/A
hsa-miR-6876-3p	1031-1037	7mer-1A	-0.01	11	-0.01	0.014	N/A
hsa-miR-626	1031-1037	7mer-1A	-0.01	10	-0.01	0.014	N/A
hsa-miR-3922-5p	1039-1045	7mer-1A	-0.01	34	-0.01	0	N/A
hsa-miR-6790-3p	1044-1050	7mer-1A	-0.03	41	-0.03	0	N/A
hsa-miR-6821-3p	1044-1050	7mer-1A	-0.01	14	-0.01	0	N/A
hsa-miR-4256	1046-1052	7mer-m8	-0.05	55	-0.05	0	N/A
hsa-miR-4750-3p	1046-1052	7mer-1A	-0.01	43	-0.01	0	N/A
hsa-miR-301b-5p	1047-1053	7mer-m8	-0.02	68	-0.02	0.076	N/A
hsa-miR-301a-5p	1047-1053	7mer-m8	-0.02	68	-0.02	0.076	N/A
hsa-miR-6744-3p	1050-1056	7mer-m8	-0.02	50	-0.02	0.076	N/A
hsa-miR-4757-5p	1050-1056	7mer-m8	-0.02	34	-0.02	0.076	N/A
hsa-miR-4650-5p	1052-1058	7mer-m8	-0.02	38	-0.02	0	N/A
hsa-miR-4755-3p	1054-1060	7mer-m8	-0.02	34	-0.02	0	N/A
hsa-miR-4726-5p	1056-1062	7mer-m8	-0.06	39	-0.06	0	N/A
hsa-miR-4640-5p	1056-1062	7mer-m8	-0.04	29	-0.04	0	N/A
hsa-miR-6895-5p	1057-1063	7mer-m8	-0.02	14	-0.02	0	N/A
hsa-miR-3154	1060-1066	7mer-m8	-0.02	47	-0.02	0.085	N/A
hsa-miR-3133	1063-1069	7mer-1A	-0.01	63	-0.01	0	N/A
hsa-miR-186-5p	1063-1069	7mer-1A	-0.01	59	-0.01	0.056	N/A
hsa-miR-3607-3p	1066-1073	8mer	-0.03	59	-0.03	0	N/A
hsa-miR-3686	1067-1073	7mer-m8	-0.02	20	-0.02	0	N/A
hsa-miR-504-5p.1	1083-1089	7mer-1A	-0.04	68	-0.04	0.163	N/A
hsa-miR-10b-5p	1083-1089	7mer-1A	-0.01	26	-0.01	0.163	< 0.1
hsa-miR-10a-5p	1083-1089	7mer-1A	-0.01	25	-0.01	0.163	< 0.1
hsa-miR-585-3p	1092-1098	7mer-1A	-0.16	61	-0.16	0	N/A
hsa-miR-1268a	1092-1098	7mer-1A	-0.09	25	-0.09	0	N/A
hsa-miR-1268b	1092-1098	7mer-1A	-0.09	24	-0.09	0	N/A
hsa-miR-4486	1093-1099	7mer-m8	-0.02	59	-0.02	0	N/A
hsa-miR-939-3p	1094-1100	7mer-m8	-0.02	47	-0.02	0	N/A
hsa-miR-661	1095-1101	7mer-m8	-0.1	66	-0.1	0.014	N/A
hsa-miR-4493	1099-1105	7mer-m8	-0.13	79	-0.13	0	N/A
hsa-miR-6770-5p	1101-1108	8mer	-0.03	53	-0.03	0	N/A
hsa-miR-1253	1102-1108	7mer-1A	-0.02	23	-0.02	0.014	N/A
hsa-miR-3607-5p	1106-1112	7mer-m8	-0.02	42	-0.02	0	N/A
hsa-miR-4641	1109-1116	8mer	-0.16	74	-0.16	0	N/A
hsa-miR-7-5p	1130-1136	7mer-1A	-0.01	39	-0.01	0.056	< 0.1
hsa-miR-6077	1130-1136	7mer-1A	-0.01	38	-0.01	0	N/A
hsa-miR-3116	1133-1139	7mer-m8	-0.09	77	-0.09	0.014	N/A
hsa-miR-1254	1133-1139	7mer-m8	-0.06	60	-0.06	0.014	N/A
hsa-miR-6735-3p	1135-1141	7mer-1A	-0.05	57	-0.05	0	N/A
hsa-miR-6865-5p	1138-1144	7mer-m8	-0.08	76	-0.08	0.555	N/A
hsa-miR-6815-5p	1138-1144	7mer-m8	-0.08	76	-0.08	0.555	N/A
hsa-miR-764	1140-1146	7mer-1A	-0.01	51	-0.01	0	N/A
hsa-miR-3934-5p	1140-1146	7mer-1A	-0.01	34	-0.01	0	N/A
hsa-miR-125a-3p	1140-1146	7mer-1A	-0.01	24	-0.01	0.613	N/A
hsa-miR-3934-3p	1142-1148	7mer-m8	-0.02	30	-0.02	0	N/A
hsa-miR-24-3p	1143-1149	7mer-m8	-0.04	61	-0.04	1.866	0.26
hsa-miR-3185	1154-1160	7mer-1A	-0.01	35	-0.01	0	N/A
hsa-miR-4656	1158-1164	7mer-m8	-0.05	43	-0.05	0	N/A
hsa-miR-3944-3p	1160-1166	7mer-m8	-0.17	62	-0.17	0.076	N/A
hsa-miR-3925-3p	1166-1172	7mer-m8	-0.02	53	-0.02	0	N/A
hsa-miR-6792-3p	1168-1175	8mer	-0.11	71	-0.11	0	N/A
hsa-miR-4691-5p	1168-1175	8mer	-0.04	58	-0.04	0	N/A
hsa-miR-6749-3p	1169-1175	7mer-1A	-0.01	26	-0.01	0	N/A
hsa-miR-4326	1170-1177	8mer	-0.03	47	-0.03	0	N/A
hsa-miR-558	1178-1184	7mer-m8	-0.02	51	-0.02	0.085	N/A
hsa-miR-6778-3p	1186-1193	8mer	-0.04	46	-0.04	0	N/A
hsa-miR-6836-3p	1187-1193	7mer-m8	-0.02	38	-0.02	0	N/A
hsa-miR-6791-3p	1187-1193	7mer-1A	-0.01	26	-0.01	0	N/A
hsa-miR-6829-3p	1187-1193	7mer-1A	-0.01	25	-0.01	0	N/A
hsa-miR-550b-2-5p	1189-1195	7mer-m8	-0.02	29	-0.02	0	N/A
hsa-miR-1271-3p	1189-1195	7mer-1A	-0.02	22	-0.02	0.085	N/A
hsa-miR-550a-3-5p	1189-1195	7mer-1A	-0.01	13	-0.01	0.085	N/A
hsa-miR-550a-5p	1189-1195	7mer-1A	-0.01	13	-0.01	0.085	N/A
hsa-miR-6889-3p	1190-1197	8mer	-0.04	56	-0.04	0.076	N/A
hsa-miR-5008-3p	1191-1197	7mer-1A	-0.01	27	-0.01	0	N/A
hsa-miR-7157-3p	1191-1197	7mer-1A	-0.01	25	-0.01	0	N/A
hsa-miR-6737-3p	1191-1197	7mer-1A	-0.01	25	-0.01	0	N/A
hsa-miR-3664-5p	1193-1199	7mer-m8	-0.02	35	-0.02	0	N/A
hsa-miR-7703	1196-1202	7mer-m8	-0.03	56	-0.03	0	N/A
hsa-miR-4793-3p	1197-1203	7mer-m8	-0.02	36	-0.02	0	N/A
hsa-miR-769-5p	1202-1209	8mer	-0.03	48	-0.03	0.076	N/A
hsa-miR-4786-5p	1203-1209	7mer-1A	-0.08	65	-0.08	0	N/A
hsa-miR-4329	1204-1210	7mer-m8	-0.02	58	-0.02	0	N/A
hsa-miR-4324	1205-1211	7mer-m8	-0.02	35	-0.02	0	N/A
hsa-miR-125a-5p	1206-1212	7mer-m8	-0.02	30	-0.02	0.285	< 0.1
hsa-miR-125b-5p	1206-1212	7mer-m8	-0.02	29	-0.02	0.285	< 0.1
hsa-miR-4319	1206-1212	7mer-m8	-0.02	29	-0.02	0.285	< 0.1
hsa-miR-210-5p	1208-1215	8mer	-0.17	80	-0.17	0.076	N/A
hsa-miR-4749-3p	1209-1215	7mer-1A	-0.01	25	-0.01	0	N/A
hsa-miR-324-3p	1210-1217	8mer	-0.18	88	-0.18	0.085	N/A
hsa-miR-1913	1210-1217	8mer	-0.16	85	-0.16	0.085	N/A
hsa-miR-18a-3p	1211-1217	7mer-1A	-0.01	26	-0.01	0.076	N/A
hsa-miR-6738-3p	1212-1218	7mer-m8	-0.02	43	-0.02	0	N/A
hsa-miR-4727-5p	1212-1218	7mer-1A	-0.03	35	-0.03	0	N/A
hsa-miR-5001-3p	1212-1218	7mer-1A	-0.01	18	-0.01	0	N/A
hsa-miR-3182	1214-1220	7mer-1A	-0.01	42	-0.01	0	N/A
hsa-miR-6740-3p	1215-1222	8mer	-0.03	37	-0.03	0	N/A
hsa-miR-1273d	1222-1228	7mer-m8	-0.02	55	-0.02	0	N/A
hsa-miR-891a-3p	1242-1248	7mer-1A	-0.01	28	-0.01	0	N/A
hsa-miR-3688-5p	1242-1248	7mer-1A	-0.02	14	-0.02	0	N/A
hsa-miR-644a	1243-1250	8mer	-0.15	81	-0.15	0.076	N/A
hsa-miR-147a	1244-1250	7mer-m8	-0.02	63	-0.02	0.085	N/A
hsa-miR-3911	1244-1250	7mer-1A	-0.04	38	-0.04	0	N/A
hsa-miR-6867-5p	1245-1251	7mer-m8	-0.02	16	-0.02	0	N/A
hsa-miR-3650	1246-1252	7mer-m8	-0.02	33	-0.02	0	N/A
hsa-miR-4455	1247-1254	8mer	-0.04	31	-0.04	0	N/A
hsa-miR-609	1248-1254	7mer-1A	-0.01	11	-0.01	0.076	N/A
hsa-miR-6772-5p	1248-1254	7mer-1A	-0.01	4	-0.01	0	N/A
hsa-miR-6748-5p	1249-1255	7mer-m8	-0.02	16	-0.02	0	N/A
hsa-miR-6769b-5p	1250-1256	7mer-m8	-0.02	28	-0.02	0	N/A
hsa-miR-6769a-5p	1250-1256	7mer-m8	-0.02	25	-0.02	0	N/A
hsa-miR-6786-5p	1251-1257	7mer-m8	-0.15	74	-0.15	0	N/A
hsa-miR-3922-5p	1257-1264	8mer	-0.15	85	-0.15	0	N/A
hsa-miR-561-5p	1259-1265	7mer-1A	-0.12	73	-0.12	0	N/A
hsa-miR-539-5p	1265-1271	7mer-m8	-0.02	65	-0.02	0.085	N/A
hsa-miR-3919	1267-1273	7mer-m8	-0.02	44	-0.02	0	N/A
hsa-miR-4786-5p	1275-1282	8mer	-0.03	33	-0.03	0	N/A
hsa-miR-769-5p	1276-1282	7mer-1A	-0.04	57	-0.04	0.076	N/A
hsa-miR-6864-3p	1277-1283	7mer-1A	-0.01	33	-0.01	0	N/A
hsa-miR-3672	1277-1283	7mer-1A	-0.01	23	-0.01	0	N/A
hsa-miR-526b-5p	1279-1285	7mer-m8	-0.02	41	-0.02	0.085	N/A
hsa-miR-431-5p	1281-1287	7mer-1A	-0.01	33	-0.01	1.724	N/A
hsa-miR-511-5p	1282-1288	7mer-1A	-0.01	37	-0.01	0	N/A
hsa-miR-3655	1284-1290	7mer-1A	-0.01	41	-0.01	0	N/A
hsa-miR-578	1285-1291	7mer-m8	-0.02	50	-0.02	0	N/A
hsa-miR-4677-5p	1287-1294	8mer	-0.03	59	-0.03	0	N/A
hsa-miR-22-5p	1287-1293	7mer-1A	-0.01	25	-0.01	0	N/A
hsa-miR-2116-5p	1287-1293	7mer-1A	-0.01	25	-0.01	0	N/A
hsa-miR-4273	1288-1294	7mer-1A	-0.01	47	-0.01	0	N/A
hsa-miR-7156-5p	1288-1294	7mer-1A	-0.01	40	-0.01	0	N/A
hsa-miR-6739-3p	1288-1294	7mer-m8	-0.02	29	-0.02	0	N/A
hsa-miR-6736-3p	1295-1301	7mer-1A	-0.01	33	-0.01	0	N/A
hsa-miR-5702	1298-1304	7mer-m8	-0.07	60	-0.07	0	N/A
hsa-miR-5007-5p	1300-1306	7mer-1A	-0.01	20	-0.01	0	N/A
hsa-miR-519a-5p	1302-1309	8mer	-0.04	57	-0.04	0.085	N/A
hsa-miR-518e-5p	1302-1309	8mer	-0.04	57	-0.04	0.085	N/A
hsa-miR-522-5p	1302-1309	8mer	-0.04	57	-0.04	0.085	N/A
hsa-miR-523-5p	1302-1309	8mer	-0.04	57	-0.04	0.085	N/A
hsa-miR-519c-5p	1302-1309	8mer	-0.04	57	-0.04	0.085	N/A
hsa-miR-519b-5p	1302-1309	8mer	-0.04	57	-0.04	0.085	N/A
hsa-miR-518f-5p	1302-1309	8mer	-0.04	55	-0.04	0.085	N/A
hsa-miR-526a	1302-1309	8mer	-0.04	55	-0.04	0.085	N/A
hsa-miR-520c-5p	1302-1309	8mer	-0.04	55	-0.04	0.085	N/A
hsa-miR-518d-5p	1302-1309	8mer	-0.04	55	-0.04	0.085	N/A
hsa-miR-520g-5p	1302-1308	7mer-1A	-0.04	49	-0.04	0.014	N/A
hsa-miR-4777-5p	1303-1309	7mer-1A	-0.01	27	-0.01	0	N/A
hsa-miR-4699-5p	1308-1314	7mer-m8	-0.02	35	-0.02	0	N/A
hsa-miR-298	1311-1317	7mer-m8	-0.06	61	-0.06	0.085	N/A
hsa-miR-1910-3p	1313-1319	7mer-m8	-0.02	49	-0.02	0	N/A
hsa-miR-6511a-5p	1313-1319	7mer-m8	-0.02	38	-0.02	0	N/A
hsa-miR-4692	1314-1320	7mer-m8	-0.06	69	-0.06	0	N/A
hsa-miR-4514	1314-1320	7mer-m8	-0.05	65	-0.05	0	N/A
hsa-miR-4645-5p	1315-1321	7mer-m8	-0.08	77	-0.08	0.076	N/A
hsa-miR-4673	1315-1321	7mer-m8	-0.06	67	-0.06	0.076	N/A
hsa-miR-4755-3p	1316-1322	7mer-m8	-0.16	79	-0.16	0	N/A
hsa-miR-4691-3p	1319-1325	7mer-1A	-0.01	40	-0.01	0	N/A
hsa-miR-3157-5p	1319-1325	7mer-m8	-0.02	23	-0.02	0	N/A
hsa-miR-4257	1325-1332	8mer	-0.03	61	-0.03	0	N/A
hsa-miR-6847-5p	1326-1332	7mer-1A	-0.05	57	-0.05	0	N/A
hsa-miR-24-3p	1329-1335	7mer-m8	-0.08	75	-0.08	2.092	0.29
hsa-miR-4437	1330-1337	8mer	-0.11	60	-0.11	0	N/A
hsa-miR-4674	1331-1337	7mer-m8	-0.11	77	-0.11	0	N/A
hsa-miR-2681-3p	1335-1341	7mer-m8	-0.02	41	-0.02	0	N/A
hsa-miR-7113-5p	1341-1347	7mer-m8	-0.05	49	-0.05	0	N/A
hsa-miR-3120-3p	1349-1355	7mer-m8	-0.02	35	-0.02	0	N/A
hsa-miR-4762-5p	1366-1372	7mer-1A	-0.01	30	-0.01	0	N/A
hsa-miR-372-5p	1367-1373	7mer-m8	-0.02	63	-0.02	0	N/A
hsa-miR-4279	1371-1377	7mer-m8	-0.02	57	-0.02	0	N/A
hsa-miR-6845-3p	1372-1378	7mer-m8	-0.02	36	-0.02	0	N/A
hsa-miR-4320	1384-1390	7mer-1A	-0.07	71	-0.07	0	N/A
hsa-miR-1246	1385-1391	7mer-m8	-0.02	29	-0.02	0.014	N/A
hsa-miR-3134	1386-1392	7mer-m8	-0.09	76	-0.09	0	N/A
hsa-miR-4525	1390-1396	7mer-m8	-0.06	60	-0.06	0	N/A
hsa-miR-5010-5p	1390-1396	7mer-m8	-0.09	55	-0.09	0	N/A
hsa-miR-4716-3p	1391-1397	7mer-m8	-0.18	74	-0.18	0	N/A
hsa-miR-6794-5p	1391-1397	7mer-m8	-0.15	70	-0.15	0	N/A
hsa-miR-6798-5p	1392-1398	7mer-m8	-0.21	88	-0.21	0.076	N/A
hsa-miR-570-3p	1397-1404	8mer	-0.03	48	-0.03	0	N/A
hsa-miR-345-3p	1401-1408	8mer	-0.03	56	-0.03	0	N/A
hsa-miR-670-5p	1402-1408	7mer-m8	-0.02	46	-0.02	0	N/A
hsa-miR-4732-3p	1402-1408	7mer-1A	-0.01	43	-0.01	0	N/A
hsa-miR-4319	1402-1408	7mer-1A	-0.01	21	-0.01	0.163	< 0.1
hsa-miR-125a-5p	1402-1408	7mer-1A	-0.01	21	-0.01	0.163	< 0.1
hsa-miR-125b-5p	1402-1408	7mer-1A	-0.01	21	-0.01	0.163	< 0.1
hsa-miR-4257	1408-1414	7mer-m8	-0.02	48	-0.02	0	N/A
hsa-miR-2467-3p	1409-1415	7mer-m8	-0.04	50	-0.04	0	N/A
hsa-miR-1910-3p	1411-1417	7mer-m8	-0.02	49	-0.02	0	N/A
hsa-miR-6511a-5p	1411-1417	7mer-m8	-0.02	38	-0.02	0	N/A
hsa-miR-3714	1412-1418	7mer-m8	-0.02	49	-0.02	0	N/A
hsa-miR-605-3p	1413-1419	7mer-m8	-0.02	23	-0.02	0	N/A
hsa-miR-6770-5p	1415-1421	7mer-m8	-0.02	43	-0.02	0	N/A
hsa-miR-4516	1416-1422	7mer-m8	-0.02	58	-0.02	0	N/A
hsa-miR-4434	1416-1422	7mer-m8	-0.02	41	-0.02	0	N/A
hsa-miR-5703	1416-1422	7mer-m8	-0.02	40	-0.02	0	N/A
hsa-miR-6878-5p	1417-1424	8mer	-0.12	71	-0.12	0.076	N/A
hsa-miR-6788-5p	1418-1424	7mer-m8	-0.07	66	-0.07	0	N/A
hsa-miR-30c-2-3p	1418-1424	7mer-m8	-0.05	57	-0.05	0	N/A
hsa-miR-30c-1-3p	1418-1424	7mer-m8	-0.04	53	-0.04	0	N/A
hsa-miR-6731-5p	1418-1424	7mer-1A	-0.05	49	-0.05	0.076	N/A
hsa-miR-8085	1418-1424	7mer-1A	-0.05	47	-0.05	0.076	N/A
hsa-miR-6778-5p	1419-1426	8mer	-0.27	91	-0.27	0	N/A
hsa-miR-1233-5p	1419-1426	8mer	-0.26	90	-0.26	0	N/A
hsa-miR-4654	1420-1426	7mer-1A	-0.07	58	-0.07	0.014	N/A
hsa-miR-4769-5p	1420-1426	7mer-1A	-0.01	29	-0.01	0.014	N/A
hsa-miR-4648	1420-1426	7mer-1A	-0.01	23	-0.01	0	N/A
hsa-miR-4455	1423-1429	7mer-m8	-0.05	33	-0.05	0	N/A
hsa-miR-6747-5p	1424-1430	7mer-m8	-0.17	83	-0.17	0	N/A
hsa-miR-6782-5p	1425-1431	7mer-m8	-0.19	78	-0.19	0	N/A
hsa-miR-3936	1426-1433	8mer	-0.11	79	-0.11	0	N/A
hsa-miR-4280	1432-1438	7mer-1A	-0.01	33	-0.01	0	N/A
hsa-miR-1289	1443-1449	7mer-m8	-0.15	78	-0.15	0.014	N/A
hsa-miR-6089	1452-1458	7mer-m8	-0.15	92	-0.15	0	N/A
hsa-miR-4801	1458-1464	7mer-m8	-0.04	72	-0.04	0	N/A
hsa-miR-4731-3p	1458-1464	7mer-m8	-0.02	59	-0.02	0	N/A
hsa-miR-4261	1462-1468	7mer-m8	-0.04	50	-0.04	0	N/A
hsa-miR-4496	1463-1469	7mer-m8	-0.02	78	-0.02	0	N/A
hsa-miR-651-3p	1464-1470	7mer-m8	-0.02	37	-0.02	0	N/A
hsa-miR-1252-5p	1465-1471	7mer-m8	-0.02	20	-0.02	0.014	N/A
hsa-miR-4533	1466-1472	7mer-m8	-0.12	80	-0.12	0	N/A
hsa-miR-6876-5p	1467-1473	7mer-m8	-0.09	79	-0.09	0	N/A
hsa-miR-4476	1467-1473	7mer-m8	-0.08	76	-0.08	0	N/A
hsa-miR-4719	1474-1480	7mer-1A	-0.01	38	-0.01	0	N/A
hsa-miR-5587-5p	1477-1483	7mer-m8	-0.19	89	-0.19	0	N/A
hsa-miR-585-3p	1485-1491	7mer-m8	-0.21	71	-0.21	0	N/A
hsa-miR-4697-5p	1487-1493	7mer-m8	-0.27	89	-0.27	0	N/A
hsa-miR-4488	1487-1493	7mer-m8	-0.24	84	-0.24	0	N/A
hsa-miR-1237-5p	1487-1493	7mer-m8	-0.21	79	-0.21	0	N/A
hsa-miR-6805-5p	1488-1494	7mer-m8	-0.21	79	-0.21	0	N/A
hsa-miR-6785-5p	1491-1497	7mer-m8	-0.11	74	-0.11	0	N/A
hsa-miR-6883-5p	1491-1497	7mer-m8	-0.1	70	-0.1	0	N/A
hsa-miR-4728-5p	1491-1497	7mer-m8	-0.09	64	-0.09	0	N/A
hsa-miR-149-3p	1491-1497	7mer-m8	-0.07	56	-0.07	0	N/A
hsa-miR-4739	1492-1498	7mer-m8	-0.12	71	-0.12	0.076	N/A
hsa-miR-1321	1492-1498	7mer-m8	-0.09	67	-0.09	0.076	N/A
hsa-miR-4756-5p	1492-1498	7mer-m8	-0.07	62	-0.07	0.076	N/A
hsa-miR-4270	1493-1499	7mer-m8	-0.09	72	-0.09	0	N/A
hsa-miR-4441	1493-1499	7mer-m8	-0.07	66	-0.07	0	N/A
hsa-miR-6754-5p	1493-1499	7mer-m8	-0.05	62	-0.05	0	N/A
hsa-miR-3161	1503-1509	7mer-m8	-0.02	50	-0.02	0	N/A
hsa-miR-4299	1507-1513	7mer-m8	-0.04	63	-0.04	0	N/A
hsa-miR-138-5p	1508-1514	7mer-m8	-0.31	93	-0.31	1.091	< 0.1
hsa-miR-5001-5p	1510-1517	8mer	-0.36	95	-0.36	0.085	N/A
hsa-miR-4498	1510-1517	8mer	-0.35	95	-0.35	0.085	N/A
hsa-miR-4492	1510-1517	8mer	-0.25	94	-0.25	0.085	N/A
hsa-miR-762	1510-1517	8mer	-0.26	94	-0.26	0.085	N/A
hsa-miR-1587	1511-1517	7mer-m8	-0.15	78	-0.15	0	N/A
hsa-miR-3620-5p	1511-1517	7mer-m8	-0.08	74	-0.08	0	N/A
hsa-miR-4741	1511-1517	7mer-1A	-0.07	66	-0.07	0	N/A
hsa-miR-4656	1511-1517	7mer-1A	-0.09	65	-0.09	0	N/A
hsa-miR-6829-5p	1511-1517	7mer-1A	-0.05	59	-0.05	0	N/A
hsa-miR-4675	1511-1517	7mer-1A	-0.02	45	-0.02	0	N/A
hsa-miR-8075	1516-1522	7mer-m8	-0.02	22	-0.02	0	N/A
hsa-miR-4656	1518-1525	8mer	-0.09	65	-0.09	0	N/A
hsa-miR-3620-5p	1519-1525	7mer-m8	-0.16	88	-0.16	0	N/A
hsa-miR-1587	1519-1525	7mer-m8	-0.17	81	-0.17	0	N/A
hsa-miR-4492	1519-1525	7mer-1A	-0.1	74	-0.1	0.014	N/A
hsa-miR-762	1519-1525	7mer-1A	-0.11	73	-0.11	0.014	N/A
hsa-miR-5001-5p	1519-1525	7mer-1A	-0.15	71	-0.15	0.014	N/A
hsa-miR-4741	1519-1525	7mer-1A	-0.08	71	-0.08	0	N/A
hsa-miR-4498	1519-1525	7mer-1A	-0.15	71	-0.15	0.014	N/A
hsa-miR-6829-5p	1519-1525	7mer-1A	-0.04	53	-0.04	0	N/A
hsa-miR-4675	1519-1525	7mer-1A	-0.02	46	-0.02	0	N/A
hsa-miR-4417	1520-1526	7mer-m8	-0.1	73	-0.1	0	N/A
hsa-miR-194-3p	1522-1529	8mer	-0.08	74	-0.08	0	N/A
hsa-miR-5693	1523-1529	7mer-1A	-0.01	43	-0.01	0	N/A
hsa-miR-4697-3p	1524-1530	7mer-m8	-0.06	48	-0.06	0	N/A
hsa-miR-5702	1526-1532	7mer-m8	-0.05	52	-0.05	0	N/A
hsa-miR-6871-5p	1530-1537	8mer	-0.23	91	-0.23	0	N/A
hsa-miR-627-3p	1542-1548	7mer-m8	-0.02	38	-0.02	0	N/A
hsa-miR-6782-3p	1545-1551	7mer-1A	-0.01	35	-0.01	0	N/A
hsa-miR-4691-3p	1554-1560	7mer-m8	-0.02	50	-0.02	0	N/A
hsa-miR-107	1559-1565	7mer-1A	-0.01	18	-0.01	0.128	< 0.1
hsa-miR-103a-3p	1559-1565	7mer-1A	-0.01	18	-0.01	0.128	< 0.1
hsa-miR-1184	1560-1566	7mer-m8	-0.02	56	-0.02	0.085	N/A
hsa-miR-6799-3p	1563-1570	8mer	-0.11	77	-0.11	0	N/A
hsa-miR-3173-5p	1563-1570	8mer	-0.09	74	-0.09	0	N/A
hsa-miR-7976	1564-1570	7mer-1A	-0.06	60	-0.06	0	N/A
hsa-miR-874-3p	1564-1570	7mer-m8	-0.02	33	-0.02	1.349	N/A
hsa-miR-146b-3p	1564-1570	7mer-1A	-0.01	23	-0.01	0.076	N/A
hsa-miR-455-5p	1567-1573	7mer-m8	-0.02	36	-0.02	0.031	< 0.1
hsa-miR-4716-5p	1570-1576	7mer-1A	-0.01	24	-0.01	0	N/A
hsa-miR-4667-3p	1574-1580	7mer-1A	-0.04	53	-0.04	0	N/A
hsa-miR-1470	1574-1580	7mer-1A	-0.01	46	-0.01	0	N/A
hsa-miR-6755-5p	1582-1588	7mer-m8	-0.02	17	-0.02	0	N/A
hsa-miR-7977	1589-1595	7mer-1A	-0.01	33	-0.01	0	N/A
hsa-miR-3158-3p	1595-1601	7mer-m8	-0.02	26	-0.02	0	N/A
hsa-miR-4457	1599-1605	7mer-m8	-0.02	41	-0.02	0	N/A
hsa-miR-4731-3p	1600-1606	7mer-m8	-0.02	59	-0.02	0	N/A
hsa-miR-4801	1600-1606	7mer-m8	-0.02	54	-0.02	0	N/A
hsa-miR-7845-5p	1604-1610	7mer-m8	-0.02	13	-0.02	0	N/A
hsa-miR-6875-5p	1605-1611	7mer-m8	-0.07	74	-0.07	0	N/A
hsa-miR-3126-5p	1605-1611	7mer-m8	-0.07	74	-0.07	0	N/A
hsa-miR-1249-5p	1606-1612	7mer-m8	-0.02	15	-0.02	0	N/A
hsa-miR-6797-5p	1606-1612	7mer-m8	-0.02	14	-0.02	0	N/A
hsa-miR-149-3p	1607-1614	8mer	-0.09	63	-0.09	0	N/A
hsa-miR-6785-5p	1607-1614	8mer	-0.03	47	-0.03	0	N/A
hsa-miR-4728-5p	1607-1614	8mer	-0.04	47	-0.04	0	N/A
hsa-miR-6883-5p	1607-1614	8mer	-0.04	46	-0.04	0	N/A
hsa-miR-6799-5p	1608-1614	7mer-1A	-0.01	35	-0.01	0	N/A
hsa-miR-3689a-3p	1608-1614	7mer-m8	-0.02	30	-0.02	0.076	N/A
hsa-miR-30b-3p	1608-1614	7mer-m8	-0.02	29	-0.02	0.076	N/A
hsa-miR-3689b-3p	1608-1614	7mer-m8	-0.02	29	-0.02	0.076	N/A
hsa-miR-6779-5p	1608-1614	7mer-m8	-0.02	29	-0.02	0.076	N/A
hsa-miR-3689c	1608-1614	7mer-m8	-0.02	29	-0.02	0.076	N/A
hsa-miR-1273h-5p	1608-1614	7mer-m8	-0.02	28	-0.02	0.076	N/A
hsa-miR-6780a-5p	1608-1614	7mer-m8	-0.02	27	-0.02	0.076	N/A
hsa-miR-7106-5p	1608-1614	7mer-1A	-0.01	19	-0.01	0	N/A
hsa-miR-3192-5p	1609-1616	8mer	-0.03	57	-0.03	0.014	N/A
hsa-miR-619-5p	1610-1616	7mer-1A	-0.01	44	-0.01	0	N/A
hsa-miR-204-3p	1610-1616	7mer-1A	-0.01	39	-0.01	0	N/A
hsa-miR-6506-5p	1610-1616	7mer-1A	-0.01	36	-0.01	0	N/A
hsa-miR-4646-5p	1610-1616	7mer-1A	-0.01	23	-0.01	0	N/A
hsa-miR-4314	1610-1616	7mer-m8	-0.02	18	-0.02	0	N/A
hsa-miR-330-5p	1611-1617	7mer-m8	-0.03	50	-0.03	1.335	N/A
hsa-miR-326	1611-1617	7mer-m8	-0.02	39	-0.02	1.335	N/A
hsa-miR-514a-5p	1612-1618	7mer-m8	-0.05	63	-0.05	0.076	N/A
hsa-miR-4522	1613-1619	7mer-m8	-0.09	63	-0.09	0	N/A
hsa-miR-1252-5p	1618-1624	7mer-1A	-0.03	34	-0.03	0.014	N/A
hsa-miR-4512	1628-1634	7mer-m8	-0.06	59	-0.06	0	N/A
hsa-miR-381-5p	1632-1638	7mer-1A	-0.11	57	-0.11	0.076	N/A
hsa-miR-4737	1632-1638	7mer-m8	-0.14	54	-0.14	0	N/A
hsa-miR-6068	1633-1640	8mer	-0.17	63	-0.17	0	N/A
hsa-miR-103a-3p	1640-1646	7mer-m8	-0.02	28	-0.02	0.037	< 0.1
hsa-miR-107	1640-1646	7mer-m8	-0.02	28	-0.02	0.037	< 0.1
hsa-miR-424-5p	1641-1647	7mer-m8	-0.02	28	-0.02	0.037	< 0.1
hsa-miR-497-5p	1641-1647	7mer-m8	-0.02	28	-0.02	0.037	< 0.1
hsa-miR-16-5p	1641-1647	7mer-m8	-0.02	27	-0.02	0.037	< 0.1
hsa-miR-195-5p	1641-1647	7mer-m8	-0.02	27	-0.02	0.037	< 0.1
hsa-miR-15a-5p	1641-1647	7mer-m8	-0.02	25	-0.02	0.037	< 0.1
hsa-miR-15b-5p	1641-1647	7mer-m8	-0.02	25	-0.02	0.037	< 0.1
hsa-miR-6838-5p	1641-1647	7mer-m8	-0.02	23	-0.02	0.037	< 0.1
hsa-miR-4303	1649-1656	8mer	-0.09	81	-0.09	0	N/A
hsa-miR-6751-3p	1649-1655	7mer-1A	-0.02	47	-0.02	0.412	N/A
hsa-miR-1199-5p	1649-1655	7mer-1A	-0.01	37	-0.01	0.412	N/A
hsa-miR-4762-3p	1651-1657	7mer-1A	-0.01	35	-0.01	0	N/A
hsa-miR-3177-3p	1662-1668	7mer-1A	-0.09	56	-0.09	0	N/A
hsa-miR-6757-5p	1667-1673	7mer-m8	-0.02	28	-0.02	0	N/A
hsa-miR-1207-5p	1670-1676	7mer-m8	-0.09	68	-0.09	0	N/A
hsa-miR-4763-3p	1670-1676	7mer-m8	-0.06	59	-0.06	0	N/A
hsa-miR-6721-5p	1671-1678	8mer	-0.05	46	-0.05	0	N/A
hsa-miR-298	1683-1689	7mer-1A	-0.04	55	-0.04	0.085	N/A
hsa-miR-3158-5p	1684-1690	7mer-m8	-0.02	43	-0.02	0.076	N/A
hsa-miR-6777-3p	1699-1705	7mer-m8	-0.09	74	-0.09	0	N/A
hsa-miR-4252	1701-1707	7mer-1A	-0.06	72	-0.06	0	N/A
hsa-miR-384	1714-1720	7mer-m8	-0.02	43	-0.02	0.208	N/A
hsa-miR-7975	1714-1720	7mer-1A	-0.03	42	-0.03	0	N/A
hsa-miR-5571-3p	1714-1720	7mer-1A	-0.01	35	-0.01	0	N/A
hsa-miR-1266-5p	1721-1727	7mer-1A	-0.06	71	-0.06	0.014	N/A
hsa-miR-3664-3p	1721-1727	7mer-1A	-0.04	58	-0.04	0	N/A
hsa-miR-4518	1721-1727	7mer-1A	-0.01	49	-0.01	0.014	N/A
hsa-miR-4639-3p	1724-1730	7mer-m8	-0.03	62	-0.03	0	N/A
hsa-miR-6777-3p	1725-1732	8mer	-0.1	76	-0.1	0	N/A
hsa-miR-483-3p.2	1730-1736	7mer-1A	-0.05	67	-0.05	1.119	N/A
hsa-miR-4757-5p	1735-1741	7mer-1A	-0.13	81	-0.13	0	N/A
hsa-miR-6878-3p	1735-1741	7mer-m8	-0.14	80	-0.14	0	N/A
hsa-miR-6744-3p	1735-1741	7mer-1A	-0.06	76	-0.06	0	N/A
hsa-miR-3922-3p	1736-1742	7mer-m8	-0.07	71	-0.07	0	N/A
hsa-miR-3176	1736-1742	7mer-m8	-0.05	62	-0.05	0	N/A
hsa-miR-5580-5p	1738-1744	7mer-1A	-0.11	67	-0.11	0	N/A
hsa-miR-3074-5p	1746-1752	7mer-m8	-0.03	76	-0.03	0	N/A
hsa-miR-3667-3p	1748-1755	8mer	-0.03	49	-0.03	0	N/A
hsa-miR-6734-3p	1749-1755	7mer-1A	-0.01	33	-0.01	0	N/A
hsa-miR-519d-5p	1757-1764	8mer	-0.03	49	-0.03	0	N/A
hsa-miR-5695	1758-1764	7mer-1A	-0.04	56	-0.04	0	N/A
hsa-miR-515-5p	1758-1764	7mer-m8	-0.02	31	-0.02	0.076	N/A
hsa-miR-519e-5p	1758-1764	7mer-m8	-0.02	31	-0.02	0.076	N/A
hsa-miR-6845-3p	1760-1766	7mer-1A	-0.02	34	-0.02	0	N/A
hsa-miR-7110-3p	1761-1767	7mer-m8	-0.1	71	-0.1	0	N/A
hsa-miR-4639-3p	1763-1769	7mer-m8	-0.12	86	-0.12	0.076	N/A
hsa-miR-545-3p	1770-1776	7mer-m8	-0.02	31	-0.02	0.085	N/A
hsa-miR-3120-3p	1771-1777	7mer-m8	-0.02	35	-0.02	0	N/A
hsa-miR-6874-5p	1789-1795	7mer-m8	-0.19	87	-0.19	0	N/A
hsa-miR-4633-3p	1789-1795	7mer-1A	-0.15	80	-0.15	0	N/A
hsa-miR-6500-5p	1789-1795	7mer-1A	-0.14	78	-0.14	0	N/A
hsa-miR-7847-3p	1791-1797	7mer-1A	-0.09	57	-0.09	0	N/A
hsa-miR-4491	1792-1798	7mer-m8	-0.05	49	-0.05	0	N/A
hsa-miR-4657	1792-1798	7mer-m8	-0.05	48	-0.05	0	N/A
hsa-miR-8066	1794-1800	7mer-1A	-0.05	67	-0.05	0	N/A
hsa-miR-629-5p	1799-1805	7mer-m8	-0.04	47	-0.04	0	N/A
hsa-miR-193b-5p	1800-1807	8mer	-0.12	67	-0.12	0.076	N/A
hsa-miR-6813-5p	1800-1812	non-canonical	N/A	N/A	N/A	0	N/A
hsa-miR-6813-5p	1800-1812	non-canonical	N/A	N/A	N/A	0	N/A
hsa-miR-6855-5p	1801-1807	7mer-m8	-0.09	68	-0.09	0	N/A
hsa-miR-3170	1801-1807	7mer-m8	-0.05	50	-0.05	0	N/A
hsa-miR-7155-5p	1802-1808	7mer-m8	-0.09	77	-0.09	0.439	N/A
hsa-miR-4731-5p	1803-1809	7mer-m8	-0.19	89	-0.19	0	N/A
hsa-miR-4505	1804-1810	7mer-m8	-0.08	62	-0.08	0	N/A
hsa-miR-5787	1804-1810	7mer-m8	-0.04	60	-0.04	0	N/A
hsa-miR-5001-5p	1805-1811	7mer-m8	-0.17	74	-0.17	0.085	N/A
hsa-miR-4498	1805-1811	7mer-m8	-0.17	74	-0.17	0.085	N/A
hsa-miR-762	1805-1811	7mer-m8	-0.1	72	-0.1	0.085	N/A
hsa-miR-4492	1805-1811	7mer-m8	-0.06	62	-0.06	0.085	N/A
hsa-miR-4446-3p	1806-1812	7mer-m8	-0.08	65	-0.08	0.085	N/A
hsa-miR-4524b-3p	1810-1816	7mer-m8	-0.02	56	-0.02	0	N/A
hsa-miR-1324	1811-1817	7mer-m8	-0.02	41	-0.02	0.014	N/A
hsa-miR-4435	1815-1821	7mer-m8	-0.02	33	-0.02	0	N/A
hsa-miR-3190-5p	1816-1822	7mer-m8	-0.02	21	-0.02	0	N/A
hsa-miR-6791-5p	1819-1825	7mer-1A	-0.08	62	-0.08	0	N/A
hsa-miR-4292	1819-1825	7mer-1A	-0.05	51	-0.05	0	N/A
hsa-miR-4308	1819-1825	7mer-1A	-0.01	20	-0.01	0	N/A
hsa-miR-7113-3p	1820-1827	8mer	-0.03	52	-0.03	0	N/A
hsa-miR-4469	1821-1827	7mer-1A	-0.01	42	-0.01	0	N/A
hsa-miR-6867-3p	1821-1827	7mer-m8	-0.02	32	-0.02	0	N/A
hsa-miR-4287	1821-1827	7mer-1A	-0.01	32	-0.01	0	N/A
hsa-miR-4685-3p	1821-1827	7mer-1A	-0.01	31	-0.01	0	N/A
hsa-miR-490-5p	1827-1833	7mer-m8	-0.02	37	-0.02	0	N/A
hsa-miR-4802-3p	1828-1834	7mer-m8	-0.02	22	-0.02	0	N/A
hsa-miR-4717-3p	1829-1835	7mer-m8	-0.02	43	-0.02	0	N/A
hsa-miR-5589-3p	1830-1836	7mer-m8	-0.06	57	-0.06	0	N/A
hsa-miR-3663-3p	1833-1839	7mer-1A	-0.02	31	-0.02	0	N/A
hsa-miR-361-3p	1846-1853	8mer	-0.11	73	-0.11	0	N/A
hsa-miR-135b-3p	1854-1860	7mer-1A	-0.08	56	-0.08	0	N/A
hsa-miR-3674	1855-1861	7mer-1A	-0.01	11	-0.01	0	N/A
hsa-miR-33a-3p	1866-1872	7mer-m8	-0.02	49	-0.02	0	N/A
hsa-miR-3908	1869-1875	7mer-m8	-0.02	57	-0.02	0	N/A
hsa-miR-3910	1883-1889	7mer-m8	-0.02	41	-0.02	0	N/A
hsa-miR-548an	1884-1890	7mer-m8	-0.02	26	-0.02	0	N/A
hsa-miR-1273a	1896-1902	7mer-1A	-0.1	36	-0.1	0	N/A
hsa-miR-1207-3p	1900-1906	7mer-m8	-0.02	43	-0.02	0.014	N/A
hsa-miR-455-3p.2	1912-1918	7mer-m8	-0.04	77	-0.04	0.078	< 0.1
hsa-miR-17-3p	1913-1919	7mer-m8	-0.02	48	-0.02	0.014	N/A
hsa-miR-509-3-5p	1914-1920	7mer-m8	-0.08	81	-0.08	0	N/A
hsa-miR-4418	1914-1920	7mer-m8	-0.08	80	-0.08	0	N/A
hsa-miR-509-5p	1914-1920	7mer-m8	-0.07	79	-0.07	0	N/A
hsa-miR-3914	1919-1925	7mer-1A	-0.04	56	-0.04	0	N/A
hsa-miR-8078	1922-1928	7mer-m8	-0.08	65	-0.08	0	N/A
hsa-miR-5007-5p	1925-1932	8mer	-0.09	75	-0.09	0	N/A
hsa-miR-3170	1937-1944	8mer	-0.22	90	-0.22	0	N/A
hsa-miR-6855-5p	1937-1944	8mer	-0.19	86	-0.19	0	N/A
hsa-miR-193b-5p	1937-1943	7mer-1A	-0.12	66	-0.12	0	N/A
hsa-miR-5572	1938-1944	7mer-m8	-0.1	79	-0.1	0	N/A
hsa-miR-6812-5p	1938-1944	7mer-1A	-0.14	70	-0.14	0	N/A
hsa-miR-6737-5p	1938-1944	7mer-1A	-0.09	61	-0.09	0	N/A
hsa-miR-6819-5p	1938-1944	7mer-1A	-0.09	60	-0.09	0	N/A
hsa-miR-4259	1940-1946	7mer-m8	-0.14	75	-0.14	0	N/A
hsa-miR-518a-5p	1945-1951	7mer-m8	-0.02	54	-0.02	0.014	N/A
hsa-miR-527	1945-1951	7mer-m8	-0.02	54	-0.02	0.014	N/A
hsa-miR-548av-3p	1949-1955	7mer-m8	-0.04	76	-0.04	0	N/A
hsa-miR-4738-3p	1950-1956	7mer-m8	-0.02	44	-0.02	0	N/A
hsa-miR-6508-5p	1953-1960	8mer	-0.03	46	-0.03	0	N/A
hsa-miR-8067	1953-1960	8mer	-0.03	46	-0.03	0	N/A
hsa-miR-517-5p	1955-1961	7mer-m8	-0.04	44	-0.04	0.085	N/A
hsa-miR-1301-5p	1956-1962	7mer-m8	-0.13	71	-0.13	0	N/A
hsa-miR-6502-5p	1956-1962	7mer-m8	-0.11	63	-0.11	0	N/A
hsa-miR-6796-3p	1958-1964	7mer-m8	-0.02	47	-0.02	0	N/A
hsa-miR-6504-3p	1970-1976	7mer-m8	-0.02	47	-0.02	0	N/A
hsa-miR-885-5p	1972-1978	7mer-m8	-0.1	84	-0.1	0.076	N/A
hsa-miR-6512-5p	1973-1979	7mer-m8	-0.02	27	-0.02	0	N/A
hsa-miR-4705	1978-1984	7mer-m8	-0.02	49	-0.02	0	N/A
hsa-miR-139-3p	1986-1992	7mer-1A	-0.01	20	-0.01	0	N/A
hsa-miR-139-5p	1992-1999	8mer	-0.03	57	-0.03	0.031	< 0.1
hsa-miR-6807-3p	2003-2009	7mer-m8	-0.02	57	-0.02	0.147	< 0.1
hsa-miR-217	2003-2009	7mer-m8	-0.02	56	-0.02	0.147	< 0.1
hsa-miR-141-3p	2006-2012	7mer-m8	-0.02	44	-0.02	0.46	< 0.1
hsa-miR-200a-3p	2006-2012	7mer-m8	-0.02	44	-0.02	0.46	< 0.1
hsa-miR-122-5p	2013-2019	7mer-1A	-0.05	64	-0.05	0.147	< 0.1
hsa-miR-504-3p	2013-2019	7mer-1A	-0.01	33	-0.01	0	N/A
hsa-miR-3198	2014-2020	7mer-1A	-0.01	53	-0.01	0	N/A
hsa-miR-4309	2014-2020	7mer-1A	-0.01	46	-0.01	0	N/A
hsa-miR-6086	2018-2025	8mer	-0.03	60	-0.03	0.076	N/A
hsa-miR-377-5p	2018-2025	8mer	-0.03	40	-0.03	0.076	N/A
hsa-miR-655-5p	2019-2025	7mer-1A	-0.05	47	-0.05	0	N/A
hsa-miR-7162-3p	2020-2027	8mer	-0.11	89	-0.11	0	N/A
hsa-miR-4649-3p	2021-2027	7mer-1A	-0.01	41	-0.01	0	N/A
hsa-miR-3921	2022-2028	7mer-m8	-0.02	40	-0.02	0	N/A
hsa-miR-4653-5p	2022-2028	7mer-m8	-0.02	39	-0.02	0	N/A
hsa-miR-6877-3p	2025-2031	7mer-m8	-0.11	86	-0.11	0	N/A
hsa-miR-6819-3p	2025-2031	7mer-m8	-0.03	64	-0.03	0	N/A
hsa-miR-7109-3p	2026-2032	7mer-m8	-0.08	74	-0.08	0	N/A
hsa-miR-451b	2033-2039	7mer-m8	-0.02	30	-0.02	0	N/A
hsa-miR-2355-5p	2041-2048	8mer	-0.07	62	-0.07	0	N/A
hsa-miR-3679-3p	2043-2049	7mer-1A	-0.01	35	-0.01	0	N/A
hsa-miR-4769-3p	2049-2055	7mer-m8	-0.02	44	-0.02	0	N/A
hsa-miR-6817-5p	2049-2055	7mer-m8	-0.02	43	-0.02	0	N/A
hsa-miR-6727-3p	2050-2056	7mer-m8	-0.02	24	-0.02	0	N/A
hsa-miR-4722-3p	2050-2056	7mer-m8	-0.02	20	-0.02	0	N/A
hsa-miR-6776-3p	2055-2061	7mer-m8	-0.15	86	-0.15	0	N/A
hsa-miR-1305	2059-2065	7mer-m8	-0.02	78	-0.02	0	N/A
hsa-miR-6823-5p	2064-2070	7mer-m8	-0.02	37	-0.02	0	N/A
hsa-miR-6836-5p	2066-2072	7mer-1A	-0.04	52	-0.04	0.085	N/A
hsa-miR-1909-3p	2066-2072	7mer-1A	-0.05	51	-0.05	0	N/A
hsa-miR-6132	2066-2072	7mer-1A	-0.05	51	-0.05	0.085	N/A
hsa-miR-6722-3p	2066-2072	7mer-1A	-0.02	28	-0.02	0	N/A
hsa-miR-3944-5p	2068-2074	7mer-1A	-0.01	38	-0.01	0	N/A
hsa-miR-143-5p	2068-2074	7mer-1A	-0.01	28	-0.01	0	N/A
hsa-miR-4764-5p	2071-2077	7mer-m8	-0.03	33	-0.03	0	N/A
hsa-miR-1265	2072-2078	7mer-m8	-0.02	42	-0.02	0.014	N/A
hsa-miR-3605-5p	2073-2079	7mer-m8	-0.03	36	-0.03	0	N/A
hsa-miR-6894-5p	2074-2080	7mer-m8	-0.02	27	-0.02	0	N/A
hsa-miR-7106-5p	2075-2082	8mer	-0.03	39	-0.03	0	N/A
hsa-miR-6799-5p	2076-2082	7mer-1A	-0.03	66	-0.03	0	N/A
hsa-miR-149-3p	2076-2082	7mer-1A	-0.02	34	-0.02	0	N/A
hsa-miR-3689a-3p	2076-2082	7mer-m8	-0.02	30	-0.02	0	N/A
hsa-miR-30b-3p	2076-2082	7mer-m8	-0.02	29	-0.02	0	N/A
hsa-miR-3689c	2076-2082	7mer-m8	-0.02	29	-0.02	0	N/A
hsa-miR-3689b-3p	2076-2082	7mer-m8	-0.02	29	-0.02	0	N/A
hsa-miR-6779-5p	2076-2082	7mer-m8	-0.02	29	-0.02	0	N/A
hsa-miR-1273h-5p	2076-2082	7mer-m8	-0.02	28	-0.02	0	N/A
hsa-miR-6780a-5p	2076-2082	7mer-m8	-0.02	27	-0.02	0	N/A
hsa-miR-6883-5p	2076-2082	7mer-1A	-0.01	25	-0.01	0	N/A
hsa-miR-6785-5p	2076-2082	7mer-1A	-0.01	25	-0.01	0	N/A
hsa-miR-4728-5p	2076-2082	7mer-1A	-0.01	22	-0.01	0	N/A
hsa-miR-3192-5p	2077-2083	7mer-m8	-0.02	45	-0.02	0.014	N/A
hsa-miR-6791-5p	2079-2085	7mer-m8	-0.1	66	-0.1	0	N/A
hsa-miR-4292	2079-2085	7mer-m8	-0.04	49	-0.04	0	N/A
hsa-miR-1291	2081-2088	8mer	-0.03	30	-0.03	0.014	N/A
hsa-miR-6775-3p	2081-2088	8mer	-0.03	27	-0.03	0.014	N/A
hsa-miR-328-3p	2082-2088	7mer-m8	-0.02	24	-0.02	0.254	N/A
hsa-miR-6851-3p	2082-2088	7mer-1A	-0.01	17	-0.01	0	N/A
hsa-miR-4492	2086-2092	7mer-m8	-0.02	38	-0.02	0.085	N/A
hsa-miR-762	2086-2092	7mer-m8	-0.02	35	-0.02	0.085	N/A
hsa-miR-4498	2086-2092	7mer-m8	-0.02	23	-0.02	0.085	N/A
hsa-miR-5001-5p	2086-2092	7mer-m8	-0.02	22	-0.02	0.085	N/A
hsa-miR-185-3p	2087-2094	8mer	-0.19	71	-0.19	0.076	N/A
hsa-miR-4283	2088-2094	7mer-1A	-0.01	21	-0.01	0	N/A
hsa-miR-4489	2088-2094	7mer-1A	-0.01	8	-0.01	0	N/A
hsa-miR-4667-5p	2090-2096	7mer-1A	-0.11	71	-0.11	0.085	N/A
hsa-miR-8089	2090-2096	7mer-1A	-0.09	68	-0.09	0.085	N/A
hsa-miR-4700-5p	2090-2096	7mer-1A	-0.04	46	-0.04	0.085	N/A
hsa-miR-637	2090-2096	7mer-1A	-0.03	46	-0.03	0.014	N/A
hsa-miR-7155-5p	2090-2096	7mer-1A	-0.01	30	-0.01	0	N/A
hsa-miR-4314	2091-2097	7mer-1A	-0.01	12	-0.01	0	N/A
hsa-miR-6768-3p	2100-2106	7mer-m8	-0.02	56	-0.02	0	N/A
hsa-miR-3919	2105-2111	7mer-m8	-0.02	44	-0.02	0	N/A
hsa-miR-1910-3p	2108-2114	7mer-m8	-0.02	49	-0.02	0	N/A
hsa-miR-6511a-5p	2108-2114	7mer-m8	-0.02	38	-0.02	0	N/A
hsa-miR-4692	2109-2115	7mer-m8	-0.02	49	-0.02	0	N/A
hsa-miR-4514	2109-2115	7mer-m8	-0.02	39	-0.02	0	N/A
hsa-miR-6721-5p	2112-2118	7mer-m8	-0.04	44	-0.04	0	N/A
hsa-miR-4632-5p	2113-2119	7mer-m8	-0.02	40	-0.02	0	N/A
hsa-miR-7843-5p	2113-2119	7mer-m8	-0.02	39	-0.02	0	N/A
hsa-miR-6879-5p	2113-2119	7mer-m8	-0.02	31	-0.02	0	N/A
hsa-miR-4436b-3p	2113-2119	7mer-m8	-0.02	30	-0.02	0	N/A
hsa-miR-6735-5p	2113-2119	7mer-m8	-0.02	30	-0.02	0	N/A
hsa-miR-6836-5p	2115-2121	7mer-m8	-0.11	73	-0.11	0.085	N/A
hsa-miR-6132	2115-2121	7mer-m8	-0.11	71	-0.11	0.085	N/A
hsa-miR-1207-5p	2116-2122	7mer-m8	-0.04	52	-0.04	0	N/A
hsa-miR-4763-3p	2116-2122	7mer-m8	-0.02	35	-0.02	0	N/A
hsa-miR-6721-5p	2117-2123	7mer-m8	-0.04	42	-0.04	0	N/A
hsa-miR-6735-5p	2118-2124	7mer-m8	-0.02	40	-0.02	0	N/A
hsa-miR-4632-5p	2118-2124	7mer-m8	-0.02	40	-0.02	0	N/A
hsa-miR-7843-5p	2118-2124	7mer-m8	-0.02	39	-0.02	0	N/A
hsa-miR-6879-5p	2118-2124	7mer-m8	-0.02	31	-0.02	0	N/A
hsa-miR-4436b-3p	2118-2124	7mer-m8	-0.02	30	-0.02	0	N/A
hsa-miR-6814-5p	2122-2128	7mer-m8	-0.02	45	-0.02	0	N/A
hsa-miR-5699-5p	2124-2130	7mer-m8	-0.02	17	-0.02	0	N/A
hsa-miR-874-5p	2125-2132	8mer	-0.09	53	-0.09	0.076	N/A
hsa-miR-663b	2127-2133	7mer-m8	-0.02	42	-0.02	0.014	N/A
hsa-miR-6815-5p	2129-2135	7mer-m8	-0.02	41	-0.02	0	N/A
hsa-miR-6865-5p	2129-2135	7mer-m8	-0.02	40	-0.02	0	N/A
hsa-miR-6134	2130-2136	7mer-m8	-0.02	25	-0.02	0.014	N/A
hsa-miR-4257	2132-2138	7mer-m8	-0.02	48	-0.02	0	N/A
hsa-miR-2467-3p	2133-2139	7mer-m8	-0.02	33	-0.02	0.439	N/A
hsa-miR-1910-3p	2135-2141	7mer-m8	-0.02	49	-0.02	0	N/A
hsa-miR-6511a-5p	2135-2141	7mer-m8	-0.02	38	-0.02	0	N/A
hsa-miR-1827	2136-2142	7mer-m8	-0.02	21	-0.02	0.014	N/A
hsa-miR-650	2137-2144	8mer	-0.03	24	-0.03	0.085	N/A
hsa-miR-3612	2137-2144	8mer	-0.03	21	-0.03	0.085	N/A
hsa-miR-4443	2138-2144	7mer-m8	-0.04	58	-0.04	0	N/A
hsa-miR-3135b	2140-2147	8mer	-0.03	50	-0.03	0	N/A
hsa-miR-1287-5p	2141-2147	7mer-1A	-0.01	22	-0.01	0	N/A
hsa-miR-3692-5p	2142-2148	7mer-m8	-0.02	41	-0.02	0.562	N/A
hsa-miR-370-3p	2143-2149	7mer-m8	-0.02	41	-0.02	0.031	N/A
hsa-miR-6893-3p	2143-2149	7mer-m8	-0.02	31	-0.02	0.031	N/A
hsa-miR-596	2145-2151	7mer-m8	-0.05	79	-0.05	0.014	N/A
hsa-miR-486-3p	2158-2164	7mer-1A	-0.14	57	-0.14	0.076	N/A
hsa-miR-6852-5p	2160-2166	7mer-m8	-0.02	44	-0.02	0.555	N/A
hsa-miR-661	2161-2167	7mer-m8	-0.05	49	-0.05	0.085	N/A
hsa-miR-3922-5p	2165-2171	7mer-m8	-0.02	45	-0.02	0	N/A
hsa-miR-6814-5p	2167-2173	7mer-m8	-0.02	45	-0.02	0	N/A
hsa-miR-4633-5p	2172-2178	7mer-1A	-0.03	19	-0.03	0	N/A
hsa-miR-944	2175-2181	7mer-1A	-0.01	41	-0.01	0.085	N/A
hsa-miR-5692a	2178-2184	7mer-m8	-0.02	73	-0.02	0	N/A
hsa-miR-625-5p	2183-2189	7mer-m8	-0.16	62	-0.16	0	N/A
hsa-miR-6795-5p	2184-2191	8mer	-0.41	93	-0.41	0	N/A
hsa-miR-6887-5p	2184-2191	8mer	-0.39	91	-0.39	0	N/A
hsa-miR-7109-5p	2185-2192	8mer	-0.33	94	-0.33	0	N/A
hsa-miR-6885-5p	2185-2191	7mer-1A	-0.14	54	-0.14	0	N/A
hsa-miR-328-5p	2185-2191	7mer-1A	-0.1	52	-0.1	0	N/A
hsa-miR-1275	2186-2192	7mer-1A	-0.11	74	-0.11	0.014	N/A
hsa-miR-4665-5p	2186-2192	7mer-1A	-0.17	74	-0.17	0.014	N/A
hsa-miR-6803-5p	2186-2192	7mer-1A	-0.06	52	-0.06	0	N/A
hsa-miR-6751-5p	2186-2192	7mer-1A	-0.05	46	-0.05	0	N/A
hsa-miR-450a-2-3p	2187-2193	7mer-1A	-0.14	66	-0.14	0.076	N/A
hsa-miR-4260	2187-2193	7mer-1A	-0.08	65	-0.08	0	N/A
hsa-miR-5572	2187-2193	7mer-1A	-0.01	26	-0.01	0	N/A
hsa-miR-129-5p	2190-2196	7mer-1A	-0.01	47	-0.01	2.003	< 0.1
hsa-miR-550b-2-5p	2196-2203	8mer	-0.28	95	-0.28	0	N/A
hsa-miR-1271-3p	2196-2202	7mer-1A	-0.12	63	-0.12	0.085	N/A
hsa-miR-550a-3-5p	2196-2202	7mer-1A	-0.1	57	-0.1	0.085	N/A
hsa-miR-550a-5p	2196-2202	7mer-1A	-0.1	56	-0.1	0.085	N/A
hsa-miR-2113	2198-2205	8mer	-0.03	69	-0.03	0	N/A
hsa-miR-5010-3p	2199-2205	7mer-1A	-0.01	31	-0.01	0	N/A
hsa-miR-640	2214-2221	8mer	-0.22	92	-0.22	0.014	N/A
hsa-miR-6844	2219-2225	7mer-1A	-0.01	30	-0.01	0	N/A
hsa-miR-539-5p	2229-2235	7mer-1A	-0.01	46	-0.01	0.085	N/A
hsa-miR-4251	2230-2236	7mer-m8	-0.02	36	-0.02	0	N/A
hsa-miR-4420	2233-2240	8mer	-0.03	67	-0.03	0	N/A
hsa-miR-181b-3p	2233-2240	8mer	-0.05	65	-0.05	0	N/A
hsa-miR-181b-2-3p	2233-2240	8mer	-0.05	65	-0.05	0	N/A
hsa-miR-653-3p	2234-2240	7mer-1A	-0.01	44	-0.01	0.076	N/A
hsa-miR-664b-3p	2239-2245	7mer-1A	-0.01	42	-0.01	0.085	N/A
hsa-miR-579-3p	2239-2245	7mer-1A	-0.01	41	-0.01	0.085	N/A
hsa-miR-5696	2239-2245	7mer-1A	-0.01	34	-0.01	0	N/A
hsa-miR-335-3p	2241-2247	7mer-m8	-0.02	61	-0.02	0	N/A
hsa-miR-892c-3p	2245-2251	7mer-m8	-0.02	37	-0.02	0.574	N/A
hsa-miR-4676-3p	2245-2251	7mer-m8	-0.02	37	-0.02	0.574	N/A
hsa-miR-452-5p	2245-2251	7mer-m8	-0.02	34	-0.02	0.574	N/A
hsa-miR-7161-5p	2249-2255	7mer-m8	-0.02	49	-0.02	0	N/A
hsa-miR-548u	2249-2255	7mer-m8	-0.02	48	-0.02	0	N/A
hsa-miR-3163	2254-2260	7mer-1A	-0.01	45	-0.01	0	N/A
hsa-miR-4484	2261-2267	7mer-1A	-0.11	85	-0.11	0	N/A
hsa-miR-6768-3p	2261-2267	7mer-1A	-0.04	64	-0.04	0	N/A
hsa-miR-548an	2261-2267	7mer-1A	-0.05	59	-0.05	0	N/A
hsa-miR-4509	2262-2268	7mer-m8	-0.02	51	-0.02	0	N/A
hsa-miR-513b-5p	2269-2275	7mer-m8	-0.02	48	-0.02	0.62	N/A
hsa-miR-125b-2-3p	2269-2275	7mer-1A	-0.01	32	-0.01	0.562	N/A
hsa-miR-4457	2269-2275	7mer-1A	-0.01	31	-0.01	0	N/A
hsa-miR-6750-3p	2272-2278	7mer-m8	-0.02	71	-0.02	0	N/A
hsa-miR-6859-3p	2289-2295	7mer-m8	-0.23	87	-0.23	0	N/A
hsa-miR-3667-5p	2291-2298	8mer	-0.13	82	-0.13	0	N/A
hsa-miR-548ao-3p	2292-2298	7mer-1A	-0.11	84	-0.11	0	N/A
hsa-miR-4803	2296-2302	7mer-m8	-0.02	41	-0.02	0.076	N/A
hsa-miR-495-3p	2300-2306	7mer-m8	-0.02	78	-0.02	1.798	N/A
hsa-miR-5688	2300-2306	7mer-m8	-0.02	77	-0.02	1.798	N/A
hsa-miR-5197-3p	2311-2317	7mer-m8	-0.02	47	-0.02	0	N/A
hsa-miR-5695	2322-2328	7mer-m8	-0.02	38	-0.02	0	N/A
hsa-miR-4691-5p	2324-2330	7mer-m8	-0.04	60	-0.04	0	N/A
hsa-miR-6792-3p	2324-2330	7mer-m8	-0.07	58	-0.07	0	N/A
hsa-miR-4279	2326-2332	7mer-m8	-0.02	57	-0.02	0	N/A
hsa-miR-6845-3p	2327-2333	7mer-m8	-0.02	36	-0.02	0	N/A
hsa-miR-7109-3p	2336-2342	7mer-m8	-0.1	79	-0.1	0	N/A
hsa-miR-6804-3p	2348-2354	7mer-1A	-0.22	87	-0.22	0	N/A
hsa-miR-500a-3p	2348-2354	7mer-m8	-0.18	86	-0.18	0.076	N/A
hsa-miR-501-3p	2349-2356	8mer	-0.27	95	-0.27	0.144	N/A
hsa-miR-502-3p	2349-2356	8mer	-0.27	95	-0.27	0.144	N/A
hsa-miR-675-3p	2352-2358	7mer-m8	-0.02	56	-0.02	0.076	N/A
hsa-miR-223-5p	2354-2360	7mer-1A	-0.01	13	-0.01	0	N/A
hsa-miR-6753-3p	2358-2364	7mer-m8	-0.02	28	-0.02	0	N/A
hsa-miR-7107-3p	2358-2364	7mer-m8	-0.02	28	-0.02	0	N/A
hsa-miR-193a-5p	2360-2366	7mer-1A	-0.01	16	-0.01	0.128	< 0.1
hsa-miR-6742-3p	2362-2368	7mer-m8	-0.02	48	-0.02	0	N/A
hsa-miR-7851-3p	2363-2369	7mer-m8	-0.17	78	-0.17	0	N/A
hsa-miR-6765-3p	2364-2371	8mer	-0.1	83	-0.1	0	N/A
hsa-miR-3622a-3p	2365-2371	7mer-1A	-0.02	40	-0.02	0	N/A
hsa-miR-3622b-3p	2365-2371	7mer-1A	-0.01	27	-0.01	0	N/A
hsa-miR-124-5p	2369-2375	7mer-m8	-0.02	14	-0.02	0	N/A
hsa-miR-27a-3p	2380-2387	8mer	-0.03	57	-0.03	0.254	< 0.1
hsa-miR-27b-3p	2380-2387	8mer	-0.03	57	-0.03	0.254	< 0.1
hsa-miR-128-3p	2380-2386	7mer-1A	-0.01	31	-0.01	0.583	< 0.1
hsa-miR-216a-3p	2380-2386	7mer-1A	-0.01	30	-0.01	0.583	< 0.1
hsa-miR-3681-3p	2380-2386	7mer-1A	-0.01	28	-0.01	0.583	< 0.1
hsa-miR-513a-5p	2381-2387	7mer-1A	-0.06	68	-0.06	0.085	N/A
hsa-miR-657	2386-2392	7mer-m8	-0.02	43	-0.02	0.014	N/A
hsa-miR-4736	2387-2393	7mer-m8	-0.02	33	-0.02	0	N/A
hsa-miR-6721-5p	2388-2394	7mer-m8	-0.07	56	-0.07	0	N/A
hsa-miR-4632-5p	2389-2395	7mer-m8	-0.02	40	-0.02	0	N/A
hsa-miR-6735-5p	2389-2395	7mer-m8	-0.02	40	-0.02	0	N/A
hsa-miR-7843-5p	2389-2395	7mer-m8	-0.02	39	-0.02	0	N/A
hsa-miR-6879-5p	2389-2395	7mer-m8	-0.02	31	-0.02	0	N/A
hsa-miR-4436b-3p	2389-2395	7mer-m8	-0.02	30	-0.02	0	N/A
hsa-miR-6736-3p	2402-2408	7mer-m8	-0.05	67	-0.05	0	N/A
hsa-miR-371b-3p	2413-2419	7mer-m8	-0.12	74	-0.12	0	N/A
hsa-miR-148b-3p	2415-2421	7mer-1A	-0.02	28	-0.02	1.128	< 0.1
hsa-miR-152-3p	2415-2421	7mer-1A	-0.01	15	-0.01	1.128	< 0.1
hsa-miR-148a-3p	2415-2421	7mer-1A	-0.01	15	-0.01	1.128	< 0.1
hsa-miR-6795-3p	2420-2426	7mer-1A	-0.08	69	-0.08	0	N/A
hsa-miR-6826-3p	2420-2426	7mer-m8	-0.09	66	-0.09	0	N/A
hsa-miR-6887-3p	2420-2426	7mer-1A	-0.01	23	-0.01	0	N/A
hsa-miR-6729-3p	2422-2428	7mer-m8	-0.14	79	-0.14	0	N/A
hsa-miR-324-5p	2423-2430	8mer	-0.15	76	-0.15	1.096	N/A
hsa-miR-4684-3p	2427-2433	7mer-1A	-0.1	70	-0.1	0	N/A
hsa-miR-744-3p	2428-2434	7mer-1A	-0.07	59	-0.07	0	N/A
hsa-miR-4775	2433-2439	7mer-m8	-0.02	47	-0.02	0	N/A
hsa-miR-590-3p	2433-2439	7mer-1A	-0.01	34	-0.01	0.085	N/A
hsa-miR-4735-5p	2434-2440	7mer-m8	-0.02	33	-0.02	0	N/A
hsa-miR-6845-3p	2439-2445	7mer-m8	-0.06	62	-0.06	0	N/A
hsa-miR-7111-3p	2441-2447	7mer-m8	-0.04	62	-0.04	0	N/A
hsa-miR-6769b-3p	2441-2447	7mer-1A	-0.05	62	-0.05	0	N/A
hsa-miR-4723-3p	2441-2447	7mer-1A	-0.05	61	-0.05	0	N/A
hsa-miR-3183	2441-2447	7mer-1A	-0.01	36	-0.01	0	N/A
hsa-miR-4661-3p	2445-2451	7mer-m8	-0.09	72	-0.09	0	N/A
hsa-miR-6726-5p	2453-2459	7mer-1A	-0.18	80	-0.18	0.085	N/A
hsa-miR-920	2453-2459	7mer-1A	-0.11	77	-0.11	0.085	N/A
hsa-miR-4300	2453-2459	7mer-1A	-0.14	76	-0.14	0.085	N/A
hsa-miR-5591-5p	2453-2459	7mer-1A	-0.14	75	-0.14	0.085	N/A
hsa-miR-6090	2453-2459	7mer-1A	-0.06	68	-0.06	0	N/A
hsa-miR-6827-5p	2453-2459	7mer-1A	-0.07	53	-0.07	0.076	N/A
hsa-miR-30c-1-3p	2454-2460	7mer-1A	-0.11	81	-0.11	0	N/A
hsa-miR-30c-2-3p	2454-2460	7mer-1A	-0.11	80	-0.11	0	N/A
hsa-miR-6788-5p	2454-2460	7mer-1A	-0.09	75	-0.09	0	N/A
hsa-miR-887-5p	2454-2460	7mer-m8	-0.04	52	-0.04	0	N/A
hsa-miR-1273h-5p	2454-2460	7mer-1A	-0.06	50	-0.06	0	N/A
hsa-miR-3689a-3p	2454-2460	7mer-1A	-0.03	46	-0.03	0	N/A
hsa-miR-3689c	2454-2460	7mer-1A	-0.03	46	-0.03	0	N/A
hsa-miR-3689b-3p	2454-2460	7mer-1A	-0.03	46	-0.03	0	N/A
hsa-miR-30b-3p	2454-2460	7mer-1A	-0.03	45	-0.03	0	N/A
hsa-miR-6779-5p	2454-2460	7mer-1A	-0.02	29	-0.02	0	N/A
hsa-miR-6780a-5p	2454-2460	7mer-1A	-0.01	21	-0.01	0	N/A
hsa-miR-4425	2455-2461	7mer-m8	-0.07	38	-0.07	0	N/A
hsa-miR-6863	2460-2466	7mer-1A	-0.19	71	-0.19	0	N/A
hsa-miR-411-5p.1	2462-2468	7mer-m8	-0.09	87	-0.09	0.352	N/A
hsa-miR-4516	2467-2473	7mer-m8	-0.04	75	-0.04	0	N/A
hsa-miR-4434	2467-2473	7mer-m8	-0.08	71	-0.08	0	N/A
hsa-miR-5703	2467-2473	7mer-m8	-0.08	70	-0.08	0	N/A
hsa-miR-6888-5p	2469-2475	7mer-1A	-0.05	72	-0.05	0	N/A
hsa-miR-4458	2473-2480	8mer	-0.08	45	-0.08	0.144	< 0.1
hsa-let-7c-5p	2473-2480	8mer	-0.05	38	-0.05	0.144	< 0.1
hsa-let-7e-5p	2473-2480	8mer	-0.05	38	-0.05	0.144	< 0.1
hsa-let-7a-5p	2473-2480	8mer	-0.05	38	-0.05	0.144	< 0.1
hsa-let-7g-5p	2473-2480	8mer	-0.05	37	-0.05	0.144	< 0.1
hsa-let-7f-5p	2473-2480	8mer	-0.05	37	-0.05	0.144	< 0.1
hsa-miR-98-5p	2473-2480	8mer	-0.05	37	-0.05	0.144	< 0.1
hsa-let-7d-5p	2473-2480	8mer	-0.05	36	-0.05	0.144	< 0.1
hsa-let-7b-5p	2473-2480	8mer	-0.04	33	-0.04	0.144	< 0.1
hsa-let-7i-5p	2473-2480	8mer	-0.04	33	-0.04	0.144	< 0.1
hsa-miR-4500	2473-2480	8mer	-0.03	26	-0.03	0.144	< 0.1
hsa-miR-202-3p	2474-2480	7mer-1A	-0.01	9	-0.01	0.014	N/A
hsa-miR-1267	2478-2484	7mer-m8	-0.02	29	-0.02	0.014	N/A
hsa-miR-6846-3p	2483-2489	7mer-m8	-0.03	23	-0.03	0	N/A
hsa-miR-711	2485-2491	7mer-1A	-0.09	69	-0.09	0.014	N/A
hsa-miR-3690	2487-2493	7mer-m8	-0.02	52	-0.02	0	N/A
hsa-miR-4308	2488-2494	7mer-m8	-0.02	30	-0.02	0	N/A
hsa-miR-504-5p.1	2489-2495	7mer-m8	-0.02	44	-0.02	0.419	N/A
hsa-miR-3620-3p	2490-2496	7mer-m8	-0.02	35	-0.02	0	N/A
hsa-miR-3130-3p	2493-2499	7mer-m8	-0.02	61	-0.02	0	N/A
hsa-miR-6890-3p	2496-2502	7mer-1A	-0.01	43	-0.01	0	N/A
hsa-miR-181b-2-3p	2497-2503	7mer-1A	-0.02	48	-0.02	0	N/A
hsa-miR-181b-3p	2497-2503	7mer-1A	-0.02	48	-0.02	0	N/A
hsa-miR-653-3p	2497-2503	7mer-1A	-0.01	44	-0.01	0.076	N/A
hsa-miR-4420	2497-2503	7mer-1A	-0.01	42	-0.01	0	N/A
hsa-miR-4682	2502-2508	7mer-m8	-0.02	44	-0.02	0	N/A
hsa-miR-4511	2507-2513	7mer-m8	-0.02	56	-0.02	0	N/A
hsa-miR-6895-5p	2513-2519	7mer-m8	-0.1	71	-0.1	0	N/A
hsa-miR-6814-5p	2517-2523	7mer-m8	-0.02	45	-0.02	0	N/A
hsa-miR-500b-3p	2520-2526	7mer-1A	-0.01	37	-0.01	0.076	N/A
hsa-miR-6784-3p	2521-2527	7mer-m8	-0.05	58	-0.05	0	N/A
hsa-miR-6862-3p	2521-2527	7mer-m8	-0.02	43	-0.02	0	N/A
hsa-miR-1298-5p	2539-2545	7mer-1A	-0.01	38	-0.01	0.649	N/A
hsa-miR-208a-5p	2544-2550	7mer-1A	-0.01	44	-0.01	0.076	N/A
hsa-miR-208b-5p	2544-2550	7mer-1A	-0.01	31	-0.01	0.076	N/A
hsa-miR-601	2548-2554	7mer-m8	-0.17	71	-0.17	0.085	N/A
hsa-miR-6778-3p	2560-2567	8mer	-0.07	59	-0.07	0	N/A
hsa-miR-6836-3p	2561-2567	7mer-m8	-0.08	69	-0.08	0	N/A
hsa-miR-6791-3p	2561-2567	7mer-1A	-0.03	55	-0.03	0	N/A
hsa-miR-6829-3p	2561-2567	7mer-1A	-0.02	43	-0.02	0	N/A
hsa-miR-365a-3p	2564-2570	7mer-1A	-0.02	41	-0.02	0.163	< 0.1
hsa-miR-365b-3p	2564-2570	7mer-1A	-0.02	41	-0.02	0.163	< 0.1
hsa-miR-2861	2580-2586	7mer-1A	-0.15	80	-0.15	0	N/A
hsa-miR-5787	2583-2589	7mer-m8	-0.02	41	-0.02	0	N/A
hsa-miR-4505	2583-2589	7mer-m8	-0.02	25	-0.02	0	N/A
hsa-miR-485-5p	2585-2591	7mer-m8	-0.02	18	-0.02	0.809	N/A
hsa-miR-6884-5p	2585-2591	7mer-m8	-0.02	17	-0.02	0.809	N/A
hsa-miR-6830-5p	2586-2597	non-canonical	N/A	N/A	N/A	0	N/A
hsa-miR-6830-5p	2586-2597	non-canonical	N/A	N/A	N/A	0	N/A
hsa-miR-4695-5p	2587-2593	7mer-m8	-0.08	72	-0.08	0	N/A
hsa-miR-6891-5p	2588-2594	7mer-m8	-0.02	38	-0.02	0.085	N/A
hsa-miR-3173-3p	2588-2594	7mer-m8	-0.02	36	-0.02	0.085	N/A
hsa-miR-4533	2590-2596	7mer-m8	-0.02	29	-0.02	0	N/A
hsa-miR-4747-5p	2591-2597	7mer-m8	-0.02	32	-0.02	0	N/A
hsa-miR-5196-5p	2591-2597	7mer-m8	-0.02	31	-0.02	0	N/A
hsa-miR-9500	2592-2598	7mer-m8	-0.02	39	-0.02	0	N/A
hsa-miR-7515	2594-2600	7mer-m8	-0.02	18	-0.02	0	N/A
hsa-miR-3202	2595-2602	8mer	-0.03	47	-0.03	0	N/A
hsa-miR-4533	2596-2602	7mer-1A	-0.01	19	-0.01	0	N/A
hsa-miR-4487	2600-2606	7mer-m8	-0.14	75	-0.14	0	N/A
hsa-miR-1197	2607-2613	7mer-1A	-0.01	41	-0.01	0.177	N/A
hsa-miR-5571-3p	2610-2616	7mer-m8	-0.02	46	-0.02	0	N/A
hsa-miR-4268	2613-2619	7mer-1A	-0.01	33	-0.01	0	N/A
hsa-miR-4448	2613-2619	7mer-1A	-0.01	30	-0.01	0	N/A
hsa-miR-6772-3p	2613-2619	7mer-m8	-0.02	27	-0.02	0	N/A
hsa-miR-4258	2622-2628	7mer-1A	-0.24	86	-0.24	0	N/A
hsa-miR-7108-3p	2622-2628	7mer-1A	-0.15	68	-0.15	0	N/A
hsa-miR-10b-3p	2629-2635	7mer-1A	-0.01	36	-0.01	0	N/A
hsa-miR-4330	2630-2636	7mer-m8	-0.02	50	-0.02	0	N/A
hsa-miR-512-5p	2632-2638	7mer-1A	-0.01	35	-0.01	0.076	N/A
hsa-miR-510-5p	2632-2638	7mer-1A	-0.01	27	-0.01	0	N/A
hsa-miR-4494	2640-2646	7mer-1A	-0.03	51	-0.03	0	N/A
hsa-miR-499b-5p	2640-2646	7mer-1A	-0.03	49	-0.03	0	N/A
hsa-miR-455-3p.2	2645-2651	7mer-m8	-0.04	77	-0.04	0.506	< 0.1
hsa-miR-17-3p	2646-2652	7mer-m8	-0.02	58	-0.02	0	N/A
hsa-miR-4418	2647-2653	7mer-m8	-0.11	86	-0.11	0	N/A
hsa-miR-509-5p	2647-2653	7mer-m8	-0.09	83	-0.09	0	N/A
hsa-miR-509-3-5p	2647-2653	7mer-m8	-0.09	83	-0.09	0	N/A
hsa-miR-548av-3p	2649-2655	7mer-m8	-0.03	74	-0.03	0	N/A
hsa-miR-548ar-3p	2650-2656	7mer-m8	-0.02	61	-0.02	0	N/A
hsa-miR-548a-3p	2650-2656	7mer-m8	-0.02	60	-0.02	0	N/A
hsa-miR-548az-3p	2650-2656	7mer-m8	-0.02	59	-0.02	0	N/A
hsa-miR-548f-3p	2650-2656	7mer-m8	-0.02	59	-0.02	0	N/A
hsa-miR-548e-3p	2650-2656	7mer-m8	-0.02	59	-0.02	0	N/A
hsa-miR-548ae-3p	2651-2657	7mer-m8	-0.02	67	-0.02	0	N/A
hsa-miR-548x-3p	2651-2657	7mer-m8	-0.02	67	-0.02	0	N/A
hsa-miR-548aq-3p	2651-2657	7mer-m8	-0.02	67	-0.02	0	N/A
hsa-miR-548ah-3p	2651-2657	7mer-m8	-0.02	67	-0.02	0	N/A
hsa-miR-548j-3p	2651-2657	7mer-m8	-0.02	67	-0.02	0	N/A
hsa-miR-548aj-3p	2651-2657	7mer-m8	-0.02	67	-0.02	0	N/A
hsa-miR-548am-3p	2651-2657	7mer-m8	-0.02	67	-0.02	0	N/A
hsa-miR-548p	2654-2660	7mer-m8	-0.02	40	-0.02	0.014	N/A
hsa-miR-520d-5p	2666-2672	7mer-1A	-0.01	52	-0.01	0.076	N/A
hsa-miR-524-5p	2666-2672	7mer-1A	-0.01	51	-0.01	0.076	N/A
hsa-miR-3119	2671-2677	7mer-m8	-0.02	35	-0.02	0	N/A
hsa-miR-6846-3p	2683-2689	7mer-1A	-0.14	78	-0.14	0	N/A
hsa-miR-6859-3p	2683-2689	7mer-1A	-0.07	60	-0.07	0	N/A
hsa-miR-5195-5p	2699-2705	7mer-m8	-0.18	84	-0.18	0	N/A
hsa-miR-6802-3p	2701-2707	7mer-m8	-0.22	87	-0.22	0	N/A
hsa-miR-6884-3p	2704-2711	8mer	-0.03	60	-0.03	0	N/A
hsa-miR-6887-3p	2709-2715	7mer-m8	-0.17	74	-0.17	0	N/A
hsa-miR-629-3p	2714-2720	7mer-m8	-0.02	64	-0.02	0	N/A
hsa-miR-6867-3p	2714-2720	7mer-1A	-0.07	62	-0.07	0.555	N/A
hsa-miR-4713-5p	2714-2720	7mer-1A	-0.07	54	-0.07	0	N/A
hsa-miR-6815-3p	2717-2723	7mer-m8	-0.02	30	-0.02	0	N/A
hsa-miR-27a-5p	2719-2725	7mer-1A	-0.03	20	-0.03	0.076	N/A
hsa-miR-378g	2720-2726	7mer-m8	-0.02	39	-0.02	0	N/A
hsa-miR-939-3p	2721-2728	8mer	-0.17	88	-0.17	0	N/A
hsa-miR-6783-3p	2722-2728	7mer-m8	-0.15	84	-0.15	0	N/A
hsa-miR-6852-5p	2722-2728	7mer-1A	-0.1	77	-0.1	0	N/A
hsa-miR-1343-3p	2722-2728	7mer-m8	-0.07	63	-0.07	0	N/A
hsa-miR-6742-3p	2722-2728	7mer-1A	-0.03	62	-0.03	0	N/A
hsa-miR-6838-3p	2724-2730	7mer-m8	-0.02	29	-0.02	0	N/A
hsa-miR-1910-5p	2725-2731	7mer-m8	-0.02	32	-0.02	0	N/A
hsa-miR-532-3p	2730-2736	7mer-1A	-0.01	53	-0.01	1.632	N/A
hsa-miR-2116-3p	2730-2736	7mer-1A	-0.01	48	-0.01	0	N/A
hsa-miR-4713-5p	2730-2737	8mer	-0.03	27	-0.03	0	N/A
hsa-miR-150-5p	2730-2736	7mer-1A	-0.01	27	-0.01	1.632	< 0.1
hsa-miR-629-3p	2731-2737	7mer-m8	-0.02	64	-0.02	0	N/A
hsa-miR-6867-3p	2731-2737	7mer-1A	-0.01	23	-0.01	0	N/A
hsa-miR-6862-5p	2743-2749	7mer-m8	-0.02	17	-0.02	0	N/A
hsa-miR-4253	2743-2749	7mer-m8	-0.02	16	-0.02	0	N/A
hsa-miR-486-3p	2745-2751	7mer-1A	-0.09	46	-0.09	0	N/A
hsa-miR-6852-5p	2747-2753	7mer-m8	-0.05	63	-0.05	0	N/A
hsa-miR-6791-5p	2748-2754	7mer-m8	-0.06	53	-0.06	0	N/A
hsa-miR-4292	2748-2754	7mer-m8	-0.04	50	-0.04	0	N/A
hsa-miR-331-3p	2749-2755	7mer-m8	-0.11	81	-0.11	0.147	N/A
hsa-miR-6771-3p	2752-2758	7mer-m8	-0.02	52	-0.02	0	N/A
hsa-miR-548as-3p	2753-2759	7mer-m8	-0.02	64	-0.02	0	N/A
hsa-miR-570-3p	2755-2761	7mer-1A	-0.01	18	-0.01	0	N/A
hsa-miR-7855-5p	2759-2765	7mer-1A	-0.09	70	-0.09	0	N/A
hsa-miR-3189-3p	2762-2768	7mer-1A	-0.16	85	-0.16	0	N/A
hsa-miR-212-5p	2762-2768	7mer-1A	-0.04	58	-0.04	1.168	< 0.1
hsa-miR-500b-5p	2763-2769	7mer-m8	-0.08	74	-0.08	0.628	N/A
hsa-miR-362-5p	2763-2769	7mer-m8	-0.05	61	-0.05	0.628	N/A
hsa-miR-500a-5p	2764-2770	7mer-m8	-0.02	47	-0.02	0.085	N/A
hsa-miR-4668-3p	2766-2772	7mer-m8	-0.02	74	-0.02	0	N/A
hsa-miR-4635	2771-2777	7mer-1A	-0.01	41	-0.01	0	N/A
hsa-miR-431-5p	2773-2779	7mer-1A	-0.01	33	-0.01	0.031	N/A
hsa-miR-511-5p	2774-2780	7mer-1A	-0.01	37	-0.01	0	N/A
hsa-miR-5195-3p	2780-2786	7mer-m8	-0.06	58	-0.06	1.222	< 0.1
hsa-miR-145-5p	2780-2786	7mer-m8	-0.02	47	-0.02	1.222	< 0.1
hsa-miR-3925-3p	2781-2787	7mer-m8	-0.12	87	-0.12	0	N/A
hsa-miR-508-5p	2782-2789	8mer	-0.22	96	-0.22	0.076	N/A
hsa-miR-3145-5p	2783-2789	7mer-1A	-0.15	89	-0.15	0.076	N/A
hsa-miR-550b-3p	2785-2792	8mer	-0.07	76	-0.07	0	N/A
hsa-miR-5571-5p	2790-2796	7mer-1A	-0.01	53	-0.01	0	N/A
hsa-miR-185-3p	2798-2804	7mer-1A	-0.32	91	-0.32	0	N/A
hsa-miR-4489	2798-2804	7mer-1A	-0.14	75	-0.14	0	N/A
hsa-miR-4283	2798-2804	7mer-1A	-0.07	63	-0.07	0	N/A
hsa-miR-8089	2800-2806	7mer-1A	-0.16	83	-0.16	0.014	N/A
hsa-miR-4667-5p	2800-2806	7mer-1A	-0.15	81	-0.15	0.014	N/A
hsa-miR-4700-5p	2800-2806	7mer-1A	-0.09	69	-0.09	0.014	N/A
hsa-miR-637	2800-2806	7mer-1A	-0.08	65	-0.08	0.014	N/A
hsa-miR-7155-5p	2800-2806	7mer-1A	-0.04	53	-0.04	0	N/A
hsa-miR-330-5p	2801-2807	7mer-m8	-0.06	66	-0.06	0.557	N/A
hsa-miR-326	2801-2807	7mer-m8	-0.02	39	-0.02	0.557	N/A
hsa-miR-6780a-3p	2803-2809	7mer-m8	-0.08	66	-0.08	0	N/A
hsa-miR-605-5p	2807-2813	7mer-1A	-0.01	44	-0.01	0.014	N/A
hsa-miR-6715a-3p	2821-2827	7mer-m8	-0.02	25	-0.02	0	N/A
hsa-miR-527	2824-2830	7mer-1A	-0.01	44	-0.01	0.014	N/A
hsa-miR-518a-5p	2824-2830	7mer-1A	-0.01	44	-0.01	0.014	N/A
hsa-miR-548aw	2824-2830	7mer-1A	-0.01	36	-0.01	0	N/A
hsa-miR-450b-5p	2825-2832	8mer	-0.03	52	-0.03	0.076	N/A
hsa-miR-557	2826-2832	7mer-1A	-0.01	51	-0.01	0.085	N/A
hsa-miR-507	2826-2832	7mer-1A	-0.01	43	-0.01	0.085	N/A
hsa-miR-3680-3p	2826-2832	7mer-1A	-0.01	33	-0.01	0	N/A
hsa-miR-2467-5p	2833-2839	7mer-m8	-0.15	89	-0.15	0	N/A
hsa-miR-30b-3p	2836-2842	7mer-m8	-0.05	52	-0.05	0.076	N/A
hsa-miR-7106-5p	2836-2842	7mer-1A	-0.05	50	-0.05	0	N/A
hsa-miR-3689c	2836-2842	7mer-m8	-0.04	48	-0.04	0.076	N/A
hsa-miR-3689b-3p	2836-2842	7mer-m8	-0.04	48	-0.04	0.076	N/A
hsa-miR-1273h-5p	2836-2842	7mer-m8	-0.05	47	-0.05	0.076	N/A
hsa-miR-6780a-5p	2836-2842	7mer-m8	-0.04	46	-0.04	0.076	N/A
hsa-miR-6779-5p	2836-2842	7mer-m8	-0.04	45	-0.04	0.076	N/A
hsa-miR-4728-5p	2836-2842	7mer-1A	-0.03	38	-0.03	0	N/A
hsa-miR-149-3p	2836-2842	7mer-1A	-0.03	37	-0.03	0	N/A
hsa-miR-6799-5p	2836-2842	7mer-1A	-0.01	35	-0.01	0	N/A
hsa-miR-6883-5p	2836-2842	7mer-1A	-0.02	33	-0.02	0	N/A
hsa-miR-3689a-3p	2836-2842	7mer-m8	-0.02	30	-0.02	0.076	N/A
hsa-miR-6785-5p	2836-2842	7mer-1A	-0.01	25	-0.01	0	N/A
hsa-miR-6871-5p	2837-2843	7mer-m8	-0.02	27	-0.02	0	N/A
hsa-miR-3622b-5p	2840-2847	8mer	-0.17	81	-0.17	0	N/A
hsa-miR-4720-5p	2842-2848	7mer-m8	-0.02	40	-0.02	0	N/A
hsa-miR-4799-3p	2842-2848	7mer-m8	-0.02	36	-0.02	0	N/A
hsa-miR-5588-5p	2842-2848	7mer-m8	-0.02	35	-0.02	0	N/A
hsa-miR-193b-3p	2844-2850	7mer-1A	-0.14	73	-0.14	0.48	< 0.1
hsa-miR-193a-3p	2844-2850	7mer-1A	-0.14	73	-0.14	0.48	< 0.1
hsa-miR-892b	2844-2850	7mer-1A	-0.04	39	-0.04	0	N/A
hsa-miR-1228-5p	2851-2857	7mer-m8	-0.15	74	-0.15	0	N/A
hsa-miR-4486	2852-2858	7mer-m8	-0.07	83	-0.07	0	N/A
hsa-miR-4505	2854-2860	7mer-m8	-0.06	52	-0.06	0	N/A
hsa-miR-5787	2854-2860	7mer-m8	-0.02	41	-0.02	0	N/A
hsa-miR-5695	2860-2866	7mer-m8	-0.02	38	-0.02	0	N/A
hsa-miR-6850-3p	2866-2872	7mer-1A	-0.13	76	-0.13	0	N/A
hsa-miR-1180-3p	2867-2873	7mer-m8	-0.12	60	-0.12	0	N/A
hsa-miR-1179	2871-2877	7mer-m8	-0.02	52	-0.02	0.085	N/A
hsa-miR-6508-3p	2879-2885	7mer-m8	-0.04	44	-0.04	0	N/A
hsa-miR-6762-5p	2880-2886	7mer-m8	-0.15	64	-0.15	0.076	N/A
hsa-miR-6845-5p	2880-2886	7mer-m8	-0.13	61	-0.13	0.076	N/A
hsa-miR-140-3p.1	2885-2891	7mer-m8	-0.02	41	-0.02	0.254	< 0.1
hsa-miR-140-3p.2	2886-2892	7mer-m8	-0.02	39	-0.02	0.285	< 0.1
hsa-miR-8080	2898-2904	7mer-m8	-0.02	30	-0.02	0	N/A
hsa-miR-1252-5p	2900-2906	7mer-1A	-0.03	41	-0.03	0.014	N/A
hsa-miR-4656	2904-2911	8mer	-0.11	71	-0.11	0	N/A
hsa-miR-1587	2905-2911	7mer-m8	-0.15	78	-0.15	0	N/A
hsa-miR-5001-5p	2905-2911	7mer-1A	-0.17	76	-0.17	0.014	N/A
hsa-miR-3620-5p	2905-2911	7mer-m8	-0.09	74	-0.09	0	N/A
hsa-miR-4492	2905-2911	7mer-1A	-0.09	73	-0.09	0.014	N/A
hsa-miR-4498	2905-2911	7mer-1A	-0.16	73	-0.16	0.014	N/A
hsa-miR-4675	2905-2911	7mer-1A	-0.05	72	-0.05	0	N/A
hsa-miR-4741	2905-2911	7mer-1A	-0.08	70	-0.08	0	N/A
hsa-miR-762	2905-2911	7mer-1A	-0.08	66	-0.08	0.014	N/A
hsa-miR-6829-5p	2905-2911	7mer-1A	-0.06	64	-0.06	0	N/A
hsa-miR-3622b-5p	2909-2915	7mer-m8	-0.08	60	-0.08	0	N/A
hsa-miR-6862-5p	2910-2917	8mer	-0.05	34	-0.05	0	N/A
hsa-miR-4253	2910-2917	8mer	-0.04	31	-0.04	0	N/A
hsa-miR-3945	2911-2917	7mer-1A	-0.08	46	-0.08	0	N/A
hsa-miR-3187-5p	2912-2918	7mer-m8	-0.03	41	-0.03	0.014	N/A
hsa-miR-612	2912-2918	7mer-m8	-0.02	39	-0.02	0.014	N/A
hsa-miR-5189-5p	2912-2918	7mer-m8	-0.02	28	-0.02	0.014	N/A
hsa-miR-1285-3p	2912-2918	7mer-m8	-0.02	26	-0.02	0.014	N/A
hsa-miR-6860	2912-2918	7mer-m8	-0.02	25	-0.02	0.014	N/A
hsa-miR-4731-5p	2914-2920	7mer-1A	-0.08	66	-0.08	0	N/A
hsa-miR-5589-5p	2914-2920	7mer-1A	-0.01	37	-0.01	0	N/A
hsa-miR-3692-5p	2915-2922	8mer	-0.2	92	-0.2	0	N/A
hsa-miR-6071	2916-2922	7mer-m8	-0.02	34	-0.02	0	N/A
hsa-miR-93-3p	2916-2922	7mer-1A	-0.01	22	-0.01	0.076	N/A
hsa-miR-4686	2917-2924	8mer	-0.03	42	-0.03	0	N/A
hsa-miR-202-3p	2922-2928	7mer-m8	-0.03	21	-0.03	0.014	N/A
hsa-miR-6758-5p	2925-2931	7mer-m8	-0.02	44	-0.02	0	N/A
hsa-miR-6856-5p	2925-2931	7mer-m8	-0.02	44	-0.02	0	N/A
hsa-miR-4756-3p	2927-2933	7mer-1A	-0.01	40	-0.01	0	N/A
hsa-miR-3919	2927-2933	7mer-1A	-0.01	33	-0.01	0	N/A
hsa-miR-3925-3p	2933-2940	8mer	-0.03	63	-0.03	0	N/A
hsa-miR-766-3p	2934-2940	7mer-1A	-0.01	31	-0.01	0.014	N/A
hsa-miR-340-3p	2937-2943	7mer-m8	-0.03	18	-0.03	0	N/A
hsa-miR-6827-3p	2937-2943	7mer-m8	-0.03	17	-0.03	0	N/A
hsa-miR-1225-3p	2942-2948	7mer-1A	-0.01	21	-0.01	0.014	N/A
hsa-miR-1233-3p	2942-2948	7mer-1A	-0.01	13	-0.01	0.085	N/A
hsa-miR-6807-5p	2943-2949	7mer-1A	-0.01	25	-0.01	0	N/A
hsa-miR-8055	2944-2950	7mer-m8	-0.02	67	-0.02	0	N/A
hsa-miR-4267	2950-2956	7mer-1A	-0.01	42	-0.01	0	N/A
hsa-miR-5586-5p	2951-2957	7mer-m8	-0.15	85	-0.15	0	N/A
hsa-miR-576-5p	2956-2963	8mer	-0.03	75	-0.03	0	N/A
hsa-miR-4263	2957-2963	7mer-1A	-0.01	40	-0.01	0	N/A
hsa-miR-3127-3p	2962-2968	7mer-1A	-0.01	25	-0.01	0	N/A
hsa-miR-6756-3p	2962-2968	7mer-1A	-0.01	24	-0.01	0	N/A
hsa-miR-2682-3p	2968-2974	7mer-1A	-0.04	52	-0.04	0	N/A
hsa-miR-6781-3p	2968-2974	7mer-1A	-0.01	23	-0.01	0	N/A
hsa-miR-519e-3p	2970-2976	7mer-m8	-0.12	75	-0.12	0.014	N/A
hsa-miR-515-3p	2970-2976	7mer-m8	-0.07	73	-0.07	0.014	N/A
hsa-miR-33b-3p	2970-2976	7mer-m8	-0.08	64	-0.08	0.014	N/A
hsa-miR-125b-2-3p	2974-2981	8mer	-0.03	60	-0.03	0	N/A
hsa-miR-513b-5p	2975-2981	7mer-m8	-0.02	48	-0.02	0.085	N/A
hsa-miR-4457	2975-2981	7mer-1A	-0.01	31	-0.01	0	N/A
hsa-miR-224-5p	2978-2984	7mer-m8	-0.09	84	-0.09	0.163	N/A
hsa-miR-4797-5p	2991-2997	7mer-m8	-0.02	63	-0.02	0	N/A
hsa-miR-5702	2997-3003	7mer-1A	-0.04	47	-0.04	0	N/A
hsa-miR-937-5p	2997-3003	7mer-m8	-0.02	30	-0.02	0	N/A
hsa-miR-3174	2999-3005	7mer-m8	-0.04	65	-0.04	0	N/A
hsa-miR-5708	3009-3015	7mer-m8	-0.18	71	-0.18	0	N/A
hsa-miR-4761-5p	3016-3022	7mer-m8	-0.1	75	-0.1	0	N/A
hsa-miR-624-3p	3017-3023	7mer-m8	-0.03	53	-0.03	0.014	N/A
hsa-miR-6715b-3p	3022-3028	7mer-1A	-0.01	45	-0.01	0	N/A
hsa-miR-5000-5p	3025-3031	7mer-1A	-0.04	65	-0.04	0	N/A
hsa-miR-1244	3027-3033	7mer-m8	-0.02	22	-0.02	0.085	N/A
hsa-miR-199a-3p	3028-3034	7mer-m8	-0.07	63	-0.07	0	< 0.1
hsa-miR-199b-3p	3028-3034	7mer-m8	-0.07	63	-0.07	0	< 0.1
hsa-miR-3129-5p	3028-3034	7mer-m8	-0.02	47	-0.02	0	< 0.1
hsa-miR-4712-5p	3030-3036	7mer-1A	-0.01	26	-0.01	0	N/A
hsa-miR-770-5p	3030-3036	7mer-1A	-0.01	25	-0.01	0	N/A
hsa-miR-6507-3p	3034-3040	7mer-m8	-0.06	77	-0.06	0	N/A
hsa-miR-488-3p	3037-3043	7mer-1A	-0.01	38	-0.01	0.163	N/A
hsa-miR-4676-5p	3043-3049	7mer-m8	-0.06	85	-0.06	0.014	N/A
hsa-miR-575	3043-3049	7mer-m8	-0.05	81	-0.05	0.014	N/A
hsa-miR-651-3p	3049-3056	8mer	-0.03	63	-0.03	0	N/A
hsa-miR-4521	3051-3057	7mer-m8	-0.02	34	-0.02	0	N/A
hsa-miR-192-5p	3055-3061	7mer-m8	-0.02	28	-0.02	0	< 0.1
hsa-miR-215-5p	3055-3061	7mer-m8	-0.02	22	-0.02	0	< 0.1
hsa-miR-6514-3p	3060-3066	7mer-1A	-0.07	76	-0.07	0	N/A
hsa-miR-6894-3p	3060-3066	7mer-1A	-0.02	60	-0.02	0	N/A
hsa-miR-4327	3063-3069	7mer-1A	-0.01	10	-0.01	0	N/A
hsa-miR-632	3067-3073	7mer-m8	-0.02	62	-0.02	0.085	N/A
hsa-miR-4288	3067-3073	7mer-m8	-0.02	51	-0.02	0.085	N/A
hsa-miR-346	3067-3073	7mer-1A	-0.02	21	-0.02	0.789	N/A
hsa-miR-3120-5p	3068-3074	7mer-m8	-0.02	47	-0.02	0	N/A
hsa-miR-6876-3p	3069-3075	7mer-m8	-0.02	18	-0.02	0.014	N/A
hsa-miR-626	3069-3075	7mer-m8	-0.02	17	-0.02	0.014	N/A
hsa-miR-6726-5p	3073-3079	7mer-m8	-0.13	70	-0.13	0.014	N/A
hsa-miR-4300	3073-3079	7mer-m8	-0.1	67	-0.1	0.014	N/A
hsa-miR-5591-5p	3073-3079	7mer-m8	-0.09	62	-0.09	0.014	N/A
hsa-miR-920	3073-3079	7mer-m8	-0.03	43	-0.03	0.014	N/A
hsa-miR-939-5p	3074-3081	8mer	-0.17	86	-0.17	0.014	N/A
hsa-miR-1343-5p	3074-3081	8mer	-0.14	84	-0.14	0.014	N/A
hsa-miR-3175	3075-3081	7mer-1A	-0.08	51	-0.08	0	N/A
hsa-miR-6763-5p	3075-3081	7mer-m8	-0.05	51	-0.05	0	N/A
hsa-miR-3150a-3p	3075-3081	7mer-m8	-0.04	47	-0.04	0	N/A
hsa-miR-6825-5p	3075-3081	7mer-1A	-0.1	47	-0.1	0	N/A
hsa-miR-491-5p	3076-3082	7mer-m8	-0.09	59	-0.09	0.014	N/A
hsa-miR-1296-3p	3077-3083	7mer-m8	-0.03	48	-0.03	0	N/A
hsa-miR-194-3p	3078-3085	8mer	-0.11	81	-0.11	0	N/A
hsa-miR-5693	3079-3085	7mer-1A	-0.01	43	-0.01	0	N/A
hsa-miR-4276	3080-3086	7mer-1A	-0.01	18	-0.01	0	N/A
hsa-miR-6515-3p	3083-3089	7mer-m8	-0.02	32	-0.02	0	N/A
hsa-miR-877-3p	3084-3090	7mer-m8	-0.02	44	-0.02	0	N/A
hsa-miR-6821-3p	3086-3092	7mer-m8	-0.02	28	-0.02	0	N/A
hsa-let-7g-3p	3092-3098	7mer-m8	-0.02	46	-0.02	0.076	N/A
hsa-let-7a-2-3p	3092-3098	7mer-m8	-0.02	45	-0.02	0.076	N/A
hsa-miR-6760-3p	3096-3102	7mer-1A	-0.01	39	-0.01	0	N/A
hsa-miR-1208	3096-3102	7mer-1A	-0.01	32	-0.01	0.014	N/A
hsa-miR-668-3p	3098-3104	7mer-1A	-0.01	28	-0.01	0.266	N/A
hsa-miR-6755-3p	3100-3106	7mer-m8	-0.02	8	-0.02	0	N/A
hsa-miR-494-5p	3101-3107	7mer-m8	-0.08	60	-0.08	0.085	N/A
hsa-miR-323b-5p	3101-3107	7mer-m8	-0.07	56	-0.07	0.085	N/A
hsa-miR-410-5p	3101-3107	7mer-m8	-0.07	55	-0.07	0.085	N/A
hsa-miR-4745-3p	3107-3113	7mer-m8	-0.22	69	-0.22	0	N/A
hsa-miR-1538	3107-3113	7mer-m8	-0.2	61	-0.2	0	N/A
hsa-miR-6071	3110-3121	non-canonical	N/A	N/A	N/A	0	N/A
hsa-miR-6071	3110-3121	non-canonical	N/A	N/A	N/A	0	N/A
hsa-miR-6882-3p	3114-3120	7mer-1A	-0.01	13	-0.01	0	N/A
hsa-miR-1915-5p	3118-3124	7mer-1A	-0.09	63	-0.09	0	N/A
hsa-miR-502-5p	3118-3124	7mer-m8	-0.02	51	-0.02	0.014	N/A
hsa-miR-6841-3p	3118-3124	7mer-1A	-0.07	50	-0.07	0	N/A
hsa-miR-4669	3122-3128	7mer-1A	-0.07	60	-0.07	0	N/A
hsa-miR-3657	3122-3128	7mer-1A	-0.02	30	-0.02	0.555	N/A
hsa-miR-647	3132-3138	7mer-m8	-0.04	73	-0.04	0	N/A
hsa-miR-604	3132-3138	7mer-1A	-0.07	61	-0.07	0.014	N/A
hsa-miR-6762-3p	3132-3138	7mer-1A	-0.07	60	-0.07	0	N/A
hsa-miR-4474-3p	3134-3140	7mer-m8	-0.02	24	-0.02	0	N/A
hsa-miR-4318	3136-3143	8mer	-0.03	53	-0.03	0	N/A
hsa-miR-892a	3137-3143	7mer-1A	-0.02	41	-0.02	0.085	N/A
hsa-miR-4693-5p	3137-3144	8mer	-0.03	39	-0.03	0	N/A
hsa-miR-505-5p	3145-3151	7mer-1A	-0.08	68	-0.08	0.076	N/A
hsa-miR-4534	3147-3154	8mer	-0.03	52	-0.03	0	N/A
hsa-miR-8082	3147-3154	8mer	-0.03	35	-0.03	0	N/A
hsa-miR-3134	3148-3154	7mer-1A	-0.01	16	-0.01	0	N/A
hsa-miR-6838-3p	3153-3159	7mer-m8	-0.02	29	-0.02	0	N/A
hsa-miR-1910-5p	3154-3160	7mer-m8	-0.02	32	-0.02	0	N/A
hsa-miR-4482-5p	3157-3163	7mer-m8	-0.03	52	-0.03	0	N/A
hsa-miR-3130-5p	3157-3163	7mer-m8	-0.02	37	-0.02	0	N/A
hsa-miR-1180-5p	3159-3165	7mer-1A	-0.01	37	-0.01	0.076	N/A
hsa-miR-7114-3p	3159-3165	7mer-1A	-0.01	24	-0.01	0.076	N/A
hsa-miR-4750-3p	3160-3166	7mer-m8	-0.16	87	-0.16	0	N/A
hsa-miR-4420	3163-3169	7mer-m8	-0.02	53	-0.02	0	N/A
hsa-miR-181b-2-3p	3163-3169	7mer-m8	-0.02	42	-0.02	0	N/A
hsa-miR-181b-3p	3163-3169	7mer-m8	-0.02	42	-0.02	0	N/A
hsa-miR-6884-3p	3166-3172	7mer-m8	-0.02	50	-0.02	0	N/A
hsa-miR-4776-3p	3169-3175	7mer-m8	-0.02	34	-0.02	0	N/A
hsa-miR-5590-5p	3169-3175	7mer-1A	-0.02	29	-0.02	0	N/A
hsa-miR-4659a-5p	3169-3175	7mer-1A	-0.01	29	-0.01	0	N/A
hsa-miR-4659b-5p	3169-3175	7mer-1A	-0.01	26	-0.01	0	N/A
hsa-miR-6501-5p	3170-3177	8mer	-0.08	32	-0.08	0	N/A
hsa-miR-744-3p	3171-3177	7mer-m8	-0.06	57	-0.06	0	N/A
hsa-miR-4423-5p	3171-3177	7mer-1A	-0.07	46	-0.07	0	N/A
hsa-miR-367-5p	3172-3178	7mer-m8	-0.02	45	-0.02	0	N/A
hsa-miR-1266-3p	3174-3180	7mer-1A	-0.01	33	-0.01	0	N/A
hsa-miR-4793-5p	3176-3182	7mer-m8	-0.02	34	-0.02	0	N/A
hsa-miR-4529-5p	3179-3186	8mer	-0.18	82	-0.18	0	N/A
hsa-miR-3187-3p	3180-3187	8mer	-0.03	58	-0.03	0	N/A
hsa-miR-548s	3181-3187	7mer-1A	-0.11	80	-0.11	0	N/A
hsa-miR-4435	3181-3187	7mer-1A	-0.04	52	-0.04	0	N/A
hsa-miR-4701-5p	3181-3187	7mer-1A	-0.01	38	-0.01	0.014	N/A
hsa-miR-588	3181-3187	7mer-1A	-0.01	37	-0.01	0.014	N/A
hsa-miR-212-5p	3183-3190	8mer	-0.03	55	-0.03	1.28	< 0.1
hsa-miR-3189-3p	3184-3190	7mer-1A	-0.05	58	-0.05	0	N/A
hsa-miR-500b-5p	3185-3191	7mer-m8	-0.02	36	-0.02	1.011	N/A
hsa-miR-362-5p	3185-3191	7mer-m8	-0.02	35	-0.02	1.011	N/A
hsa-miR-519a-5p	3194-3201	8mer	-0.03	52	-0.03	0.085	N/A
hsa-miR-518e-5p	3194-3201	8mer	-0.03	52	-0.03	0.085	N/A
hsa-miR-519b-5p	3194-3201	8mer	-0.03	52	-0.03	0.085	N/A
hsa-miR-522-5p	3194-3201	8mer	-0.03	52	-0.03	0.085	N/A
hsa-miR-519c-5p	3194-3201	8mer	-0.03	52	-0.03	0.085	N/A
hsa-miR-523-5p	3194-3201	8mer	-0.03	52	-0.03	0.085	N/A
hsa-miR-526a	3194-3201	8mer	-0.03	48	-0.03	0.085	N/A
hsa-miR-518f-5p	3194-3201	8mer	-0.03	48	-0.03	0.085	N/A
hsa-miR-518d-5p	3194-3201	8mer	-0.03	48	-0.03	0.085	N/A
hsa-miR-520c-5p	3194-3201	8mer	-0.03	48	-0.03	0.085	N/A
hsa-miR-520g-5p	3194-3200	7mer-1A	-0.01	24	-0.01	0.014	N/A
hsa-miR-4777-5p	3195-3201	7mer-1A	-0.01	27	-0.01	0	N/A
hsa-miR-4255	3199-3205	7mer-m8	-0.03	61	-0.03	0	N/A
hsa-miR-3659	3200-3206	7mer-m8	-0.02	25	-0.02	0	N/A
hsa-miR-759	3202-3208	7mer-m8	-0.02	51	-0.02	0.085	N/A
hsa-miR-4797-5p	3203-3209	7mer-m8	-0.02	63	-0.02	0	N/A
hsa-miR-4520-3p	3206-3212	7mer-m8	-0.1	72	-0.1	0	N/A
hsa-miR-1236-5p	3216-3222	7mer-m8	-0.06	66	-0.06	0	N/A
hsa-miR-7111-5p	3220-3226	7mer-m8	-0.21	71	-0.21	0	N/A
hsa-miR-5698	3220-3226	7mer-m8	-0.18	64	-0.18	0	N/A
hsa-miR-4723-5p	3220-3226	7mer-m8	-0.18	63	-0.18	0	N/A
hsa-miR-6870-5p	3220-3226	7mer-m8	-0.17	61	-0.17	0	N/A
hsa-miR-6887-5p	3221-3228	8mer	-0.3	82	-0.3	0	N/A
hsa-miR-6795-5p	3221-3228	8mer	-0.29	79	-0.29	0	N/A
hsa-miR-7109-5p	3222-3228	7mer-m8	-0.2	80	-0.2	0	N/A
hsa-miR-6885-5p	3222-3228	7mer-1A	-0.19	63	-0.19	0	N/A
hsa-miR-328-5p	3222-3228	7mer-1A	-0.07	45	-0.07	0	N/A
hsa-miR-637	3223-3229	7mer-m8	-0.17	82	-0.17	0.014	N/A
hsa-miR-548az-3p	3227-3234	8mer	-0.03	77	-0.03	0.014	N/A
hsa-miR-548a-3p	3227-3234	8mer	-0.03	77	-0.03	0.014	N/A
hsa-miR-548ar-3p	3227-3234	8mer	-0.03	77	-0.03	0.014	N/A
hsa-miR-548f-3p	3227-3234	8mer	-0.03	76	-0.03	0.014	N/A
hsa-miR-548e-3p	3227-3234	8mer	-0.03	76	-0.03	0.014	N/A
hsa-miR-5582-3p	3228-3234	7mer-1A	-0.01	47	-0.01	0	N/A
hsa-miR-548c-3p	3234-3240	7mer-1A	-0.01	57	-0.01	0.014	N/A
hsa-miR-4786-3p	3245-3252	8mer	-0.2	89	-0.2	0	N/A
hsa-miR-7843-3p	3246-3252	7mer-m8	-0.04	54	-0.04	0	N/A
hsa-miR-345-3p	3249-3256	8mer	-0.03	56	-0.03	0	N/A
hsa-miR-4319	3250-3256	7mer-1A	-0.04	49	-0.04	2.535	< 0.1
hsa-miR-670-5p	3250-3256	7mer-m8	-0.02	46	-0.02	0.555	N/A
hsa-miR-4732-3p	3250-3256	7mer-1A	-0.01	43	-0.01	0	N/A
hsa-miR-125a-5p	3250-3256	7mer-1A	-0.01	21	-0.01	2.535	< 0.1
hsa-miR-125b-5p	3250-3256	7mer-1A	-0.01	21	-0.01	2.535	< 0.1
hsa-miR-7113-3p	3251-3257	7mer-m8	-0.02	38	-0.02	0	N/A
hsa-miR-483-3p.2	3254-3260	7mer-1A	-0.01	34	-0.01	1.61	N/A
hsa-miR-668-3p	3255-3262	8mer	-0.03	54	-0.03	0.861	N/A
hsa-miR-6773-3p	3257-3263	7mer-m8	-0.03	51	-0.03	0	N/A
hsa-miR-7974	3260-3266	7mer-1A	-0.04	37	-0.04	0	N/A
hsa-miR-4687-3p	3260-3266	7mer-1A	-0.01	19	-0.01	0	N/A
hsa-miR-889-5p	3261-3267	7mer-m8	-0.02	35	-0.02	0.076	N/A
hsa-miR-8070	3266-3272	7mer-1A	-0.02	47	-0.02	0	N/A
hsa-miR-758-3p	3267-3273	7mer-1A	-0.01	34	-0.01	1.19	N/A
hsa-miR-4474-3p	3275-3281	7mer-m8	-0.2	87	-0.2	0	N/A
hsa-miR-4468	3283-3289	7mer-m8	-0.12	75	-0.12	0	N/A
hsa-miR-2278	3284-3291	8mer	-0.09	86	-0.09	0	N/A
hsa-miR-4732-5p	3286-3292	7mer-m8	-0.21	93	-0.21	0	N/A
hsa-miR-5192	3291-3298	8mer	-0.18	92	-0.18	0	N/A
hsa-miR-4306	3292-3298	7mer-1A	-0.12	76	-0.12	0.163	N/A
hsa-miR-185-5p	3292-3298	7mer-1A	-0.12	75	-0.12	0.163	N/A
hsa-miR-4644	3292-3298	7mer-1A	-0.11	72	-0.11	0.163	N/A
hsa-miR-620	3293-3299	7mer-1A	-0.07	71	-0.07	0	N/A
hsa-miR-1270	3293-3299	7mer-1A	-0.06	70	-0.06	0	N/A
hsa-miR-4531	3293-3299	7mer-1A	-0.08	67	-0.08	0	N/A
hsa-miR-4781-3p	3296-3303	8mer	-0.07	78	-0.07	0	N/A
hsa-miR-567	3298-3304	7mer-m8	-0.02	26	-0.02	0.014	N/A
hsa-miR-4774-5p	3301-3308	8mer	-0.15	81	-0.15	0	N/A
hsa-miR-4490	3302-3308	7mer-1A	-0.14	74	-0.14	0	N/A
hsa-miR-4280	3311-3317	7mer-m8	-0.06	72	-0.06	0	N/A
hsa-miR-4709-5p	3315-3321	7mer-m8	-0.02	52	-0.02	0	N/A
hsa-miR-8060	3326-3332	7mer-1A	-0.01	39	-0.01	0	N/A
hsa-miR-7154-5p	3326-3332	7mer-m8	-0.02	28	-0.02	0	N/A
hsa-miR-4262	3337-3343	7mer-m8	-0.02	43	-0.02	1.593	< 0.1
hsa-miR-181c-5p	3337-3343	7mer-m8	-0.02	31	-0.02	1.593	< 0.1
hsa-miR-181a-5p	3337-3343	7mer-m8	-0.02	30	-0.02	1.593	< 0.1
hsa-miR-181d-5p	3337-3343	7mer-m8	-0.02	30	-0.02	1.593	< 0.1
hsa-miR-181b-5p	3337-3343	7mer-m8	-0.02	30	-0.02	1.593	< 0.1
hsa-miR-543	3338-3344	7mer-m8	-0.02	71	-0.02	0.031	N/A
hsa-miR-4772-3p	3342-3349	8mer	-0.05	75	-0.05	0	N/A
hsa-miR-2276-3p	3343-3349	7mer-1A	-0.01	41	-0.01	0	N/A
hsa-miR-6728-3p	3345-3351	7mer-1A	-0.06	70	-0.06	0	N/A
hsa-miR-6817-3p	3346-3352	7mer-m8	-0.06	65	-0.06	0	N/A
hsa-miR-4639-3p	3348-3354	7mer-m8	-0.05	71	-0.05	0	N/A
hsa-miR-6777-3p	3349-3355	7mer-m8	-0.05	56	-0.05	0	N/A
hsa-miR-4286	3351-3357	7mer-m8	-0.02	36	-0.02	0	N/A
hsa-miR-148a-5p	3375-3381	7mer-1A	-0.01	28	-0.01	0.076	N/A
hsa-miR-199a-5p	3381-3387	7mer-m8	-0.02	40	-0.02	1.053	< 0.1
hsa-miR-199b-5p	3381-3387	7mer-m8	-0.02	40	-0.02	1.053	< 0.1
hsa-miR-2355-5p	3384-3390	7mer-m8	-0.04	48	-0.04	0	N/A
hsa-miR-320b	3390-3396	7mer-1A	-0.01	39	-0.01	0.401	N/A
hsa-miR-320a	3390-3396	7mer-1A	-0.01	39	-0.01	0.401	N/A
hsa-miR-4429	3390-3396	7mer-1A	-0.01	39	-0.01	0.401	N/A
hsa-miR-320c	3390-3396	7mer-1A	-0.01	39	-0.01	0.401	N/A
hsa-miR-320d	3390-3396	7mer-1A	-0.01	39	-0.01	0.401	N/A
hsa-miR-9-3p	3390-3396	7mer-m8	-0.02	35	-0.02	0.076	N/A
hsa-miR-6077	3397-3403	7mer-m8	-0.02	50	-0.02	0	N/A
hsa-miR-4462	3402-3409	8mer	-0.35	92	-0.35	0	N/A
hsa-miR-514a-3p	3404-3410	7mer-m8	-0.04	62	-0.04	0.085	N/A
hsa-miR-514b-3p	3404-3410	7mer-m8	-0.03	55	-0.03	0.085	N/A
hsa-miR-130a-5p	3412-3418	7mer-m8	-0.02	41	-0.02	0.031	< 0.1
hsa-miR-23b-3p	3412-3418	7mer-m8	-0.02	39	-0.02	0.031	< 0.1
hsa-miR-23a-3p	3412-3418	7mer-m8	-0.02	38	-0.02	0.031	< 0.1
hsa-miR-23c	3412-3418	7mer-m8	-0.02	37	-0.02	0.031	< 0.1
hsa-miR-7852-3p	3418-3424	7mer-m8	-0.02	28	-0.02	0	N/A
hsa-miR-4434	3426-3432	7mer-1A	-0.08	73	-0.08	0	N/A
hsa-miR-5703	3426-3432	7mer-1A	-0.04	55	-0.04	0	N/A
hsa-miR-4516	3426-3432	7mer-1A	-0.01	45	-0.01	0	N/A
hsa-miR-4531	3426-3432	7mer-m8	-0.02	20	-0.02	0	N/A
hsa-miR-516b-5p	3428-3434	7mer-m8	-0.13	76	-0.13	0.085	N/A
hsa-miR-4474-3p	3437-3443	7mer-m8	-0.14	77	-0.14	0	N/A
hsa-miR-644a	3438-3445	8mer	-0.3	94	-0.3	0	N/A
hsa-miR-3911	3439-3445	7mer-1A	-0.17	83	-0.17	0	N/A
hsa-miR-147a	3439-3445	7mer-m8	-0.03	72	-0.03	0.014	N/A
hsa-miR-4666b	3443-3450	8mer	-0.07	68	-0.07	0	N/A
hsa-miR-5011-3p	3444-3450	7mer-1A	-0.07	76	-0.07	0	N/A
hsa-miR-3680-3p	3445-3451	7mer-m8	-0.02	51	-0.02	0	N/A
hsa-miR-7856-5p	3454-3465	non-canonical	N/A	N/A	N/A	0	N/A
hsa-miR-7856-5p	3454-3465	non-canonical	N/A	N/A	N/A	0	N/A
hsa-miR-1197	3457-3463	7mer-m8	-0.15	88	-0.15	0.252	N/A
hsa-miR-8080	3458-3464	7mer-m8	-0.02	30	-0.02	0	N/A
hsa-miR-3154	3461-3467	7mer-1A	-0.02	52	-0.02	0.085	N/A
hsa-miR-320a	3467-3473	7mer-1A	-0.01	39	-0.01	0.58	N/A
hsa-miR-320c	3467-3473	7mer-1A	-0.01	39	-0.01	0.58	N/A
hsa-miR-320d	3467-3473	7mer-1A	-0.01	39	-0.01	0.58	N/A
hsa-miR-320b	3467-3473	7mer-1A	-0.01	39	-0.01	0.58	N/A
hsa-miR-4429	3467-3473	7mer-1A	-0.01	39	-0.01	0.58	N/A
hsa-miR-9-3p	3467-3473	7mer-m8	-0.02	35	-0.02	0.076	N/A
hsa-miR-4638-5p	3473-3480	8mer	-0.38	92	-0.38	0	N/A
hsa-miR-1307-3p	3474-3480	7mer-1A	-0.18	84	-0.18	0.014	N/A
hsa-miR-29b-2-5p	3483-3489	7mer-m8	-0.04	69	-0.04	0	N/A
hsa-miR-29b-1-5p	3484-3490	7mer-m8	-0.02	43	-0.02	0	N/A
hsa-miR-4515	3487-3493	7mer-m8	-0.16	76	-0.16	0	N/A
hsa-miR-8052	3488-3495	8mer	-0.13	70	-0.13	0	N/A
hsa-miR-3199	3488-3495	8mer	-0.13	69	-0.13	0	N/A
hsa-miR-365a-5p	3489-3495	7mer-1A	-0.03	31	-0.03	0	N/A
hsa-miR-365b-5p	3489-3495	7mer-1A	-0.02	21	-0.02	0	N/A
hsa-miR-6791-5p	3492-3499	8mer	-0.31	96	-0.31	0	N/A
hsa-miR-4292	3492-3499	8mer	-0.31	96	-0.31	0	N/A
hsa-miR-4308	3493-3499	7mer-1A	-0.11	80	-0.11	0	N/A
hsa-miR-670-5p	3494-3500	7mer-1A	-0.01	34	-0.01	0	N/A
hsa-miR-3938	3495-3501	7mer-m8	-0.02	25	-0.02	0.076	N/A
hsa-miR-1298-5p	3498-3504	7mer-1A	-0.01	38	-0.01	0.753	N/A
hsa-miR-664a-3p	3499-3505	7mer-m8	-0.02	49	-0.02	0.085	N/A
hsa-miR-4786-5p	3508-3514	7mer-m8	-0.02	16	-0.02	0	N/A
hsa-miR-3175	3511-3518	8mer	-0.03	24	-0.03	0	N/A
hsa-miR-6825-5p	3512-3518	7mer-1A	-0.1	47	-0.1	0	N/A
hsa-miR-3150a-3p	3512-3518	7mer-m8	-0.02	33	-0.02	0.076	N/A
hsa-miR-6763-5p	3512-3518	7mer-m8	-0.02	33	-0.02	0.076	N/A
hsa-miR-1343-5p	3512-3518	7mer-1A	-0.01	28	-0.01	0.085	N/A
hsa-miR-939-5p	3512-3518	7mer-1A	-0.01	24	-0.01	0.085	N/A
hsa-miR-491-5p	3513-3519	7mer-m8	-0.05	36	-0.05	0.163	N/A
hsa-miR-1296-3p	3514-3520	7mer-m8	-0.04	56	-0.04	0.076	N/A
hsa-miR-4745-5p	3515-3521	7mer-m8	-0.05	45	-0.05	0	N/A
hsa-miR-4481	3515-3521	7mer-m8	-0.02	36	-0.02	0	N/A
hsa-miR-6882-3p	3524-3530	7mer-1A	-0.01	13	-0.01	0	N/A
hsa-miR-512-3p	3526-3532	7mer-m8	-0.02	30	-0.02	0.085	N/A
hsa-miR-373-3p	3527-3533	7mer-m8	-0.02	36	-0.02	0.452	< 0.1
hsa-miR-302a-3p	3527-3533	7mer-m8	-0.02	29	-0.02	0.452	< 0.1
hsa-miR-302d-3p	3527-3533	7mer-m8	-0.02	29	-0.02	0.452	< 0.1
hsa-miR-302c-3p.1	3527-3533	7mer-m8	-0.02	29	-0.02	0.452	< 0.1
hsa-miR-302b-3p	3527-3533	7mer-m8	-0.02	29	-0.02	0.452	< 0.1
hsa-miR-302e	3527-3533	7mer-m8	-0.02	29	-0.02	0.452	< 0.1
hsa-miR-520d-3p	3527-3533	7mer-m8	-0.02	28	-0.02	0.452	< 0.1
hsa-miR-520e	3527-3533	7mer-m8	-0.02	28	-0.02	0.452	< 0.1
hsa-miR-372-3p	3527-3533	7mer-m8	-0.02	27	-0.02	0.452	< 0.1
hsa-miR-520b	3527-3533	7mer-m8	-0.02	27	-0.02	0.452	< 0.1
hsa-miR-520c-3p	3527-3533	7mer-m8	-0.02	27	-0.02	0.452	< 0.1
hsa-miR-520a-3p	3527-3533	7mer-m8	-0.02	27	-0.02	0.452	< 0.1
hsa-miR-526b-3p	3528-3535	8mer	-0.03	83	-0.03	0.031	< 0.1
hsa-miR-93-5p	3528-3535	8mer	-0.03	78	-0.03	0.031	< 0.1
hsa-miR-106b-5p	3528-3535	8mer	-0.03	77	-0.03	0.031	< 0.1
hsa-miR-17-5p	3528-3535	8mer	-0.03	77	-0.03	0.031	< 0.1
hsa-miR-20b-5p	3528-3535	8mer	-0.03	77	-0.03	0.031	< 0.1
hsa-miR-519d-3p	3528-3535	8mer	-0.03	76	-0.03	0.031	< 0.1
hsa-miR-20a-5p	3528-3535	8mer	-0.03	76	-0.03	0.031	< 0.1
hsa-miR-106a-5p	3528-3535	8mer	-0.03	75	-0.03	0.031	< 0.1
hsa-miR-4796-3p	3529-3535	7mer-1A	-0.01	52	-0.01	0	N/A
hsa-miR-3609	3529-3535	7mer-1A	-0.01	42	-0.01	0	N/A
hsa-miR-548ah-5p	3529-3535	7mer-1A	-0.01	39	-0.01	0	N/A
hsa-miR-6882-3p	3535-3541	7mer-m8	-0.08	59	-0.08	0	N/A
hsa-miR-6829-5p	3537-3544	8mer	-0.21	89	-0.21	0	N/A
hsa-miR-3620-5p	3538-3544	7mer-m8	-0.09	76	-0.09	0	N/A
hsa-miR-1587	3538-3544	7mer-m8	-0.13	75	-0.13	0	N/A
hsa-miR-4498	3538-3544	7mer-1A	-0.17	74	-0.17	0.085	N/A
hsa-miR-4492	3538-3544	7mer-1A	-0.08	68	-0.08	0.085	N/A
hsa-miR-5001-5p	3538-3544	7mer-1A	-0.13	65	-0.13	0.085	N/A
hsa-miR-762	3538-3544	7mer-1A	-0.08	64	-0.08	0.085	N/A
hsa-miR-4741	3538-3544	7mer-1A	-0.06	61	-0.06	0	N/A
hsa-miR-4656	3538-3544	7mer-1A	-0.08	61	-0.08	0	N/A
hsa-miR-4675	3538-3544	7mer-1A	-0.01	34	-0.01	0	N/A
hsa-miR-3115	3541-3547	7mer-1A	-0.08	56	-0.08	0	N/A
hsa-miR-590-5p	3544-3551	8mer	-0.03	60	-0.03	0.163	< 0.1
hsa-miR-21-5p	3544-3551	8mer	-0.03	43	-0.03	0.163	< 0.1
hsa-miR-5579-3p	3545-3551	7mer-m8	-0.02	20	-0.02	0	N/A
hsa-miR-6814-3p	3551-3558	8mer	-0.39	95	-0.39	0	N/A
hsa-miR-6872-5p	3551-3558	8mer	-0.39	95	-0.39	0	N/A
hsa-miR-130a-5p	3558-3565	8mer	-0.03	54	-0.03	0.078	< 0.1
hsa-miR-23b-3p	3558-3565	8mer	-0.03	52	-0.03	0.078	< 0.1
hsa-miR-23a-3p	3558-3565	8mer	-0.03	52	-0.03	0.078	< 0.1
hsa-miR-23c	3558-3565	8mer	-0.03	51	-0.03	0.078	< 0.1
hsa-miR-4792	3567-3573	7mer-m8	-0.14	81	-0.14	0	N/A
hsa-miR-4761-5p	3570-3576	7mer-m8	-0.02	33	-0.02	0	N/A
hsa-miR-589-3p	3587-3593	7mer-1A	-0.08	76	-0.08	0	N/A
hsa-miR-6801-5p	3589-3595	7mer-m8	-0.08	66	-0.08	0	N/A
hsa-miR-1193	3591-3597	7mer-1A	-0.03	55	-0.03	0.548	N/A
hsa-miR-370-5p	3591-3597	7mer-1A	-0.01	45	-0.01	0.548	N/A
hsa-miR-4536-5p	3595-3602	8mer	-0.1	57	-0.1	0.014	N/A
hsa-miR-4657	3598-3604	7mer-1A	-0.13	78	-0.13	0	N/A
hsa-miR-299-3p	3598-3604	7mer-1A	-0.12	76	-0.12	0.152	N/A
hsa-miR-4491	3598-3604	7mer-1A	-0.1	71	-0.1	0	N/A
hsa-miR-1266-3p	3605-3611	7mer-1A	-0.05	61	-0.05	0	N/A
hsa-miR-7152-5p	3606-3612	7mer-m8	-0.02	53	-0.02	0	N/A
hsa-miR-6875-3p	3609-3615	7mer-m8	-0.02	52	-0.02	0	N/A
hsa-miR-4778-3p	3610-3616	7mer-m8	-0.04	63	-0.04	0	N/A
hsa-miR-103a-2-5p	3611-3617	7mer-m8	-0.02	33	-0.02	0.076	N/A
hsa-miR-6815-3p	3612-3619	8mer	-0.09	67	-0.09	0	N/A
hsa-miR-892b	3615-3621	7mer-m8	-0.1	68	-0.1	0.076	N/A
hsa-miR-653-3p	3617-3623	7mer-m8	-0.06	74	-0.06	0.076	N/A
hsa-miR-4664-3p	3623-3629	7mer-m8	-0.12	60	-0.12	0	N/A
hsa-miR-384	3635-3641	7mer-m8	-0.11	83	-0.11	0.078	N/A
hsa-miR-5571-3p	3635-3641	7mer-1A	-0.05	68	-0.05	0	N/A
hsa-miR-7975	3635-3641	7mer-1A	-0.06	66	-0.06	0	N/A
hsa-miR-345-5p	3647-3653	7mer-1A	-0.04	74	-0.04	0.085	N/A
hsa-miR-4256	3648-3654	7mer-1A	-0.11	75	-0.11	0	N/A
hsa-miR-4778-5p	3650-3656	7mer-1A	-0.03	64	-0.03	0	N/A
hsa-miR-26a-2-3p	3651-3658	8mer	-0.06	64	-0.06	0.076	N/A
hsa-miR-26a-1-3p	3651-3658	8mer	-0.05	57	-0.05	0.076	N/A
hsa-miR-6731-3p	3652-3658	7mer-1A	-0.01	33	-0.01	0	N/A
hsa-miR-4482-3p	3653-3659	7mer-m8	-0.02	51	-0.02	0	N/A
hsa-miR-1197	3660-3666	7mer-m8	-0.27	96	-0.27	0	N/A
hsa-miR-8080	3661-3667	7mer-m8	-0.04	65	-0.04	0	N/A
hsa-miR-340-5p	3665-3671	7mer-m8	-0.02	76	-0.02	0.27	N/A
hsa-miR-142-5p	3665-3671	7mer-1A	-0.01	44	-0.01	0.27	< 0.1
hsa-miR-5590-3p	3665-3671	7mer-1A	-0.01	41	-0.01	0.27	< 0.1
hsa-miR-1277-5p	3668-3674	7mer-1A	-0.01	40	-0.01	0	N/A
hsa-miR-4490	3672-3679	8mer	-0.21	87	-0.21	0	N/A
hsa-miR-4774-5p	3673-3679	7mer-1A	-0.13	78	-0.13	0	N/A
hsa-miR-4717-5p	3691-3697	7mer-1A	-0.06	73	-0.06	0	N/A
hsa-miR-15a-3p	3691-3697	7mer-1A	-0.06	73	-0.06	0	N/A
hsa-miR-5704	3691-3698	8mer	-0.16	63	-0.16	0	N/A
hsa-miR-1295a	3692-3698	7mer-1A	-0.13	71	-0.13	0	N/A
hsa-miR-2277-3p	3701-3707	7mer-m8	-0.19	93	-0.19	0	N/A
hsa-miR-4524a-3p	3703-3709	7mer-m8	-0.03	42	-0.03	0.014	N/A
hsa-miR-6888-5p	3706-3712	7mer-1A	-0.07	79	-0.07	0	N/A
hsa-miR-4266	3707-3713	7mer-1A	-0.12	64	-0.12	0	N/A
hsa-miR-1258	3708-3714	7mer-m8	-0.03	10	-0.03	0.085	N/A
hsa-miR-657	3712-3718	7mer-m8	-0.02	43	-0.02	0.014	N/A
hsa-miR-4736	3713-3719	7mer-m8	-0.03	46	-0.03	0	N/A
hsa-miR-4707-5p	3717-3723	7mer-m8	-0.19	80	-0.19	0	N/A
hsa-miR-6846-3p	3720-3726	7mer-1A	-0.03	27	-0.03	0	N/A
hsa-miR-6859-3p	3720-3726	7mer-1A	-0.01	17	-0.01	0	N/A
hsa-miR-6716-5p	3725-3731	7mer-m8	-0.02	26	-0.02	0	N/A
hsa-miR-6780b-5p	3727-3733	7mer-1A	-0.02	27	-0.02	0	N/A
hsa-miR-4271	3727-3733	7mer-1A	-0.01	26	-0.01	0	N/A
hsa-miR-2110	3727-3733	7mer-m8	-0.02	22	-0.02	0	N/A
hsa-miR-4725-3p	3727-3733	7mer-1A	-0.01	17	-0.01	0	N/A
hsa-miR-491-5p	3728-3734	7mer-m8	-0.1	61	-0.1	0.837	N/A
hsa-miR-92a-2-5p	3729-3736	8mer	-0.15	83	-0.15	0.076	N/A
hsa-miR-654-5p	3730-3736	7mer-1A	-0.01	30	-0.01	0.076	N/A
hsa-miR-541-3p	3730-3736	7mer-1A	-0.01	30	-0.01	0.076	N/A
hsa-miR-6769a-5p	3730-3736	7mer-1A	-0.02	24	-0.02	0	N/A
hsa-miR-6769b-5p	3730-3736	7mer-1A	-0.01	18	-0.01	0	N/A
hsa-miR-6740-5p	3734-3740	7mer-1A	-0.04	41	-0.04	0	N/A
hsa-miR-609	3737-3743	7mer-m8	-0.07	51	-0.07	0	N/A
hsa-miR-6747-5p	3738-3745	8mer	-0.25	93	-0.25	0	N/A
hsa-miR-6812-5p	3739-3745	7mer-m8	-0.26	90	-0.26	0	N/A
hsa-miR-6819-5p	3739-3745	7mer-m8	-0.19	83	-0.19	0	N/A
hsa-miR-6737-5p	3739-3745	7mer-m8	-0.19	83	-0.19	0	N/A
hsa-miR-342-5p	3739-3745	7mer-1A	-0.1	71	-0.1	0	N/A
hsa-miR-608	3739-3745	7mer-1A	-0.19	65	-0.19	0	N/A
hsa-miR-4651	3739-3745	7mer-1A	-0.16	61	-0.16	0	N/A
hsa-miR-4664-5p	3739-3745	7mer-1A	-0.03	47	-0.03	0	N/A
hsa-miR-6890-5p	3740-3747	8mer	-0.2	89	-0.2	0	N/A
hsa-miR-3675-5p	3741-3747	7mer-1A	-0.18	85	-0.18	0	N/A
hsa-miR-4448	3750-3756	7mer-m8	-0.07	77	-0.07	0	N/A
hsa-miR-6847-3p	3757-3763	7mer-m8	-0.02	35	-0.02	0	N/A
hsa-miR-24-3p	3759-3765	7mer-1A	-0.02	49	-0.02	1.227	< 0.1
hsa-miR-4284	3759-3765	7mer-1A	-0.01	34	-0.01	0	N/A
hsa-miR-6815-5p	3762-3768	7mer-m8	-0.14	84	-0.14	0	N/A
hsa-miR-6865-5p	3762-3768	7mer-m8	-0.14	84	-0.14	0	N/A
hsa-miR-198	3767-3773	7mer-1A	-0.08	70	-0.08	0.014	N/A
hsa-miR-1257	3772-3778	7mer-m8	-0.02	28	-0.02	0	N/A
hsa-miR-488-5p	3792-3798	7mer-1A	-0.05	52	-0.05	0.076	N/A
hsa-miR-508-5p	3794-3800	7mer-m8	-0.09	82	-0.09	0.076	N/A
hsa-miR-5699-5p	3802-3808	7mer-1A	-0.09	69	-0.09	0	N/A
hsa-miR-3189-5p	3802-3808	7mer-1A	-0.07	67	-0.07	0	N/A
hsa-miR-4758-3p	3802-3808	7mer-1A	-0.01	24	-0.01	0	N/A
hsa-miR-495-5p	3806-3813	8mer	-0.03	73	-0.03	0.076	N/A
hsa-miR-382-5p	3807-3813	7mer-1A	-0.01	43	-0.01	0.147	N/A
hsa-miR-6829-3p	3814-3821	8mer	-0.2	93	-0.2	0	N/A
hsa-miR-6791-3p	3814-3821	8mer	-0.19	92	-0.19	0	N/A
hsa-miR-6836-3p	3815-3821	7mer-m8	-0.18	86	-0.18	0	N/A
hsa-miR-6778-3p	3815-3821	7mer-1A	-0.01	24	-0.01	0	N/A
hsa-miR-644a	3822-3828	7mer-1A	-0.07	65	-0.07	0.076	N/A
hsa-miR-147a	3822-3828	7mer-m8	-0.02	63	-0.02	0.085	N/A
hsa-miR-3911	3822-3828	7mer-1A	-0.06	48	-0.06	0	N/A
hsa-miR-892a	3824-3830	7mer-m8	-0.02	41	-0.02	0.085	N/A
hsa-miR-767-5p	3830-3836	7mer-1A	-0.01	16	-0.01	0.014	N/A
hsa-miR-3130-3p	3831-3837	7mer-m8	-0.02	61	-0.02	0	N/A
hsa-miR-6894-3p	3834-3840	7mer-m8	-0.06	75	-0.06	0	N/A
hsa-miR-4763-5p	3834-3840	7mer-1A	-0.02	24	-0.02	0	N/A
hsa-miR-1271-3p	3835-3842	8mer	-0.06	42	-0.06	0	N/A
hsa-miR-550a-3-5p	3835-3842	8mer	-0.04	37	-0.04	0	N/A
hsa-miR-550a-5p	3835-3842	8mer	-0.04	36	-0.04	0	N/A
hsa-miR-550b-2-5p	3836-3842	7mer-m8	-0.02	29	-0.02	0	N/A
hsa-miR-455-5p	3837-3843	7mer-m8	-0.1	72	-0.1	1.419	< 0.1
hsa-miR-203a-3p.1	3840-3846	7mer-m8	-0.02	50	-0.02	0.942	0.23
hsa-miR-5093	3841-3848	8mer	-0.03	54	-0.03	0	N/A
hsa-miR-3978	3843-3849	7mer-1A	-0.01	49	-0.01	0	N/A
hsa-miR-6761-3p	3850-3856	7mer-m8	-0.29	85	-0.29	0	N/A
hsa-miR-7845-5p	3857-3863	7mer-m8	-0.02	13	-0.02	0	N/A
hsa-miR-211-3p	3858-3864	7mer-m8	-0.02	63	-0.02	0	N/A
hsa-miR-7113-5p	3859-3865	7mer-m8	-0.02	23	-0.02	0	N/A
hsa-miR-4701-5p	3871-3878	8mer	-0.11	85	-0.11	0.014	N/A
hsa-miR-588	3871-3878	8mer	-0.09	82	-0.09	0.014	N/A
hsa-miR-548s	3872-3878	7mer-1A	-0.07	67	-0.07	0	N/A
hsa-miR-3187-3p	3872-3878	7mer-1A	-0.01	32	-0.01	0	N/A
hsa-miR-4435	3872-3878	7mer-1A	-0.01	27	-0.01	0	N/A
hsa-miR-208a-5p	3877-3883	7mer-1A	-0.01	44	-0.01	0	N/A
hsa-miR-208b-5p	3877-3883	7mer-1A	-0.01	31	-0.01	0	N/A
hsa-miR-4661-5p	3879-3885	7mer-m8	-0.04	27	-0.04	0	N/A
hsa-miR-4704-5p	3881-3887	7mer-m8	-0.02	51	-0.02	0	N/A
hsa-miR-200a-3p	3883-3889	7mer-1A	-0.01	35	-0.01	0.031	< 0.1
hsa-miR-141-3p	3883-3889	7mer-1A	-0.01	34	-0.01	0.031	< 0.1
hsa-miR-591	3889-3895	7mer-1A	-0.07	51	-0.07	0.014	N/A
hsa-miR-6735-3p	3899-3906	8mer	-0.17	89	-0.17	0	N/A
hsa-miR-3922-3p	3901-3907	7mer-m8	-0.03	53	-0.03	0	N/A
hsa-miR-3176	3901-3907	7mer-m8	-0.02	37	-0.02	0	N/A
hsa-miR-504-5p.1	3904-3910	7mer-m8	-0.02	44	-0.02	0.031	N/A
hsa-miR-4725-5p	3905-3911	7mer-m8	-0.05	40	-0.05	0.014	N/A
hsa-miR-4758-3p	3913-3920	8mer	-0.16	84	-0.16	0	N/A
hsa-miR-3189-5p	3914-3920	7mer-1A	-0.1	78	-0.1	0.402	N/A
hsa-miR-5699-5p	3914-3920	7mer-1A	-0.05	44	-0.05	0	N/A
hsa-miR-371b-3p	3916-3922	7mer-m8	-0.13	74	-0.13	0	N/A
hsa-miR-148b-3p	3918-3924	7mer-1A	-0.07	58	-0.07	0.976	< 0.1
hsa-miR-148a-3p	3918-3924	7mer-1A	-0.06	53	-0.06	0.976	< 0.1
hsa-miR-152-3p	3918-3924	7mer-1A	-0.06	53	-0.06	0.976	< 0.1
hsa-miR-4697-3p	3919-3925	7mer-m8	-0.02	20	-0.02	0	N/A
hsa-miR-3974	3922-3928	7mer-m8	-0.02	12	-0.02	0	N/A
hsa-miR-4761-5p	3924-3930	7mer-1A	-0.03	49	-0.03	0	N/A
hsa-miR-561-5p	3925-3931	7mer-1A	-0.1	69	-0.1	0	N/A
hsa-miR-498	3926-3932	7mer-1A	-0.01	48	-0.01	0.014	N/A
hsa-miR-4252	3932-3938	7mer-1A	-0.11	83	-0.11	0	N/A
hsa-miR-3064-3p	3933-3939	7mer-1A	-0.17	83	-0.17	0	N/A
hsa-miR-4715-3p	3933-3939	7mer-1A	-0.01	40	-0.01	0	N/A
hsa-miR-4776-3p	3934-3940	7mer-1A	-0.06	60	-0.06	0	N/A
hsa-miR-136-5p	3940-3946	7mer-m8	-0.02	41	-0.02	1.075	N/A
hsa-miR-6811-3p	3951-3957	7mer-m8	-0.12	75	-0.12	0	N/A
hsa-miR-7106-3p	3963-3969	7mer-1A	-0.09	60	-0.09	0	N/A
hsa-miR-6893-3p	3966-3972	7mer-1A	-0.15	81	-0.15	0	N/A
hsa-miR-370-3p	3966-3972	7mer-1A	-0.07	76	-0.07	0	N/A
hsa-miR-4445-5p	3988-3994	7mer-m8	-0.08	64	-0.08	0.439	N/A
hsa-miR-5186	3990-3997	8mer	-0.18	91	-0.18	0	N/A
hsa-miR-4738-3p	3996-4002	7mer-m8	-0.08	80	-0.08	0	N/A
hsa-miR-4496	3998-4004	7mer-m8	-0.07	93	-0.07	0.562	N/A
hsa-miR-651-3p	3999-4005	7mer-m8	-0.02	37	-0.02	0	N/A
hsa-miR-627-3p	4023-4029	7mer-1A	-0.01	24	-0.01	0	N/A
hsa-miR-6730-3p	4042-4048	7mer-m8	-0.11	84	-0.11	0	N/A
hsa-miR-888-3p	4043-4049	7mer-m8	-0.02	29	-0.02	0	N/A
hsa-miR-181a-2-3p	4045-4052	8mer	-0.15	87	-0.15	0	N/A
hsa-miR-6509-3p	4046-4052	7mer-m8	-0.11	72	-0.11	0	N/A
hsa-miR-1273g-3p	4046-4052	7mer-1A	-0.05	61	-0.05	0	N/A
hsa-miR-548g-3p	4052-4059	8mer	-0.03	69	-0.03	0	N/A
hsa-miR-548av-3p	4053-4059	7mer-1A	-0.01	51	-0.01	0	N/A
hsa-miR-302a-5p	4055-4061	7mer-m8	-0.02	76	-0.02	0	N/A
hsa-miR-522-3p	4068-4074	7mer-m8	-0.05	78	-0.05	0.085	N/A
hsa-miR-224-3p	4068-4074	7mer-m8	-0.04	75	-0.04	0.085	N/A
hsa-miR-5680	4070-4076	7mer-m8	-0.02	68	-0.02	0	N/A
hsa-miR-539-5p	4071-4077	7mer-m8	-0.02	65	-0.02	0.46	N/A
hsa-miR-4311	4074-4080	7mer-m8	-0.02	52	-0.02	0	N/A
hsa-miR-3653-3p	4081-4087	7mer-m8	-0.04	75	-0.04	0	N/A
hsa-miR-5092	4105-4111	7mer-1A	-0.16	88	-0.16	0	N/A
hsa-miR-580-5p	4112-4118	7mer-m8	-0.02	52	-0.02	0	N/A
hsa-miR-3925-5p	4133-4140	8mer	-0.22	97	-0.22	0	N/A
hsa-miR-3123	4134-4140	7mer-1A	-0.02	67	-0.02	0	N/A
hsa-miR-3976	4135-4141	7mer-m8	-0.09	65	-0.09	0	N/A
hsa-miR-376a-3p	4137-4143	7mer-m8	-0.03	29	-0.03	2.773	N/A
hsa-miR-376b-3p	4137-4143	7mer-m8	-0.03	29	-0.03	2.773	N/A
hsa-miR-6510-3p	4157-4163	7mer-m8	-0.33	88	-0.33	0	N/A
hsa-miR-4731-3p	4163-4169	7mer-1A	-0.06	80	-0.06	0	N/A
hsa-miR-4801	4163-4169	7mer-1A	-0.05	76	-0.05	0	N/A
hsa-miR-4789-5p	4165-4171	7mer-m8	-0.02	73	-0.02	0	N/A
hsa-miR-4789-3p	4170-4177	8mer	-0.08	82	-0.08	0	N/A
hsa-miR-466	4171-4178	8mer	-0.21	95	-0.21	0	N/A
hsa-miR-4643	4171-4177	7mer-1A	-0.04	81	-0.04	0	N/A
hsa-miR-4672	4172-4178	7mer-1A	-0.12	85	-0.12	0	N/A
hsa-miR-3941	4172-4178	7mer-1A	-0.01	39	-0.01	0	N/A
hsa-miR-935	4184-4190	7mer-m8	-0.09	83	-0.09	0.572	N/A
hsa-miR-548au-3p	4186-4192	7mer-m8	-0.18	86	-0.18	0.939	N/A
hsa-miR-34b-5p	4187-4193	7mer-m8	-0.27	97	-0.27	0.939	N/A
hsa-miR-2682-5p	4187-4193	7mer-m8	-0.21	96	-0.21	0.939	N/A
hsa-miR-449c-5p	4187-4193	7mer-m8	-0.21	96	-0.21	0.939	N/A
hsa-miR-3714	4188-4194	7mer-m8	-0.1	88	-0.1	0	N/A
hsa-miR-548an	4189-4195	7mer-m8	-0.09	75	-0.09	0	N/A
hsa-miR-590-3p	4196-4202	7mer-m8	-0.02	59	-0.02	0.46	N/A
hsa-miR-2054	4205-4211	7mer-1A	-0.15	93	-0.15	0	N/A
hsa-miR-5701	4208-4214	7mer-1A	-0.01	55	-0.01	0	N/A
hsa-miR-153-5p	4213-4220	8mer	-0.03	71	-0.03	0.076	N/A
hsa-miR-1250-3p	4214-4220	7mer-1A	-0.01	46	-0.01	0	N/A
hsa-miR-6501-3p	4224-4231	8mer	-0.35	98	-0.06	0	N/A

## Sheet: HIF1A
miRNA	Position in the UTR	seed match	context++ score	context++ score percentile	weighted context++ score	conserved branch length	Pct
Conserved sites
hsa-miR-199a-5p	177-183	7mer-m8	-0.24	92	-0.24	9.367	> 0.99
hsa-miR-199b-5p	177-183	7mer-m8	-0.23	91	-0.23	9.367	> 0.99
hsa-miR-151a-3p	201-207	7mer-m8	-0.24	91	-0.24	5.309	N/A
hsa-miR-186-5p	322-328	7mer-1A	-0.01	59	-0.01	4.131	N/A
hsa-miR-6807-3p	385-391	7mer-1A	-0.14	90	-0.14	3.792	0.29
hsa-miR-217	385-391	7mer-1A	-0.11	88	-0.11	3.792	0.29
hsa-miR-18b-5p	409-415	7mer-m8	-0.44	99	-0.44	7.558	0.82
hsa-miR-18a-5p	409-415	7mer-m8	-0.45	99	-0.45	7.558	0.82
hsa-miR-4735-3p	409-415	7mer-m8	-0.47	99	-0.47	7.558	0.82
hsa-miR-488-3p	506-512	7mer-m8	-0.18	93	-0.18	3.986	N/A
hsa-miR-433-3p	512-518	7mer-m8	-0.1	83	-0.1	4.962	N/A
hsa-miR-330-3p	576-582	7mer-m8	-0.02	61	-0.02	3.868	N/A
hsa-miR-19b-3p	606-612	7mer-1A	-0.2	84	-0.2	5.255	0.58
hsa-miR-19a-3p	606-612	7mer-1A	-0.2	84	-0.2	5.255	0.58
hsa-miR-138-5p	632-638	7mer-1A	-0.28	91	-0.28	9.27	0.89
hsa-miR-340-5p	663-669	7mer-1A	-0.01	51	-0.01	6.339	N/A
hsa-miR-376a-3p	701-707	7mer-1A	-0.14	76	-0.14	5.233	N/A
hsa-miR-376b-3p	701-707	7mer-1A	-0.14	75	-0.14	5.233	N/A
hsa-miR-135b-5p	789-795	7mer-m8	-0.28	94	-0.28	5.233	0.77
hsa-miR-135a-5p	789-795	7mer-m8	-0.27	93	-0.27	5.233	0.77
hsa-miR-448	813-819	7mer-m8	-0.15	87	-0.15	3.209	N/A
hsa-miR-219a-2-3p	861-867	7mer-1A	-0.09	75	-0.09	4.558	N/A
hsa-miR-494-3p	881-887	7mer-m8	-0.06	82	-0.06	3.885	N/A
hsa-miR-20a-5p	1104-1110	7mer-m8	-0.24	96	-0.24	7.503	0.74
hsa-miR-20b-5p	1104-1110	7mer-m8	-0.23	96	-0.23	7.503	0.74
hsa-miR-106b-5p	1104-1110	7mer-m8	-0.22	95	-0.22	7.503	0.74
hsa-miR-106a-5p	1104-1110	7mer-m8	-0.21	95	-0.21	7.503	0.74
hsa-miR-17-5p	1104-1110	7mer-m8	-0.21	95	-0.2	7.503	0.74
hsa-miR-93-5p	1104-1110	7mer-m8	-0.21	95	-0.2	7.503	0.74
hsa-miR-526b-3p	1104-1110	7mer-m8	-0.14	94	-0.13	7.503	0.74
hsa-miR-519d-3p	1104-1110	7mer-m8	-0.19	94	-0.18	7.503	0.74
hsa-miR-155-5p	1166-1172	7mer-m8	-0.22	90	-0.22	4.32	0.23
hsa-miR-542-3p	1190-1196	7mer-1A	-0.16	87	-0.16	3.924	N/A
hsa-miR-493-5p	1225-1231	7mer-1A	-0.06	73	-0.05	4.653	N/A
hsa-miR-142-3p.2	1267-1274	8mer	-0.25	95	-0.24	9.393	0.67
hsa-miR-582-5p	1273-1279	7mer-m8	-0.14	89	-0.13	5.753	N/A
hsa-miR-495-3p	1284-1290	7mer-1A	-0.01	63	-0.01	6.339	N/A
hsa-miR-5688	1284-1290	7mer-1A	-0.01	62	-0.01	6.339	N/A
hsa-miR-194-5p	1286-1292	7mer-1A	-0.16	87	-0.15	4.924	0.54
hsa-miR-379-3p	1287-1293	7mer-m8	-0.15	94	-0.15	4.924	N/A
hsa-miR-411-3p	1287-1293	7mer-m8	-0.15	94	-0.15	4.924	N/A
hsa-miR-140-3p.1	1308-1314	7mer-1A	-0.16	88	-0.16	5.13	0.17
hsa-miR-320c	1330-1336	7mer-m8	-0.07	79	0	3.532	N/A
hsa-miR-320a	1330-1336	7mer-m8	-0.07	79	0	3.532	N/A
hsa-miR-320b	1330-1336	7mer-m8	-0.07	79	0	3.532	N/A
hsa-miR-4429	1330-1336	7mer-m8	-0.06	76	0	3.532	N/A
hsa-miR-320d	1330-1336	7mer-m8	-0.06	76	0	3.532	N/A
hsa-miR-488-3p	3911-3917	7mer-m8	-0.02	51	0	3.238	N/A
hsa-miR-744-5p	4199-4205	7mer-m8	-0.16	67	0	3.165	N/A
hsa-miR-150-5p	4898-4905	8mer	-0.03	66	0	2.739	< 0.1
Poorly conserved sites
hsa-miR-4436b-5p	32-38	7mer-m8	-0.08	83	-0.08	0	N/A
hsa-miR-4536-5p	40-46	7mer-1A	-0.1	55	-0.1	0.099	N/A
hsa-miR-1207-3p	45-51	7mer-1A	-0.1	79	-0.1	0.665	N/A
hsa-miR-6801-5p	48-54	7mer-1A	-0.16	85	-0.16	0.504	N/A
hsa-miR-582-3p	51-58	8mer	-0.25	95	-0.25	0.085	N/A
hsa-miR-513b-5p	62-68	7mer-1A	-0.16	93	-0.16	0.509	N/A
hsa-miR-708-5p	75-81	7mer-1A	-0.18	88	-0.18	2.623	N/A
hsa-miR-28-5p	75-81	7mer-1A	-0.18	88	-0.18	2.623	N/A
hsa-miR-3139	75-81	7mer-1A	-0.14	83	-0.14	2.623	N/A
hsa-miR-568	80-86	7mer-1A	-0.03	47	-0.03	0.536	N/A
hsa-miR-643	81-87	7mer-m8	-0.1	75	-0.1	0.737	N/A
hsa-miR-4312	83-90	8mer	-0.26	97	-0.26	0	N/A
hsa-miR-6882-3p	86-93	8mer	-0.35	97	-0.35	0	N/A
hsa-miR-6071	89-96	8mer	-0.18	89	-0.18	0.437	N/A
hsa-miR-3692-5p	89-95	7mer-1A	-0.12	81	-0.12	0.442	N/A
hsa-miR-93-3p	89-95	7mer-1A	-0.08	71	-0.08	0.769	N/A
hsa-miR-6828-3p	90-96	7mer-1A	-0.01	41	-0.01	0	N/A
hsa-miR-544a	91-97	7mer-1A	-0.07	60	-0.07	0.919	N/A
hsa-miR-6738-3p	91-97	7mer-1A	-0.01	32	-0.01	0	N/A
hsa-miR-4748	95-101	7mer-1A	-0.01	47	-0.01	0	N/A
hsa-miR-329-5p	95-101	7mer-1A	-0.01	39	-0.01	0.085	N/A
hsa-miR-4464	95-101	7mer-1A	-0.01	33	-0.01	0	N/A
hsa-miR-17-3p	101-107	7mer-m8	-0.09	85	-0.09	0.919	N/A
hsa-miR-3620-3p	105-112	8mer	-0.3	97	-0.3	0.437	N/A
hsa-miR-6865-3p	106-112	7mer-1A	-0.06	65	-0.06	0.437	N/A
hsa-miR-6802-3p	107-113	7mer-1A	-0.1	71	-0.1	0	N/A
hsa-miR-6754-3p	108-115	8mer	-0.25	95	-0.25	0.722	N/A
hsa-miR-412-3p	108-115	8mer	-0.27	95	-0.27	0.722	N/A
hsa-miR-6837-3p	109-115	7mer-1A	-0.04	54	-0.04	0	N/A
hsa-miR-5571-5p	113-119	7mer-1A	-0.01	53	-0.01	0.67	N/A
hsa-miR-4682	119-125	7mer-1A	-0.08	80	-0.08	0	N/A
hsa-miR-4653-5p	120-126	7mer-m8	-0.19	93	-0.19	0.335	N/A
hsa-miR-3921	120-126	7mer-m8	-0.17	92	-0.17	0.335	N/A
hsa-miR-6796-3p	123-129	7mer-m8	-0.03	66	-0.03	0	N/A
hsa-miR-640	130-137	8mer	-0.33	97	-0.33	0.099	N/A
hsa-miR-935	140-146	7mer-1A	-0.07	78	-0.07	0.67	N/A
hsa-miR-6854-5p	143-149	7mer-m8	-0.25	96	-0.25	0	N/A
hsa-miR-3658	152-158	7mer-m8	-0.07	83	-0.07	0	N/A
hsa-miR-3653-3p	152-158	7mer-1A	-0.05	78	-0.05	0	N/A
hsa-miR-3613-3p	169-175	7mer-m8	-0.02	36	-0.02	0	N/A
hsa-miR-6733-3p	176-182	7mer-m8	-0.11	83	-0.11	0.437	N/A
hsa-miR-6807-5p	184-190	7mer-m8	-0.1	90	-0.1	0.437	N/A
hsa-miR-6509-5p	192-199	8mer	-0.25	92	-0.25	0	N/A
hsa-miR-331-5p	192-198	7mer-1A	-0.18	84	-0.18	0.085	N/A
hsa-miR-4499	201-207	7mer-1A	-0.22	94	-0.22	0.504	N/A
hsa-miR-4463	201-207	7mer-1A	-0.11	88	-0.11	0	N/A
hsa-miR-3121-3p	204-211	8mer	-0.03	74	-0.03	0.024	N/A
hsa-miR-3668	217-223	7mer-m8	-0.2	88	-0.2	0	N/A
hsa-miR-576-3p	220-226	7mer-1A	-0.21	93	-0.21	0.099	N/A
hsa-miR-4282	226-232	7mer-1A	-0.01	49	-0.01	0	N/A
hsa-miR-4799-5p	229-235	7mer-1A	-0.03	72	-0.03	0	N/A
hsa-miR-6815-3p	232-238	7mer-m8	-0.2	88	-0.2	0.854	N/A
hsa-miR-4755-3p	236-242	7mer-m8	-0.3	95	-0.3	0	N/A
hsa-miR-6858-3p	238-244	7mer-1A	-0.06	76	-0.06	0.67	N/A
hsa-miR-4676-5p	238-244	7mer-1A	-0.02	69	-0.02	0.024	N/A
hsa-miR-575	238-244	7mer-1A	-0.02	68	-0.02	0.024	N/A
hsa-miR-16-1-3p	246-252	7mer-m8	-0.04	64	-0.04	1.038	N/A
hsa-miR-143-5p	249-256	8mer	-0.42	99	-0.42	0.437	N/A
hsa-miR-3944-5p	250-256	7mer-1A	-0.11	82	-0.11	0.335	N/A
hsa-miR-2113	252-258	7mer-m8	-0.17	94	-0.17	0	N/A
hsa-miR-7158-3p	265-272	8mer	-0.21	96	-0.21	0	N/A
hsa-miR-203b-3p	266-272	7mer-1A	-0.08	77	-0.08	0	N/A
hsa-miR-4698	272-278	7mer-1A	-0.01	56	-0.01	0	N/A
hsa-miR-8063	272-278	7mer-1A	-0.01	54	-0.01	0	N/A
hsa-miR-5681a	281-287	7mer-m8	-0.23	95	-0.23	0.437	N/A
hsa-miR-562	287-293	7mer-1A	-0.11	84	-0.11	0.099	N/A
hsa-miR-4495	295-301	7mer-m8	-0.1	86	-0.1	0	N/A
hsa-miR-1276	306-312	7mer-m8	-0.25	98	-0.25	0.024	N/A
hsa-miR-3133	321-328	8mer	-0.13	97	-0.13	0	N/A
hsa-miR-7157-5p	328-334	7mer-m8	-0.1	83	-0.1	0	N/A
hsa-miR-4310	328-334	7mer-m8	-0.02	56	-0.02	0	N/A
hsa-miR-338-3p	329-336	8mer	-0.3	98	-0.3	0.245	< 0.1
hsa-miR-4530	330-336	7mer-1A	-0.11	79	-0.11	0	N/A
hsa-miR-5586-5p	331-337	7mer-m8	-0.21	91	-0.21	0	N/A
hsa-miR-640	333-339	7mer-m8	-0.03	32	-0.03	0.099	N/A
hsa-miR-4679	336-343	8mer	-0.09	80	-0.09	0	N/A
hsa-miR-4677-3p	337-343	7mer-1A	-0.13	84	-0.13	0.085	N/A
hsa-miR-3120-5p	340-346	7mer-m8	-0.16	90	-0.16	0	N/A
hsa-miR-6876-3p	341-347	7mer-m8	-0.19	82	-0.19	0.024	N/A
hsa-miR-626	341-347	7mer-m8	-0.18	80	-0.18	0.024	N/A
hsa-miR-3160-3p	344-350	7mer-1A	-0.21	91	-0.21	0	N/A
hsa-miR-558	344-350	7mer-1A	-0.11	81	-0.11	0.024	N/A
hsa-miR-4487	344-350	7mer-1A	-0.15	78	-0.15	0	N/A
hsa-miR-556-5p	345-351	7mer-m8	-0.17	92	-0.17	0	N/A
hsa-miR-1252-3p	347-353	7mer-m8	-0.02	64	-0.02	0	N/A
hsa-miR-3662	348-354	7mer-m8	-0.02	64	-0.02	0	N/A
hsa-miR-539-5p	352-358	7mer-1A	-0.01	46	-0.01	0.099	N/A
hsa-miR-4251	353-359	7mer-m8	-0.22	96	-0.22	0	N/A
hsa-miR-548ar-3p	357-363	7mer-m8	-0.08	91	-0.08	0.024	N/A
hsa-miR-548a-3p	357-363	7mer-m8	-0.07	89	-0.07	0.024	N/A
hsa-miR-548e-3p	357-363	7mer-m8	-0.06	88	-0.06	0.024	N/A
hsa-miR-548az-3p	357-363	7mer-m8	-0.05	85	-0.05	0.024	N/A
hsa-miR-548f-3p	357-363	7mer-m8	-0.05	85	-0.05	0.024	N/A
hsa-miR-548aq-3p	358-364	7mer-m8	-0.02	67	-0.02	0.085	N/A
hsa-miR-548ae-3p	358-364	7mer-m8	-0.02	67	-0.02	0.085	N/A
hsa-miR-548ah-3p	358-364	7mer-m8	-0.02	67	-0.02	0.085	N/A
hsa-miR-548am-3p	358-364	7mer-m8	-0.02	67	-0.02	0.085	N/A
hsa-miR-548j-3p	358-364	7mer-m8	-0.02	67	-0.02	0.085	N/A
hsa-miR-548aj-3p	358-364	7mer-m8	-0.02	67	-0.02	0.085	N/A
hsa-miR-548x-3p	358-364	7mer-m8	-0.02	67	-0.02	0.085	N/A
hsa-miR-3613-3p	360-366	7mer-m8	-0.02	36	-0.02	0	N/A
hsa-miR-299-5p	372-378	7mer-1A	-0.07	76	-0.07	3.554	N/A
hsa-miR-106a-3p	377-383	7mer-m8	-0.11	83	-0.11	0.437	N/A
hsa-miR-106a-3p	382-388	7mer-m8	-0.06	71	-0.06	0.437	N/A
hsa-miR-509-5p	385-391	7mer-1A	-0.13	88	-0.13	0.312	N/A
hsa-miR-509-3-5p	385-391	7mer-1A	-0.13	88	-0.13	0.312	N/A
hsa-miR-4418	385-391	7mer-1A	-0.12	87	-0.12	0.312	N/A
hsa-miR-5089-3p	388-394	7mer-m8	-0.17	81	-0.17	0	N/A
hsa-miR-1322	392-398	7mer-m8	-0.26	97	-0.26	0.024	N/A
hsa-miR-3662	395-402	8mer	-0.03	87	-0.03	0	N/A
hsa-miR-153-5p	403-409	7mer-m8	-0.02	50	-0.02	0.085	N/A
hsa-miR-5692a	417-423	7mer-1A	-0.01	56	-0.01	0	N/A
hsa-miR-5692a	421-427	7mer-1A	-0.03	91	-0.03	0	N/A
hsa-miR-4662a-5p	431-437	7mer-m8	-0.17	86	-0.17	0	N/A
hsa-miR-5692a	459-465	7mer-m8	-0.02	73	-0.02	0	N/A
hsa-miR-548c-3p	462-468	7mer-1A	-0.01	57	-0.01	0.349	N/A
hsa-miR-302a-5p	465-471	7mer-1A	-0.01	50	-0.01	0	N/A
hsa-miR-4778-3p	468-474	7mer-1A	-0.03	59	-0.03	0	N/A
hsa-miR-4642	473-480	8mer	-0.45	99	-0.45	0	N/A
hsa-miR-524-5p	488-494	7mer-1A	-0.02	76	-0.02	0.085	N/A
hsa-miR-520d-5p	488-494	7mer-1A	-0.01	65	-0.01	0.085	N/A
hsa-miR-600	490-496	7mer-1A	-0.12	81	-0.12	0.024	N/A
hsa-miR-1248	493-499	7mer-m8	-0.12	85	-0.12	0.349	N/A
hsa-miR-5581-5p	495-501	7mer-1A	-0.12	70	-0.12	0	N/A
hsa-miR-4297	495-501	7mer-1A	-0.01	30	-0.01	0	N/A
hsa-miR-6730-5p	505-512	8mer	-0.27	97	-0.27	0	N/A
hsa-miR-5681a	506-512	7mer-1A	-0.11	78	-0.11	0	N/A
hsa-miR-1272	510-516	7mer-m8	-0.05	72	-0.05	0.024	N/A
hsa-miR-1305	528-535	8mer	-0.06	91	-0.06	0	N/A
hsa-miR-335-3p	530-536	7mer-1A	-0.01	40	-0.01	0.085	N/A
hsa-miR-4282	534-540	7mer-m8	-0.02	66	-0.02	0	N/A
hsa-miR-548c-3p	536-542	7mer-1A	-0.01	57	-0.01	0.349	N/A
hsa-miR-8066	554-560	7mer-m8	-0.17	93	-0.17	0	N/A
hsa-miR-3662	557-563	7mer-1A	-0.01	47	-0.01	0	N/A
hsa-miR-4495	560-567	8mer	-0.12	90	-0.12	0	N/A
hsa-miR-380-3p	561-567	7mer-1A	-0.04	74	-0.04	0.536	N/A
hsa-miR-411-3p	561-567	7mer-1A	-0.02	67	-0.02	3.392	N/A
hsa-miR-379-3p	561-567	7mer-1A	-0.02	66	-0.02	3.392	N/A
hsa-miR-3924	562-568	7mer-1A	-0.19	95	-0.19	0	N/A
hsa-miR-4795-3p	568-575	8mer	-0.07	83	-0.07	0	N/A
hsa-miR-126-5p	568-574	7mer-1A	-0.03	75	-0.03	0	N/A
hsa-miR-126-5p	570-576	7mer-m8	-0.02	51	-0.02	0	N/A
hsa-miR-4422	575-581	7mer-m8	-0.08	89	-0.08	0	N/A
hsa-miR-4470	579-585	7mer-1A	-0.01	34	-0.01	0	N/A
hsa-miR-3128	580-586	7mer-m8	-0.11	79	-0.11	0	N/A
hsa-miR-5580-5p	582-588	7mer-1A	-0.16	78	-0.16	0.085	N/A
hsa-miR-3692-5p	583-589	7mer-m8	-0.19	91	-0.19	0.442	N/A
hsa-miR-4474-3p	598-605	8mer	-0.25	93	-0.25	0	N/A
hsa-miR-7108-5p	599-605	7mer-1A	-0.03	60	-0.03	0.312	N/A
hsa-miR-1277-5p	613-619	7mer-m8	-0.02	53	-0.02	0	N/A
hsa-miR-3658	620-627	8mer	-0.11	92	-0.11	0	N/A
hsa-miR-3653-3p	620-626	7mer-1A	-0.07	83	-0.07	0	N/A
hsa-miR-7856-5p	622-628	7mer-1A	-0.01	40	-0.01	0	N/A
hsa-miR-5681b	629-635	7mer-1A	-0.15	80	-0.15	0	N/A
hsa-miR-4774-5p	630-636	7mer-m8	-0.2	89	-0.2	0	N/A
hsa-miR-133a-5p	631-638	8mer	-0.43	98	-0.43	1.227	N/A
hsa-miR-6131	632-638	7mer-1A	-0.15	90	-0.15	0.024	N/A
hsa-miR-3692-5p	633-639	7mer-m8	-0.27	96	-0.27	0.442	N/A
hsa-miR-5581-3p	645-651	7mer-1A	-0.06	71	-0.06	0	N/A
hsa-miR-6074	649-655	7mer-1A	-0.02	68	-0.02	0	N/A
hsa-miR-1277-5p	651-657	7mer-m8	-0.02	53	-0.02	0	N/A
hsa-miR-7844-5p	672-678	7mer-m8	-0.12	94	-0.12	0	N/A
hsa-miR-548ah-3p	674-681	8mer	-0.04	91	-0.04	0.085	N/A
hsa-miR-548aq-3p	674-681	8mer	-0.04	91	-0.04	0.085	N/A
hsa-miR-548am-3p	674-681	8mer	-0.04	91	-0.04	0.085	N/A
hsa-miR-548ae-3p	674-681	8mer	-0.04	91	-0.04	0.085	N/A
hsa-miR-548j-3p	674-681	8mer	-0.03	90	-0.03	0.085	N/A
hsa-miR-548x-3p	674-681	8mer	-0.03	84	-0.03	0.085	N/A
hsa-miR-548aj-3p	674-681	8mer	-0.03	84	-0.03	0.085	N/A
hsa-miR-548d-3p	675-681	7mer-1A	-0.01	57	-0.01	0.387	N/A
hsa-miR-548bb-3p	675-681	7mer-1A	-0.01	57	-0.01	0.387	N/A
hsa-miR-548z	675-681	7mer-1A	-0.01	57	-0.01	0.387	N/A
hsa-miR-548h-3p	675-681	7mer-1A	-0.01	57	-0.01	0.387	N/A
hsa-miR-548ac	675-681	7mer-1A	-0.01	57	-0.01	0.387	N/A
hsa-miR-302a-5p	678-684	7mer-1A	-0.01	50	-0.01	0.628	N/A
hsa-miR-4778-3p	681-687	7mer-1A	-0.06	71	-0.06	0	N/A
hsa-miR-4659a-3p	682-689	8mer	-0.19	93	-0.19	0	N/A
hsa-miR-4659b-3p	682-689	8mer	-0.19	93	-0.19	0	N/A
hsa-miR-6875-3p	683-689	7mer-1A	-0.02	52	-0.02	0	N/A
hsa-miR-513a-3p	686-692	7mer-m8	-0.08	96	-0.08	0	N/A
hsa-miR-513c-3p	686-692	7mer-m8	-0.08	96	-0.08	0	N/A
hsa-miR-3606-3p	686-692	7mer-m8	-0.06	95	-0.06	0	N/A
hsa-miR-4282	687-693	7mer-m8	-0.02	66	-0.02	0	N/A
hsa-miR-3613-3p	692-698	7mer-m8	-0.02	36	-0.02	0	N/A
hsa-miR-3926	695-701	7mer-m8	-0.23	94	-0.23	0	N/A
hsa-miR-15a-3p	697-703	7mer-1A	-0.2	94	-0.2	0.628	N/A
hsa-miR-5704	697-703	7mer-m8	-0.33	91	-0.33	0	N/A
hsa-miR-4717-5p	697-703	7mer-1A	-0.1	82	-0.1	0.437	N/A
hsa-miR-1295b-3p	698-704	7mer-m8	-0.32	94	-0.32	0	N/A
hsa-miR-302c-5p	710-716	7mer-1A	-0.01	35	-0.01	0.312	N/A
hsa-miR-513b-3p	726-732	7mer-m8	-0.08	72	-0.08	0	N/A
hsa-miR-4795-3p	742-748	7mer-1A	-0.02	59	-0.02	0	N/A
hsa-miR-126-5p	743-749	7mer-m8	-0.02	51	-0.02	0.999	N/A
hsa-miR-4528	745-751	7mer-1A	-0.22	97	-0.22	0	N/A
hsa-miR-15b-3p	748-754	7mer-m8	-0.17	93	-0.17	0.556	N/A
hsa-miR-6507-5p	751-757	7mer-1A	-0.01	45	-0.01	0	N/A
hsa-miR-3658	752-759	8mer	-0.08	85	-0.08	0	N/A
hsa-miR-3653-3p	752-758	7mer-1A	-0.05	76	-0.05	0	N/A
hsa-miR-4310	758-764	7mer-m8	-0.18	96	-0.18	0	N/A
hsa-miR-7157-5p	758-764	7mer-m8	-0.24	96	-0.24	0	N/A
hsa-miR-3120-3p	760-766	7mer-1A	-0.21	95	-0.21	0	N/A
hsa-miR-497-3p	767-773	7mer-1A	-0.03	79	-0.03	0.723	N/A
hsa-miR-5692a	773-780	8mer	-0.04	96	-0.04	0	N/A
hsa-miR-660-5p	781-788	8mer	-0.4	98	-0.4	0.536	N/A
hsa-miR-5591-3p	782-789	8mer	-0.41	98	-0.41	0	N/A
hsa-miR-3119	788-794	7mer-1A	-0.04	54	-0.04	0	N/A
hsa-miR-522-3p	792-798	7mer-1A	-0.07	82	-0.07	0.099	N/A
hsa-miR-224-3p	792-798	7mer-1A	-0.03	68	-0.03	0.099	N/A
hsa-miR-4694-3p	792-798	7mer-1A	-0.03	60	-0.03	0	N/A
hsa-miR-4495	795-802	8mer	-0.15	93	-0.15	0	N/A
hsa-miR-380-3p	796-802	7mer-1A	-0.04	71	-0.04	0.024	N/A
hsa-miR-411-3p	796-802	7mer-1A	-0.01	64	-0.01	0.446	N/A
hsa-miR-379-3p	796-802	7mer-1A	-0.01	64	-0.01	0.446	N/A
hsa-miR-3924	797-803	7mer-1A	-0.13	90	-0.13	0	N/A
hsa-miR-656-3p	800-807	8mer	-0.04	82	-0.04	0.024	N/A
hsa-miR-7159-3p	805-811	7mer-1A	-0.05	76	-0.05	0	N/A
hsa-miR-4482-3p	805-811	7mer-1A	-0.02	51	-0.02	0	N/A
hsa-miR-586	815-821	7mer-1A	-0.12	84	-0.12	0.024	N/A
hsa-miR-4777-5p	823-830	8mer	-0.22	95	-0.22	0	N/A
hsa-miR-518f-5p	824-830	7mer-1A	-0.1	75	-0.1	0.024	N/A
hsa-miR-526a	824-830	7mer-1A	-0.1	75	-0.1	0.024	N/A
hsa-miR-520c-5p	824-830	7mer-1A	-0.1	75	-0.1	0.024	N/A
hsa-miR-518d-5p	824-830	7mer-1A	-0.1	75	-0.1	0.024	N/A
hsa-miR-522-5p	824-830	7mer-1A	-0.08	70	-0.08	0.024	N/A
hsa-miR-519c-5p	824-830	7mer-1A	-0.08	70	-0.08	0.024	N/A
hsa-miR-518e-5p	824-830	7mer-1A	-0.08	70	-0.08	0.024	N/A
hsa-miR-519a-5p	824-830	7mer-1A	-0.08	70	-0.08	0.024	N/A
hsa-miR-523-5p	824-830	7mer-1A	-0.08	70	-0.08	0.024	N/A
hsa-miR-519b-5p	824-830	7mer-1A	-0.08	70	-0.08	0.024	N/A
hsa-miR-4724-3p	828-834	7mer-m8	-0.1	87	-0.1	0.437	N/A
hsa-miR-3064-3p	835-841	7mer-m8	-0.25	91	-0.25	0.335	N/A
hsa-miR-590-3p	852-858	7mer-m8	-0.02	59	-0.02	0.694	N/A
hsa-miR-580-3p	856-863	8mer	-0.36	99	-0.36	0.024	N/A
hsa-miR-4461	858-864	7mer-m8	-0.1	80	-0.1	0	N/A
hsa-miR-219b-3p	861-867	7mer-1A	-0.04	56	-0.04	0.437	N/A
hsa-miR-4680-3p	862-869	8mer	-0.06	80	-0.06	0	N/A
hsa-miR-5187-3p	863-869	7mer-1A	-0.05	77	-0.05	0	N/A
hsa-miR-4427	863-869	7mer-1A	-0.05	66	-0.05	0	N/A
hsa-miR-146a-3p	864-871	8mer	-0.2	93	-0.2	0	N/A
hsa-miR-4653-5p	865-871	7mer-1A	-0.12	85	-0.12	0.335	N/A
hsa-miR-3921	865-871	7mer-1A	-0.12	85	-0.12	0.335	N/A
hsa-miR-301a-5p	865-871	7mer-1A	-0.01	65	-0.01	0.489	N/A
hsa-miR-301b-5p	865-871	7mer-1A	-0.01	48	-0.01	0.489	N/A
hsa-miR-3191-5p	866-872	7mer-1A	-0.05	63	-0.05	0	N/A
hsa-miR-6833-3p	867-873	7mer-1A	-0.01	38	-0.01	0	N/A
hsa-miR-4768-5p	867-873	7mer-1A	-0.01	38	-0.01	0	N/A
hsa-miR-6809-3p	867-873	7mer-1A	-0.01	32	-0.01	0	N/A
hsa-miR-1245b-3p	874-881	8mer	-0.31	98	-0.31	0	N/A
hsa-miR-625-3p	887-893	7mer-m8	-0.08	88	-0.08	0	N/A
hsa-miR-3609	893-899	7mer-m8	-0.02	50	-0.02	0	N/A
hsa-miR-548ah-5p	893-899	7mer-m8	-0.02	48	-0.02	0	N/A
hsa-miR-520g-3p	894-900	7mer-m8	-0.05	80	-0.05	0.099	N/A
hsa-miR-520h	894-900	7mer-m8	-0.05	80	-0.05	0.099	N/A
hsa-miR-4470	897-903	7mer-1A	-0.01	34	-0.01	0	N/A
hsa-miR-3128	898-904	7mer-m8	-0.18	90	-0.18	0	N/A
hsa-miR-4487	901-908	8mer	-0.38	98	-0.38	0	N/A
hsa-miR-3160-3p	902-908	7mer-1A	-0.17	85	-0.17	0	N/A
hsa-miR-558	902-908	7mer-1A	-0.06	70	-0.06	0.099	N/A
hsa-miR-8055	904-911	8mer	-0.21	97	-0.21	0	N/A
hsa-miR-5681b	917-923	7mer-m8	-0.24	94	-0.24	0	N/A
hsa-miR-503-3p	918-924	7mer-m8	-0.2	88	-0.2	0	N/A
hsa-miR-6841-5p	920-926	7mer-1A	-0.21	87	-0.21	0	N/A
hsa-miR-6755-5p	920-926	7mer-1A	-0.17	77	-0.17	0	N/A
hsa-miR-376c-3p	924-930	7mer-1A	-0.12	76	-0.12	2.004	N/A
hsa-miR-3692-3p	933-939	7mer-m8	-0.07	72	-0.07	0.085	N/A
hsa-miR-16-2-3p	949-955	7mer-m8	-0.1	87	-0.1	1.677	N/A
hsa-miR-195-3p	949-955	7mer-m8	-0.09	85	-0.09	1.677	N/A
hsa-miR-338-5p	950-956	7mer-m8	-0.02	51	-0.02	0.556	N/A
hsa-miR-4731-3p	953-959	7mer-1A	-0.07	83	-0.07	0	N/A
hsa-miR-4801	953-959	7mer-1A	-0.06	79	-0.06	0	N/A
hsa-miR-466	954-960	7mer-1A	-0.09	82	-0.09	0	N/A
hsa-miR-4672	954-960	7mer-1A	-0.06	70	-0.06	0	N/A
hsa-miR-3941	954-960	7mer-1A	-0.01	39	-0.01	0.437	N/A
hsa-miR-935	957-964	8mer	-0.31	98	-0.31	0.024	N/A
hsa-miR-5094	960-966	7mer-1A	-0.14	83	-0.14	0	N/A
hsa-miR-3074-3p	961-967	7mer-m8	-0.11	92	-0.11	0	N/A
hsa-miR-889-3p	963-970	8mer	-0.11	95	-0.11	0.379	N/A
hsa-miR-329-5p	969-975	7mer-1A	-0.08	87	-0.08	0.085	N/A
hsa-miR-4464	969-975	7mer-1A	-0.13	86	-0.13	0	N/A
hsa-miR-4748	969-975	7mer-1A	-0.07	85	-0.07	0	N/A
hsa-miR-6509-5p	971-977	7mer-1A	-0.25	93	-0.25	0	N/A
hsa-miR-589-3p	978-984	7mer-m8	-0.16	90	-0.16	0.437	N/A
hsa-miR-6511a-5p	981-988	8mer	-0.3	98	-0.29	0	N/A
hsa-miR-1910-3p	981-988	8mer	-0.21	98	-0.21	0	N/A
hsa-miR-34b-5p	982-988	7mer-1A	-0.18	94	-0.18	0.961	N/A
hsa-miR-2682-5p	982-988	7mer-1A	-0.16	93	-0.15	0.961	N/A
hsa-miR-449c-5p	982-988	7mer-1A	-0.13	91	-0.13	0.961	N/A
hsa-miR-6893-5p	982-988	7mer-1A	-0.15	87	-0.14	0.099	N/A
hsa-miR-6808-5p	982-988	7mer-1A	-0.12	83	-0.12	0.099	N/A
hsa-miR-940	982-988	7mer-1A	-0.08	74	-0.08	0.099	N/A
hsa-miR-6806-5p	983-989	7mer-m8	-0.24	75	-0.24	0	N/A
hsa-miR-6755-5p	986-992	7mer-m8	-0.22	84	-0.22	0	N/A
hsa-miR-3144-3p	996-1002	7mer-1A	-0.17	83	-0.17	0	N/A
hsa-miR-8063	1007-1013	7mer-1A	-0.01	54	-0.01	0	N/A
hsa-miR-4698	1007-1013	7mer-1A	-0.01	42	-0.01	0	N/A
hsa-miR-373-5p	1008-1014	7mer-m8	-0.02	39	-0.02	0.642	N/A
hsa-miR-371b-5p	1008-1014	7mer-m8	-0.02	38	-0.02	0.642	N/A
hsa-miR-616-5p	1008-1014	7mer-m8	-0.02	34	-0.02	0.642	N/A
hsa-miR-7158-5p	1010-1016	7mer-1A	-0.1	87	-0.1	0	N/A
hsa-miR-767-3p	1011-1018	8mer	-0.34	98	-0.34	0.085	N/A
hsa-miR-6828-3p	1012-1018	7mer-m8	-0.23	94	-0.22	0	N/A
hsa-miR-622	1015-1021	7mer-m8	-0.17	89	-0.17	0.099	N/A
hsa-miR-101-3p.2	1018-1024	7mer-1A	-0.09	81	-0.08	2.236	< 0.1
hsa-miR-582-5p	1018-1024	7mer-1A	-0.08	77	-0.07	1.504	N/A
hsa-miR-578	1025-1032	8mer	-0.4	99	-0.4	0.364	N/A
hsa-miR-6797-3p	1040-1046	7mer-1A	-0.13	86	-0.13	0	N/A
hsa-miR-6076	1040-1046	7mer-1A	-0.15	86	-0.14	0	N/A
hsa-miR-5700	1042-1048	7mer-m8	-0.12	89	-0.12	0	N/A
hsa-miR-6507-5p	1046-1052	7mer-1A	-0.01	45	-0.01	0	N/A
hsa-miR-4639-5p	1049-1056	8mer	-0.34	98	-0.34	0	N/A
hsa-miR-6885-3p	1052-1058	7mer-1A	-0.05	74	-0.05	0	N/A
hsa-miR-4803	1067-1073	7mer-1A	-0.04	71	-0.04	0	N/A
hsa-miR-3143	1068-1074	7mer-1A	-0.08	83	-0.08	0	N/A
hsa-miR-302c-5p	1068-1074	7mer-m8	-0.04	83	-0.04	0.312	N/A
hsa-miR-8055	1078-1085	8mer	-0.32	99	-0.32	0	N/A
hsa-miR-586	1082-1093	non-canonical	N/A	N/A	N/A	0	N/A
hsa-miR-586	1082-1093	non-canonical	N/A	N/A	N/A	0	N/A
hsa-miR-551b-5p	1094-1100	7mer-m8	-0.02	62	-0.02	0.085	N/A
hsa-miR-4668-3p	1096-1102	7mer-1A	-0.01	56	-0.01	0	N/A
hsa-miR-3163	1097-1103	7mer-m8	-0.02	65	-0.02	0	N/A
hsa-miR-519c-3p	1103-1109	7mer-m8	-0.16	87	-0.16	0.518	N/A
hsa-miR-519a-3p	1103-1109	7mer-m8	-0.16	87	-0.16	0.518	N/A
hsa-miR-519b-3p	1103-1109	7mer-m8	-0.16	87	-0.16	0.518	N/A
hsa-miR-520g-3p	1105-1111	7mer-m8	-0.03	76	-0.03	0.024	N/A
hsa-miR-520h	1105-1111	7mer-m8	-0.03	76	-0.03	0.024	N/A
hsa-miR-1273c	1109-1115	7mer-m8	-0.32	94	-0.31	0	N/A
hsa-miR-4670-5p	1111-1117	7mer-1A	-0.33	87	-0.32	0	N/A
hsa-miR-633	1115-1121	7mer-1A	-0.04	65	-0.04	0	N/A
hsa-miR-569	1117-1123	7mer-1A	-0.11	80	-0.1	0.024	N/A
hsa-miR-2053	1117-1123	7mer-m8	-0.02	67	-0.02	0	N/A
hsa-miR-1265	1121-1127	7mer-m8	-0.27	96	-0.26	0.024	N/A
hsa-miR-944	1146-1152	7mer-m8	-0.02	56	-0.02	0.099	N/A
hsa-miR-4275	1148-1154	7mer-1A	-0.09	86	-0.08	0	N/A
hsa-miR-888-5p	1151-1157	7mer-1A	-0.17	93	-0.17	0	N/A
hsa-miR-4282	1157-1163	7mer-1A	-0.01	49	-0.01	0	N/A
hsa-miR-4799-5p	1160-1166	7mer-1A	-0.02	57	-0.02	0	N/A
hsa-miR-103a-2-5p	1163-1169	7mer-1A	-0.2	92	-0.19	0.556	N/A
hsa-miR-5692a	1169-1175	7mer-m8	-0.02	73	-0.02	0	N/A
hsa-miR-5009-3p	1174-1180	7mer-1A	-0.09	85	-0.09	0	N/A
hsa-miR-6074	1179-1185	7mer-1A	-0.02	44	-0.02	0	N/A
hsa-miR-190a-3p	1181-1187	7mer-m8	-0.04	77	-0.04	1.295	N/A
hsa-miR-5011-5p	1181-1187	7mer-1A	-0.01	34	-0.01	0	N/A
hsa-miR-549a	1187-1194	8mer	-0.55	99	-0.54	0.024	N/A
hsa-miR-4504	1189-1196	8mer	-0.29	97	-0.29	0.024	N/A
hsa-miR-4693-5p	1193-1200	8mer	-0.39	98	-0.38	0	N/A
hsa-miR-4318	1193-1199	7mer-1A	-0.2	91	-0.19	0	N/A
hsa-miR-892a	1193-1199	7mer-1A	-0.16	90	-0.16	0.379	N/A
hsa-miR-4699-3p	1196-1203	8mer	-0.11	91	-0.11	0	N/A
hsa-miR-3145-3p	1199-1205	7mer-m8	-0.12	79	-0.12	0	N/A
hsa-miR-376c-3p	1214-1221	8mer	-0.3	97	-0.29	1.744	N/A
hsa-miR-493-5p	1217-1223	7mer-m8	-0.12	87	-0.12	1.683	N/A
hsa-let-7c-3p	1224-1231	8mer	-0.24	96	-0.23	0.085	N/A
hsa-let-7a-2-3p	1225-1231	7mer-1A	-0.13	86	-0.13	1.295	N/A
hsa-let-7g-3p	1225-1231	7mer-1A	-0.1	79	-0.1	1.295	N/A
hsa-miR-4282	1230-1236	7mer-m8	-0.02	66	-0.02	0	N/A
hsa-miR-548aj-5p	1243-1249	7mer-m8	-0.13	93	-0.13	0	N/A
hsa-miR-548g-5p	1243-1249	7mer-m8	-0.13	93	-0.13	0	N/A
hsa-miR-548x-5p	1243-1249	7mer-m8	-0.13	93	-0.13	0	N/A
hsa-miR-548f-5p	1243-1249	7mer-m8	-0.12	91	-0.12	0	N/A
hsa-miR-548p	1244-1250	7mer-m8	-0.03	68	-0.03	0.024	N/A
hsa-miR-1276	1248-1254	7mer-m8	-0.21	96	-0.21	0.024	N/A
hsa-miR-3152-3p	1265-1271	7mer-m8	-0.18	89	-0.17	1.363	N/A
hsa-miR-4255	1267-1273	7mer-1A	-0.07	76	-0.06	0	N/A
hsa-miR-3591-5p	1268-1274	7mer-m8	-0.1	78	-0.1	0	N/A
hsa-miR-7-2-3p	1284-1290	7mer-1A	-0.01	59	-0.01	0.437	N/A
hsa-miR-7-1-3p	1284-1290	7mer-1A	-0.01	59	-0.01	0.437	N/A
hsa-miR-3171	1289-1295	7mer-1A	-0.14	74	-0.14	0	N/A
hsa-miR-7152-3p	1312-1318	7mer-m8	-0.29	94	-0.28	0.437	N/A
hsa-miR-2861	1316-1322	7mer-m8	-0.05	51	0	0.437	N/A
hsa-miR-548e-5p	1332-1338	7mer-1A	-0.11	91	0	0	N/A
hsa-miR-4803	1336-1342	7mer-m8	-0.02	41	0	0.085	N/A
hsa-miR-889-3p	1346-1352	7mer-1A	-0.01	47	0	0.024	N/A
hsa-miR-4477a	1349-1355	7mer-1A	-0.08	89	0	0	N/A
hsa-miR-126-5p	1350-1357	8mer	-0.03	68	0	0	N/A
hsa-miR-4795-3p	1351-1357	7mer-m8	-0.02	43	0	0	N/A
hsa-miR-656-3p	1352-1358	7mer-m8	-0.02	56	0	0.402	N/A
hsa-miR-127-5p	1361-1367	7mer-1A	-0.06	66	0	0	N/A
hsa-miR-7843-3p	1361-1367	7mer-1A	-0.03	48	0	0	N/A
hsa-miR-6851-5p	1368-1375	8mer	-0.25	90	0	0	N/A
hsa-miR-3689d	1368-1375	8mer	-0.18	89	0	0	N/A
hsa-miR-6515-5p	1370-1376	7mer-1A	-0.13	73	0	0	N/A
hsa-miR-4443	1370-1376	7mer-1A	-0.06	64	0	0	N/A
hsa-miR-571	1373-1380	8mer	-0.22	88	0	0.024	N/A
hsa-miR-219a-1-3p	1374-1380	7mer-1A	-0.1	62	0	0.349	N/A
hsa-miR-590-3p	1381-1387	7mer-m8	-0.02	59	0	0.099	N/A
hsa-miR-30e-5p	1387-1393	7mer-m8	-0.07	50	0	1.632	< 0.1
hsa-miR-30d-5p	1387-1393	7mer-m8	-0.04	42	0	1.632	< 0.1
hsa-miR-30a-5p	1387-1393	7mer-m8	-0.04	41	0	1.632	< 0.1
hsa-miR-30c-5p	1387-1393	7mer-m8	-0.03	34	0	1.632	< 0.1
hsa-miR-30b-5p	1387-1393	7mer-m8	-0.03	34	0	1.632	< 0.1
hsa-miR-4720-3p	1401-1407	7mer-1A	-0.06	63	0	0	N/A
hsa-miR-4804-3p	1401-1407	7mer-1A	-0.01	32	0	0	N/A
hsa-miR-302c-3p.2	1403-1409	7mer-m8	-0.25	94	0	0.154	< 0.1
hsa-miR-520f-3p	1403-1409	7mer-m8	-0.21	92	0	0.154	< 0.1
hsa-miR-520d-3p	1404-1411	8mer	-0.17	90	0	0.069	< 0.1
hsa-miR-520a-3p	1404-1411	8mer	-0.16	89	0	0.069	< 0.1
hsa-miR-372-3p	1404-1411	8mer	-0.15	88	0	0.069	< 0.1
hsa-miR-302d-3p	1404-1411	8mer	-0.15	88	0	0.069	< 0.1
hsa-miR-302a-3p	1404-1411	8mer	-0.15	88	0	0.069	< 0.1
hsa-miR-302c-3p.1	1404-1411	8mer	-0.15	88	0	0.069	< 0.1
hsa-miR-302b-3p	1404-1411	8mer	-0.15	88	0	0.069	< 0.1
hsa-miR-520e	1404-1411	8mer	-0.14	87	0	0.069	< 0.1
hsa-miR-520c-3p	1404-1411	8mer	-0.14	86	0	0.069	< 0.1
hsa-miR-520b	1404-1411	8mer	-0.14	86	0	0.069	< 0.1
hsa-miR-373-3p	1404-1411	8mer	-0.07	85	0	0.069	< 0.1
hsa-miR-302e	1404-1411	8mer	-0.12	84	0	0.069	< 0.1
hsa-miR-519b-3p	1405-1411	7mer-1A	-0.12	81	0	0.024	N/A
hsa-miR-519a-3p	1405-1411	7mer-1A	-0.12	81	0	0.024	N/A
hsa-miR-519c-3p	1405-1411	7mer-1A	-0.12	81	0	0.024	N/A
hsa-miR-335-3p	1411-1417	7mer-m8	-0.02	61	0	0.085	N/A
hsa-miR-4775	1414-1420	7mer-m8	-0.02	47	0	0	N/A
hsa-miR-590-3p	1414-1420	7mer-1A	-0.01	34	0	0.504	N/A
hsa-miR-380-3p	1417-1423	7mer-m8	-0.02	51	0	0.402	N/A
hsa-miR-7153-3p	1421-1427	7mer-1A	-0.12	83	0	0	N/A
hsa-miR-624-5p	1423-1429	7mer-m8	-0.13	66	0	0	N/A
hsa-miR-770-5p	1425-1431	7mer-m8	-0.21	91	0	0.099	N/A
hsa-miR-4712-5p	1425-1431	7mer-m8	-0.19	89	0	0.099	N/A
hsa-miR-5680	1434-1440	7mer-1A	-0.01	53	0	0	N/A
hsa-miR-3668	1437-1443	7mer-m8	-0.09	63	0	0	N/A
hsa-miR-577	1443-1449	7mer-m8	-0.02	38	0	0.024	N/A
hsa-miR-4662a-3p	1445-1451	7mer-1A	-0.01	38	0	0	N/A
hsa-miR-183-5p.2	1451-1457	7mer-m8	-0.16	81	0	0.029	< 0.1
hsa-miR-183-5p.1	1452-1458	7mer-m8	-0.18	88	0	0.029	< 0.1
hsa-miR-4735-3p	1459-1465	7mer-1A	-0.03	53	0	1.514	< 0.1
hsa-miR-18a-5p	1459-1465	7mer-1A	-0.02	44	0	1.514	< 0.1
hsa-miR-18b-5p	1459-1465	7mer-1A	-0.01	35	0	1.514	< 0.1
hsa-miR-323a-3p	1464-1470	7mer-1A	-0.01	52	0	2.84	N/A
hsa-miR-7845-5p	1477-1483	7mer-1A	-0.1	66	0	0	N/A
hsa-miR-3162-5p	1478-1484	7mer-1A	-0.06	46	0	0	N/A
hsa-miR-2909	1479-1485	7mer-1A	-0.04	63	0	0	N/A
hsa-miR-302c-5p	1490-1497	8mer	-0.03	73	0	0	N/A
hsa-miR-3143	1490-1496	7mer-1A	-0.01	28	0	0	N/A
hsa-miR-4795-3p	1496-1503	8mer	-0.03	63	0	0	N/A
hsa-miR-126-5p	1496-1502	7mer-1A	-0.01	38	0	0.335	N/A
hsa-miR-494-5p	1503-1509	7mer-1A	-0.11	68	0	0.099	N/A
hsa-miR-410-5p	1503-1509	7mer-1A	-0.11	68	0	0.099	N/A
hsa-miR-323b-5p	1503-1509	7mer-1A	-0.09	62	0	0.099	N/A
hsa-miR-758-5p	1504-1511	8mer	-0.1	86	0	0	N/A
hsa-miR-584-5p	1505-1512	8mer	-0.05	55	0	0.024	N/A
hsa-miR-218-2-3p	1505-1511	7mer-1A	-0.01	34	0	0	N/A
hsa-miR-656-3p	1509-1515	7mer-m8	-0.02	56	0	0.349	N/A
hsa-miR-1305	1520-1526	7mer-1A	-0.01	49	0	0	N/A
hsa-miR-627-3p	1522-1528	7mer-1A	-0.09	82	0	0	N/A
hsa-miR-4263	1537-1543	7mer-1A	-0.01	40	0	0	N/A
hsa-miR-576-5p	1537-1543	7mer-1A	-0.01	37	0	0.085	N/A
hsa-miR-627-3p	1539-1546	8mer	-0.05	72	0	0	N/A
hsa-miR-3662	1551-1557	7mer-m8	-0.02	64	0	0	N/A
hsa-miR-548c-3p	1553-1559	7mer-1A	-0.01	57	0	0.024	N/A
hsa-miR-24-3p	1565-1571	7mer-m8	-0.13	83	0	0.225	< 0.1
hsa-miR-633	1571-1577	7mer-1A	-0.01	28	0	0.085	N/A
hsa-miR-8055	1581-1587	7mer-m8	-0.03	74	0	0	N/A
hsa-miR-5010-3p	1587-1594	8mer	-0.03	67	0	0	N/A
hsa-miR-2113	1588-1594	7mer-1A	-0.01	42	0	0	N/A
hsa-miR-8084	1598-1604	7mer-m8	-0.02	56	0	0	N/A
hsa-miR-548c-3p	1602-1608	7mer-1A	-0.01	57	0	0.024	N/A
hsa-miR-1279	1610-1616	7mer-1A	-0.01	42	0	0	N/A
hsa-miR-5007-3p	1611-1617	7mer-1A	-0.03	48	0	0	N/A
hsa-miR-6729-3p	1619-1625	7mer-1A	-0.01	31	0	0	N/A
hsa-miR-6870-3p	1620-1626	7mer-m8	-0.06	78	0	0	N/A
hsa-miR-6794-3p	1624-1630	7mer-1A	-0.04	57	0	0	N/A
hsa-miR-6837-3p	1625-1631	7mer-m8	-0.02	34	0	0	N/A
hsa-miR-3977	1627-1633	7mer-m8	-0.02	39	0	0	N/A
hsa-miR-146b-5p	1633-1640	8mer	-0.03	43	0	0.069	< 0.1
hsa-miR-146a-5p	1633-1640	8mer	-0.03	43	0	0.069	< 0.1
hsa-miR-7153-5p	1633-1640	8mer	-0.03	42	0	0.069	< 0.1
hsa-miR-589-5p	1634-1640	7mer-1A	-0.02	51	0	0.099	N/A
hsa-miR-4251	1635-1641	7mer-m8	-0.02	36	0	0	N/A
hsa-miR-8077	1637-1643	7mer-1A	-0.04	77	0	0	N/A
hsa-miR-4663	1637-1643	7mer-1A	-0.03	61	0	0	N/A
hsa-miR-7160-5p	1637-1643	7mer-1A	-0.05	54	0	0	N/A
hsa-miR-4728-3p	1638-1644	7mer-m8	-0.02	28	0	0	N/A
hsa-miR-155-5p	1640-1646	7mer-m8	-0.02	26	0	0.57	< 0.1
hsa-miR-6820-3p	1648-1654	7mer-1A	-0.06	61	0	0	N/A
hsa-miR-3118	1648-1654	7mer-1A	-0.06	52	0	0.581	N/A
hsa-miR-3164	1648-1654	7mer-1A	-0.04	48	0	0	N/A
hsa-miR-134-5p	1648-1654	7mer-1A	-0.03	39	0	0.581	N/A
hsa-miR-758-3p	1649-1655	7mer-m8	-0.1	84	0	0.627	N/A
hsa-miR-6808-3p	1649-1655	7mer-1A	-0.01	42	0	0	N/A
hsa-miR-4289	1651-1657	7mer-m8	-0.04	72	0	0	N/A
hsa-miR-543	1654-1660	7mer-1A	-0.01	53	0	0.924	N/A
hsa-miR-3143	1654-1660	7mer-m8	-0.02	43	0	0	N/A
hsa-miR-194-5p	1656-1662	7mer-1A	-0.01	23	0	0.572	< 0.1
hsa-miR-3614-3p	1663-1669	7mer-1A	-0.05	65	0	0	N/A
hsa-miR-1287-3p	1665-1671	7mer-m8	-0.14	74	0	0	N/A
hsa-miR-1251-5p	1666-1672	7mer-m8	-0.07	71	0	0.575	N/A
hsa-miR-6502-5p	1667-1673	7mer-m8	-0.12	64	0	0	N/A
hsa-miR-1301-5p	1667-1673	7mer-m8	-0.07	53	0	0	N/A
hsa-miR-6796-3p	1669-1675	7mer-m8	-0.02	47	0	0	N/A
hsa-miR-6806-3p	1670-1676	7mer-m8	-0.16	89	0	0	N/A
hsa-miR-3928-5p	1670-1676	7mer-m8	-0.16	89	0	0	N/A
hsa-miR-3919	1674-1681	8mer	-0.03	66	0	0	N/A
hsa-miR-4756-3p	1675-1681	7mer-1A	-0.07	81	0	0	N/A
hsa-miR-5680	1684-1690	7mer-1A	-0.01	53	0	0	N/A
hsa-miR-1292-5p	1695-1701	7mer-1A	-0.08	69	0	0.437	N/A
hsa-miR-4471	1695-1701	7mer-1A	-0.09	64	0	0	N/A
hsa-miR-8059	1695-1701	7mer-1A	-0.05	59	0	0	N/A
hsa-miR-4506	1698-1704	7mer-1A	-0.06	60	0	0	N/A
hsa-miR-569	1700-1707	8mer	-0.03	47	0	0.099	N/A
hsa-miR-2053	1701-1707	7mer-m8	-0.02	67	0	0	N/A
hsa-miR-4477a	1710-1716	7mer-1A	-0.04	80	0	0	N/A
hsa-miR-3606-3p	1715-1721	7mer-1A	-0.01	57	0	0	N/A
hsa-miR-513c-3p	1715-1721	7mer-1A	-0.01	57	0	0	N/A
hsa-miR-513a-3p	1715-1721	7mer-1A	-0.01	57	0	0	N/A
hsa-miR-4799-5p	1717-1723	7mer-m8	-0.02	57	0	0	N/A
hsa-miR-573	1723-1729	7mer-1A	-0.03	55	0	0	N/A
hsa-miR-3616-5p	1723-1729	7mer-1A	-0.03	53	0	0	N/A
hsa-miR-664b-3p	1727-1734	8mer	-0.03	78	0	0.085	N/A
hsa-miR-579-3p	1727-1734	8mer	-0.03	76	0	0.085	N/A
hsa-miR-5696	1728-1734	7mer-1A	-0.09	89	0	0	N/A
hsa-miR-664a-3p	1729-1736	8mer	-0.03	70	0	0	N/A
hsa-miR-944	1733-1739	7mer-m8	-0.02	56	0	0.024	N/A
hsa-miR-635	1741-1747	7mer-m8	-0.17	87	0	0.024	N/A
hsa-miR-6774-5p	1741-1747	7mer-m8	-0.15	84	0	0.024	N/A
hsa-miR-4453	1743-1749	7mer-m8	-0.08	81	0	0	N/A
hsa-miR-4538	1743-1749	7mer-m8	-0.06	75	0	0	N/A
hsa-miR-100-3p	1744-1750	7mer-m8	-0.04	64	0	0	N/A
hsa-miR-9-3p	1746-1753	8mer	-0.08	74	0	0.085	N/A
hsa-miR-320b	1746-1752	7mer-1A	-0.01	39	0	0.204	N/A
hsa-miR-320d	1746-1752	7mer-1A	-0.01	39	0	0.204	N/A
hsa-miR-320c	1746-1752	7mer-1A	-0.01	39	0	0.204	N/A
hsa-miR-4429	1746-1752	7mer-1A	-0.01	39	0	0.204	N/A
hsa-miR-320a	1746-1752	7mer-1A	-0.01	39	0	0.204	N/A
hsa-miR-5003-3p	1752-1758	7mer-1A	-0.01	46	0	0	N/A
hsa-miR-6817-5p	1763-1770	8mer	-0.09	80	0	0	N/A
hsa-miR-4769-3p	1763-1770	8mer	-0.08	79	0	0	N/A
hsa-miR-4727-5p	1764-1770	7mer-m8	-0.07	60	0	0	N/A
hsa-miR-346	1765-1771	7mer-m8	-0.19	81	0	1.882	N/A
hsa-miR-6503-5p	1766-1773	8mer	-0.26	92	0	0	N/A
hsa-miR-4527	1766-1773	8mer	-0.24	91	0	0	N/A
hsa-miR-7107-3p	1767-1773	7mer-1A	-0.08	67	0	0	N/A
hsa-miR-6753-3p	1767-1773	7mer-1A	-0.05	48	0	0	N/A
hsa-miR-6848-3p	1768-1774	7mer-1A	-0.01	40	0	0	N/A
hsa-miR-6843-3p	1768-1774	7mer-1A	-0.01	29	0	0	N/A
hsa-miR-133b	1769-1775	7mer-1A	-0.03	44	0	2.245	0.12
hsa-miR-133a-3p.2	1769-1775	7mer-1A	-0.03	44	0	2.245	0.12
hsa-miR-153-5p	1773-1779	7mer-m8	-0.02	50	0	0.085	N/A
hsa-miR-100-3p	1781-1787	7mer-1A	-0.05	69	0	0	N/A
hsa-miR-4496	1789-1795	7mer-m8	-0.02	78	0	0	N/A
hsa-miR-873-5p.1	1791-1797	7mer-1A	-0.01	56	0	0.154	N/A
hsa-miR-5702	1794-1800	7mer-m8	-0.09	66	0	0	N/A
hsa-miR-5007-5p	1796-1802	7mer-1A	-0.02	25	0	0	N/A
hsa-miR-1303	1798-1804	7mer-1A	-0.01	14	0	0.024	N/A
hsa-miR-4263	1811-1817	7mer-m8	-0.02	58	0	0	N/A
hsa-miR-6739-3p	1814-1821	8mer	-0.09	73	0	0	N/A
hsa-miR-4677-5p	1814-1820	7mer-1A	-0.02	55	0	0.085	N/A
hsa-miR-4273	1814-1820	7mer-1A	-0.01	47	0	0	N/A
hsa-miR-7156-5p	1814-1820	7mer-1A	-0.01	40	0	0	N/A
hsa-miR-375	1815-1821	7mer-1A	-0.01	36	0	1.548	< 0.1
hsa-miR-6715a-3p	1824-1830	7mer-m8	-0.11	81	0	0.442	N/A
hsa-miR-495-3p	1826-1832	7mer-m8	-0.02	78	0	0.227	N/A
hsa-miR-5688	1826-1832	7mer-m8	-0.02	77	0	0.227	N/A
hsa-miR-382-3p	1841-1847	7mer-1A	-0.01	43	0	2.183	N/A
hsa-miR-548ad-3p	1851-1857	7mer-1A	-0.04	57	0	0	N/A
hsa-miR-424-3p	1851-1857	7mer-1A	-0.01	23	0	0	N/A
hsa-miR-9-3p	1867-1873	7mer-m8	-0.07	72	0	0.387	N/A
hsa-miR-320a	1867-1873	7mer-1A	-0.01	39	0	2.097	N/A
hsa-miR-320c	1867-1873	7mer-1A	-0.01	39	0	2.097	N/A
hsa-miR-320b	1867-1873	7mer-1A	-0.01	39	0	2.097	N/A
hsa-miR-320d	1867-1873	7mer-1A	-0.01	39	0	2.097	N/A
hsa-miR-4429	1867-1873	7mer-1A	-0.01	39	0	2.097	N/A
hsa-miR-4768-3p	1881-1887	7mer-m8	-0.12	86	0	0.085	N/A
hsa-miR-4700-3p	1883-1889	7mer-1A	-0.01	44	0	0	N/A
hsa-miR-3163	1918-1924	7mer-1A	-0.01	45	0	0	N/A
hsa-miR-16-1-3p	1922-1928	7mer-1A	-0.04	64	0	0	N/A
hsa-miR-5094	1924-1930	7mer-1A	-0.04	48	0	0	N/A
hsa-miR-361-5p	1925-1931	7mer-1A	-0.13	80	0	0.058	N/A
hsa-miR-374a-3p	1925-1931	7mer-m8	-0.03	61	0	0	N/A
hsa-miR-5186	1930-1936	7mer-1A	-0.05	62	0	0	N/A
hsa-miR-1252-3p	1933-1939	7mer-m8	-0.02	75	0	0	N/A
hsa-miR-3662	1934-1940	7mer-m8	-0.02	64	0	0	N/A
hsa-miR-548c-3p	1936-1942	7mer-1A	-0.01	57	0	0.024	N/A
hsa-miR-29a-5p	1944-1951	8mer	-0.06	69	0	0	N/A
hsa-miR-3920	1945-1951	7mer-1A	-0.13	84	0	0	N/A
hsa-miR-3120-5p	1948-1954	7mer-m8	-0.15	88	0	0	N/A
hsa-miR-6760-3p	1950-1956	7mer-m8	-0.14	88	0	0	N/A
hsa-miR-6757-3p	1952-1958	7mer-1A	-0.05	65	0	0	N/A
hsa-miR-4652-3p	1975-1982	8mer	-0.03	75	0	0	N/A
hsa-miR-4743-3p	1976-1982	7mer-1A	-0.01	39	0	0	N/A
hsa-miR-8062	1983-1990	8mer	-0.08	81	0	0	N/A
hsa-miR-8079	1984-1990	7mer-1A	-0.09	81	0	0.024	N/A
hsa-miR-1245a	1984-1990	7mer-1A	-0.03	59	0	0.024	N/A
hsa-miR-376a-3p	1988-1994	7mer-1A	-0.12	70	0	0.848	N/A
hsa-miR-376b-3p	1988-1994	7mer-1A	-0.12	69	0	0.848	N/A
hsa-miR-6132	1996-2002	7mer-1A	-0.1	69	0	0.099	N/A
hsa-miR-1909-3p	1996-2002	7mer-1A	-0.1	65	0	0	N/A
hsa-miR-6722-3p	1996-2002	7mer-1A	-0.08	61	0	0	N/A
hsa-miR-6836-5p	1996-2002	7mer-1A	-0.04	48	0	0.099	N/A
hsa-miR-3686	2011-2017	7mer-1A	-0.05	54	0	0	N/A
hsa-miR-4743-3p	2012-2018	7mer-1A	-0.01	39	0	0	N/A
hsa-miR-4652-3p	2012-2018	7mer-1A	-0.01	36	0	0	N/A
hsa-miR-4775	2016-2022	7mer-m8	-0.02	47	0	0	N/A
hsa-miR-590-3p	2016-2022	7mer-1A	-0.01	34	0	0.099	N/A
hsa-miR-5692a	2019-2025	7mer-m8	-0.02	73	0	0	N/A
hsa-miR-548c-3p	2022-2028	7mer-1A	-0.01	57	0	0.349	N/A
hsa-miR-1206	2028-2034	7mer-1A	-0.04	49	0	0	N/A
hsa-miR-6853-3p	2028-2034	7mer-1A	-0.02	37	0	0	N/A
hsa-miR-6739-3p	2030-2036	7mer-1A	-0.05	57	0	0	N/A
hsa-miR-375	2030-2036	7mer-1A	-0.01	36	0	0.471	< 0.1
hsa-miR-155-3p	2040-2047	8mer	-0.14	70	0	0	N/A
hsa-miR-3685	2041-2047	7mer-m8	-0.08	84	0	0	N/A
hsa-miR-183-5p.2	2047-2053	7mer-m8	-0.11	73	0	0.902	< 0.1
hsa-miR-4799-3p	2049-2055	7mer-1A	-0.08	75	0	0	N/A
hsa-miR-4720-5p	2049-2055	7mer-1A	-0.07	72	0	0	N/A
hsa-miR-5588-5p	2049-2055	7mer-1A	-0.05	61	0	0	N/A
hsa-miR-6868-5p	2049-2055	7mer-1A	-0.06	60	0	0	N/A
hsa-miR-3128	2049-2055	7mer-1A	-0.05	57	0	0	N/A
hsa-miR-760	2052-2058	7mer-m8	-0.05	46	0	1.808	N/A
hsa-miR-6816-3p	2062-2068	7mer-m8	-0.03	65	0	0	N/A
hsa-miR-6823-5p	2070-2076	7mer-1A	-0.01	26	0	0	N/A
hsa-miR-4518	2071-2077	7mer-m8	-0.02	58	0	0.024	N/A
hsa-miR-1266-5p	2071-2077	7mer-m8	-0.02	49	0	0.024	N/A
hsa-miR-4777-3p	2074-2080	7mer-m8	-0.03	14	0	0	N/A
hsa-miR-875-5p	2075-2082	8mer	-0.05	65	0	0.759	N/A
hsa-miR-3144-3p	2076-2082	7mer-m8	-0.02	26	0	0	N/A
hsa-miR-5011-5p	2079-2086	8mer	-0.03	56	0	0	N/A
hsa-miR-190a-3p	2080-2086	7mer-m8	-0.02	40	0	0	N/A
hsa-miR-16-1-3p	2084-2090	7mer-1A	-0.01	35	0	0.085	N/A
hsa-miR-222-5p	2085-2091	7mer-1A	-0.03	46	0	0	N/A
hsa-miR-6739-3p	2089-2095	7mer-1A	-0.04	51	0	0	N/A
hsa-miR-375	2089-2095	7mer-1A	-0.01	36	0	1.505	< 0.1
hsa-miR-584-3p	2097-2104	8mer	-0.08	74	0	0	N/A
hsa-miR-4277	2098-2104	7mer-1A	-0.01	32	0	0	N/A
hsa-miR-24-3p	2101-2108	8mer	-0.09	77	0	0.472	< 0.1
hsa-miR-4284	2102-2108	7mer-1A	-0.01	34	0	0	N/A
hsa-miR-4474-3p	2104-2110	7mer-m8	-0.03	35	0	0	N/A
hsa-miR-7114-5p	2106-2112	7mer-1A	-0.03	39	0	0	N/A
hsa-miR-134-3p	2106-2112	7mer-1A	-0.01	33	0	0.085	N/A
hsa-miR-1276	2124-2130	7mer-m8	-0.06	85	0	0	N/A
hsa-miR-577	2130-2136	7mer-m8	-0.02	38	0	0.099	N/A
hsa-miR-4662a-3p	2132-2138	7mer-1A	-0.01	38	0	0	N/A
hsa-miR-136-5p	2140-2146	7mer-m8	-0.02	41	0	0.524	N/A
hsa-miR-4691-5p	2142-2148	7mer-m8	-0.03	54	0	0	N/A
hsa-miR-6792-3p	2142-2148	7mer-m8	-0.04	39	0	0	N/A
hsa-miR-6852-3p	2144-2150	7mer-1A	-0.09	59	0	0	N/A
hsa-miR-3909	2144-2150	7mer-1A	-0.07	54	0	0	N/A
hsa-miR-6760-3p	2147-2154	8mer	-0.1	83	0	0	N/A
hsa-miR-1208	2148-2154	7mer-1A	-0.04	66	0	0.024	N/A
hsa-miR-548y	2148-2159	non-canonical	N/A	N/A	N/A	0	N/A
hsa-miR-548y	2148-2159	non-canonical	N/A	N/A	N/A	0	N/A
hsa-miR-34b-3p	2150-2157	8mer	-0.03	62	0	0.099	N/A
hsa-miR-2054	2154-2160	7mer-1A	-0.02	53	0	0	N/A
hsa-miR-5007-3p	2163-2169	7mer-1A	-0.03	47	0	0	N/A
hsa-miR-335-3p	2165-2171	7mer-m8	-0.02	61	0	0.085	N/A
hsa-miR-4282	2169-2175	7mer-m8	-0.02	66	0	0	N/A
hsa-miR-6739-3p	2177-2183	7mer-1A	-0.07	68	0	0	N/A
hsa-miR-375	2177-2183	7mer-1A	-0.01	47	0	1.83	0.11
hsa-miR-5187-3p	2196-2202	7mer-m8	-0.03	70	0	0	N/A
hsa-miR-4325	2201-2207	7mer-1A	-0.06	72	0	0	N/A
hsa-miR-7703	2201-2207	7mer-1A	-0.01	30	0	0	N/A
hsa-miR-557	2202-2209	8mer	-0.03	83	0	0.099	N/A
hsa-miR-507	2202-2209	8mer	-0.03	72	0	0.099	N/A
hsa-miR-3680-3p	2203-2209	7mer-1A	-0.01	33	0	0	N/A
hsa-miR-450b-5p	2203-2209	7mer-1A	-0.01	23	0	0.085	N/A
hsa-miR-4313	2222-2228	7mer-1A	-0.15	72	0	0	N/A
hsa-miR-6889-3p	2225-2231	7mer-m8	-0.02	42	0	0	N/A
hsa-miR-1914-5p	2226-2232	7mer-m8	-0.05	67	0	0	N/A
hsa-miR-875-5p	2230-2236	7mer-1A	-0.01	28	0	0.319	N/A
hsa-miR-3144-3p	2230-2236	7mer-m8	-0.02	19	0	0	N/A
hsa-miR-4720-3p	2237-2244	8mer	-0.07	65	0	0	N/A
hsa-miR-4804-3p	2238-2244	7mer-1A	-0.01	32	0	0	N/A
hsa-miR-218-5p	2240-2247	8mer	-0.11	76	0	0.069	< 0.1
hsa-miR-636	2240-2246	7mer-1A	-0.08	65	0	0	N/A
hsa-miR-2113	2242-2248	7mer-m8	-0.06	80	0	0	N/A
hsa-miR-8068	2244-2250	7mer-1A	-0.11	76	0	0	N/A
hsa-miR-128-3p	2249-2256	8mer	-0.03	56	0	0.069	< 0.1
hsa-miR-216a-3p	2249-2256	8mer	-0.03	54	0	0.069	< 0.1
hsa-miR-3681-3p	2249-2256	8mer	-0.03	53	0	0.069	< 0.1
hsa-miR-27a-3p	2250-2256	7mer-m8	-0.02	47	0	0.51	< 0.1
hsa-miR-27b-3p	2250-2256	7mer-m8	-0.02	46	0	0.51	< 0.1
hsa-miR-127-5p	2265-2271	7mer-1A	-0.06	67	0	0	N/A
hsa-miR-7843-3p	2265-2271	7mer-1A	-0.01	30	0	0	N/A
hsa-miR-409-3p	2269-2275	7mer-m8	-0.02	71	0	0.192	N/A
hsa-miR-3129-3p	2275-2281	7mer-1A	-0.02	61	0	0	N/A
hsa-miR-5583-5p	2275-2281	7mer-1A	-0.01	35	0	0	N/A
hsa-miR-3607-3p	2279-2285	7mer-1A	-0.12	89	0	0	N/A
hsa-miR-3686	2279-2285	7mer-m8	-0.03	34	0	0	N/A
hsa-miR-325	2294-2300	7mer-1A	-0.05	46	0	0	N/A
hsa-miR-628-3p	2294-2300	7mer-1A	-0.05	32	0	0.024	N/A
hsa-miR-1255b-2-3p	2300-2307	8mer	-0.09	77	0	0	N/A
hsa-miR-4799-5p	2309-2315	7mer-1A	-0.01	35	0	0	N/A
hsa-miR-1255b-2-3p	2318-2324	7mer-m8	-0.08	75	0	0	N/A
hsa-miR-8084	2329-2335	7mer-m8	-0.02	56	0	0	N/A
hsa-miR-1257	2333-2339	7mer-1A	-0.01	19	0	0	N/A
hsa-miR-631	2338-2344	7mer-1A	-0.12	63	0	0.099	N/A
hsa-miR-3661	2338-2344	7mer-1A	-0.08	56	0	0.099	N/A
hsa-miR-6808-3p	2340-2347	8mer	-0.14	88	0	0	N/A
hsa-miR-7973	2340-2346	7mer-1A	-0.12	74	0	0	N/A
hsa-miR-758-3p	2341-2348	8mer	-0.06	76	0	0.736	N/A
hsa-miR-2113	2343-2349	7mer-1A	-0.01	42	0	0	N/A
hsa-miR-5010-3p	2343-2349	7mer-1A	-0.01	31	0	0.437	N/A
hsa-miR-2052	2345-2351	7mer-1A	-0.1	77	0	0	N/A
hsa-miR-19b-2-5p	2345-2351	7mer-1A	-0.01	34	0	0.085	N/A
hsa-miR-19a-5p	2345-2351	7mer-1A	-0.01	34	0	0.085	N/A
hsa-miR-19b-1-5p	2345-2351	7mer-1A	-0.01	34	0	0.085	N/A
hsa-miR-129-5p	2350-2356	7mer-1A	-0.01	47	0	0.459	< 0.1
hsa-miR-4775	2353-2359	7mer-m8	-0.02	47	0	0	N/A
hsa-miR-590-3p	2353-2359	7mer-1A	-0.01	34	0	0.504	N/A
hsa-miR-6507-5p	2358-2364	7mer-m8	-0.02	59	0	0	N/A
hsa-miR-300	2362-2369	8mer	-0.03	77	0	0.029	N/A
hsa-miR-381-3p	2362-2369	8mer	-0.03	76	0	0.029	N/A
hsa-miR-4666a-3p	2363-2369	7mer-1A	-0.01	46	0	0	N/A
hsa-let-7b-3p	2363-2369	7mer-m8	-0.02	36	0	0	N/A
hsa-let-7f-1-3p	2363-2369	7mer-m8	-0.02	35	0	0	N/A
hsa-let-7a-3p	2363-2369	7mer-m8	-0.02	35	0	0	N/A
hsa-miR-98-3p	2363-2369	7mer-m8	-0.02	35	0	0	N/A
hsa-miR-1284	2364-2370	7mer-m8	-0.03	25	0	0.024	N/A
hsa-miR-4735-5p	2372-2378	7mer-m8	-0.02	33	0	0	N/A
hsa-miR-6806-3p	2377-2383	7mer-1A	-0.09	79	0	0.085	N/A
hsa-miR-3928-5p	2377-2383	7mer-1A	-0.07	77	0	0.085	N/A
hsa-miR-127-5p	2377-2383	7mer-m8	-0.08	71	0	0	N/A
hsa-miR-1305	2384-2391	8mer	-0.03	85	0	0	N/A
hsa-miR-520d-5p	2395-2401	7mer-1A	-0.01	52	0	0.085	N/A
hsa-miR-524-5p	2395-2401	7mer-1A	-0.01	51	0	0.085	N/A
hsa-miR-3140-3p	2400-2406	7mer-1A	-0.05	62	0	0	N/A
hsa-miR-4686	2403-2409	7mer-m8	-0.15	83	0	0	N/A
hsa-miR-4680-5p	2424-2430	7mer-1A	-0.02	33	0	0	N/A
hsa-miR-4539	2425-2431	7mer-m8	-0.02	46	0	0	N/A
hsa-miR-3140-5p	2427-2433	7mer-1A	-0.07	73	0	0	N/A
hsa-miR-378a-5p	2428-2434	7mer-1A	-0.02	62	0	0	N/A
hsa-miR-1200	2428-2434	7mer-1A	-0.05	61	0	0	N/A
hsa-miR-3074-5p	2429-2435	7mer-1A	-0.01	46	0	0	N/A
hsa-miR-7152-5p	2429-2435	7mer-1A	-0.01	35	0	0	N/A
hsa-miR-1250-3p	2432-2439	8mer	-0.03	79	0	0	N/A
hsa-miR-153-5p	2433-2439	7mer-1A	-0.01	33	0	0.085	N/A
hsa-miR-3942-3p	2442-2448	7mer-1A	-0.01	34	0	0	N/A
hsa-miR-3160-5p	2445-2451	7mer-1A	-0.01	25	0	0	N/A
hsa-miR-513c-5p	2452-2458	7mer-1A	-0.01	45	0	0.085	N/A
hsa-miR-514b-5p	2452-2458	7mer-1A	-0.01	43	0	0.085	N/A
hsa-miR-5088-3p	2455-2462	8mer	-0.08	73	0	0	N/A
hsa-miR-4755-5p	2457-2464	8mer	-0.03	60	0	0	N/A
hsa-miR-5006-3p	2457-2464	8mer	-0.03	59	0	0	N/A
hsa-miR-623	2457-2463	7mer-1A	-0.03	47	0	0	N/A
hsa-miR-204-5p	2457-2463	7mer-1A	-0.01	26	0	1.273	< 0.1
hsa-miR-211-5p	2457-2463	7mer-1A	-0.01	26	0	1.273	< 0.1
hsa-miR-4446-5p	2458-2464	7mer-m8	-0.02	40	0	0	N/A
hsa-miR-3119	2462-2468	7mer-1A	-0.01	19	0	0	N/A
hsa-miR-302d-5p	2470-2476	7mer-m8	-0.02	75	0	0	N/A
hsa-miR-302b-5p	2470-2476	7mer-m8	-0.02	73	0	0	N/A
hsa-miR-4718	2481-2487	7mer-m8	-0.11	71	0	0	N/A
hsa-miR-4267	2485-2491	7mer-1A	-0.01	42	0	0	N/A
hsa-miR-6720-5p	2486-2492	7mer-1A	-0.01	24	0	0	N/A
hsa-miR-6512-3p	2486-2492	7mer-1A	-0.01	24	0	0	N/A
hsa-miR-6734-3p	2489-2495	7mer-1A	-0.01	33	0	0	N/A
hsa-miR-3667-3p	2489-2495	7mer-1A	-0.02	32	0	0	N/A
hsa-miR-6868-3p	2490-2496	7mer-1A	-0.09	77	0	0	N/A
hsa-miR-7162-5p	2492-2499	8mer	-0.07	58	0	0.024	N/A
hsa-miR-516b-3p	2492-2499	8mer	-0.03	39	0	0.024	N/A
hsa-miR-516a-3p	2492-2499	8mer	-0.03	39	0	0.024	N/A
hsa-miR-2115-5p	2493-2499	7mer-1A	-0.17	80	0	0	N/A
hsa-miR-3977	2494-2500	7mer-1A	-0.01	30	0	0	N/A
hsa-miR-555	2504-2511	8mer	-0.1	55	0	0.024	N/A
hsa-miR-194-3p	2508-2514	7mer-m8	-0.06	71	0	0	N/A
hsa-miR-4519	2510-2516	7mer-m8	-0.02	32	0	0	N/A
hsa-miR-4468	2512-2518	7mer-1A	-0.06	52	0	0	N/A
hsa-miR-6857-3p	2515-2522	8mer	-0.03	36	0	0	N/A
hsa-miR-4439	2516-2522	7mer-m8	-0.02	34	0	0.024	N/A
hsa-miR-6855-3p	2516-2522	7mer-1A	-0.01	26	0	0	N/A
hsa-miR-4513	2516-2522	7mer-1A	-0.01	25	0	0	N/A
hsa-miR-3136-5p	2516-2522	7mer-m8	-0.02	24	0	0.024	N/A
hsa-miR-3118	2517-2523	7mer-m8	-0.09	62	0	0.844	N/A
hsa-miR-134-5p	2517-2523	7mer-m8	-0.08	59	0	0.844	N/A
hsa-miR-921	2520-2526	7mer-1A	-0.01	18	0	0	N/A
hsa-miR-3606-5p	2520-2526	7mer-1A	-0.01	9	0	0	N/A
hsa-miR-200c-5p	2524-2530	7mer-1A	-0.01	24	0	0	N/A
hsa-miR-550a-3p	2524-2530	7mer-1A	-0.01	22	0	0	N/A
hsa-miR-511-5p	2525-2531	7mer-1A	-0.01	37	0	0	N/A
hsa-miR-6755-3p	2527-2533	7mer-1A	-0.04	21	0	0	N/A
hsa-miR-28-5p	2534-2540	7mer-m8	-0.1	75	0	0.029	N/A
hsa-miR-708-5p	2534-2540	7mer-m8	-0.08	69	0	0.029	N/A
hsa-miR-3139	2534-2540	7mer-m8	-0.04	51	0	0.029	N/A
hsa-miR-5695	2539-2545	7mer-m8	-0.02	38	0	0	N/A
hsa-miR-3145-5p	2540-2546	7mer-m8	-0.02	30	0	0.085	N/A
hsa-miR-6835-3p	2545-2552	8mer	-0.03	78	0	0.571	N/A
hsa-miR-4422	2546-2552	7mer-1A	-0.01	44	0	0	N/A
hsa-miR-9-3p	2547-2553	7mer-1A	-0.04	60	0	0.085	N/A
hsa-miR-590-5p	2551-2557	7mer-1A	-0.01	32	0	0.728	< 0.1
hsa-miR-5579-3p	2551-2557	7mer-m8	-0.02	20	0	0	N/A
hsa-miR-21-5p	2551-2557	7mer-1A	-0.01	20	0	0.728	< 0.1
hsa-miR-6731-3p	2559-2565	7mer-m8	-0.02	48	0	0	N/A
hsa-miR-6828-3p	2564-2570	7mer-1A	-0.01	33	0	0	N/A
hsa-miR-6071	2564-2570	7mer-1A	-0.01	26	0	0	N/A
hsa-miR-6874-3p	2566-2572	7mer-m8	-0.02	45	0	0	N/A
hsa-miR-148b-5p	2566-2572	7mer-m8	-0.02	42	0	0	N/A
hsa-miR-4277	2567-2573	7mer-m8	-0.02	45	0	0	N/A
hsa-miR-4640-5p	2571-2577	7mer-m8	-0.14	66	0	0	N/A
hsa-miR-4726-5p	2571-2577	7mer-m8	-0.12	58	0	0	N/A
hsa-miR-6895-5p	2572-2578	7mer-m8	-0.03	24	0	0	N/A
hsa-miR-3202	2575-2581	7mer-m8	-0.02	39	0	0	N/A
hsa-miR-5196-5p	2576-2583	8mer	-0.03	41	0	0	N/A
hsa-miR-4747-5p	2576-2583	8mer	-0.03	41	0	0	N/A
hsa-miR-450a-1-3p	2578-2584	7mer-m8	-0.02	29	0	0.085	N/A
hsa-miR-4282	2583-2589	7mer-1A	-0.01	49	0	0	N/A
hsa-miR-3163	2584-2590	7mer-m8	-0.02	65	0	0	N/A
hsa-miR-758-3p	2596-2603	8mer	-0.03	62	0	0.554	N/A
hsa-miR-6808-3p	2596-2602	7mer-1A	-0.01	42	0	0	N/A
hsa-miR-3185	2605-2611	7mer-1A	-0.04	66	0	0	N/A
hsa-miR-6512-5p	2612-2618	7mer-m8	-0.06	62	0	0	N/A
hsa-miR-548ap-3p	2615-2621	7mer-m8	-0.02	37	0	0.085	N/A
hsa-miR-548t-3p	2615-2621	7mer-m8	-0.02	36	0	0.085	N/A
hsa-miR-548aa	2615-2621	7mer-m8	-0.02	36	0	0.085	N/A
hsa-miR-4520-3p	2621-2627	7mer-1A	-0.02	31	0	0	N/A
hsa-miR-4520-2-3p	2621-2627	7mer-m8	-0.03	23	0	0	N/A
hsa-miR-7109-3p	2627-2633	7mer-1A	-0.06	68	0	0	N/A
hsa-miR-4507	2635-2641	7mer-1A	-0.07	64	0	0	N/A
hsa-miR-3940-5p	2635-2641	7mer-1A	-0.02	48	0	0	N/A
hsa-miR-6839-3p	2635-2641	7mer-1A	-0.01	21	0	0	N/A
hsa-miR-92a-1-5p	2637-2643	7mer-m8	-0.12	58	0	0	N/A
hsa-miR-296-3p	2639-2645	7mer-m8	-0.02	44	0	0.231	N/A
hsa-miR-6823-5p	2640-2646	7mer-m8	-0.02	37	0	0	N/A
hsa-miR-5006-5p	2643-2650	8mer	-0.16	82	0	0	N/A
hsa-miR-4755-3p	2643-2649	7mer-1A	-0.01	25	0	0	N/A
hsa-miR-1202	2644-2650	7mer-1A	-0.01	44	0	0.024	N/A
hsa-miR-3972	2644-2650	7mer-1A	-0.01	36	0	0.024	N/A
hsa-miR-6501-5p	2645-2651	7mer-m8	-0.05	19	0	0	N/A
hsa-miR-3159	2654-2660	7mer-m8	-0.05	57	0	0	N/A
hsa-miR-541-5p	2655-2662	8mer	-0.05	66	0	0	N/A
hsa-miR-548aq-5p	2660-2667	8mer	-0.03	79	0	0.024	N/A
hsa-miR-548ap-5p	2660-2667	8mer	-0.03	67	0	0.024	N/A
hsa-miR-559	2660-2667	8mer	-0.03	67	0	0.024	N/A
hsa-miR-548as-5p	2660-2667	8mer	-0.03	67	0	0.024	N/A
hsa-miR-548h-5p	2660-2667	8mer	-0.03	66	0	0.024	N/A
hsa-miR-548au-5p	2660-2667	8mer	-0.03	66	0	0.024	N/A
hsa-miR-548ak	2660-2667	8mer	-0.03	66	0	0.024	N/A
hsa-miR-548j-5p	2660-2667	8mer	-0.03	66	0	0.024	N/A
hsa-miR-548ae-5p	2660-2667	8mer	-0.03	65	0	0.024	N/A
hsa-miR-548o-5p	2660-2667	8mer	-0.03	65	0	0.024	N/A
hsa-miR-548am-5p	2660-2667	8mer	-0.03	65	0	0.024	N/A
hsa-miR-548b-5p	2660-2667	8mer	-0.03	65	0	0.024	N/A
hsa-miR-548w	2660-2667	8mer	-0.03	65	0	0.024	N/A
hsa-miR-548c-5p	2660-2667	8mer	-0.03	65	0	0.024	N/A
hsa-miR-548ay-5p	2660-2667	8mer	-0.03	65	0	0.024	N/A
hsa-miR-548d-5p	2660-2667	8mer	-0.03	65	0	0.024	N/A
hsa-miR-548ad-5p	2660-2667	8mer	-0.03	65	0	0.024	N/A
hsa-miR-548y	2660-2667	8mer	-0.03	64	0	0.024	N/A
hsa-miR-548a-5p	2660-2667	8mer	-0.03	64	0	0.024	N/A
hsa-miR-548bb-5p	2660-2667	8mer	-0.03	64	0	0.024	N/A
hsa-miR-548i	2660-2667	8mer	-0.03	64	0	0.024	N/A
hsa-miR-548ab	2660-2667	8mer	-0.03	63	0	0.024	N/A
hsa-miR-548ar-5p	2660-2667	8mer	-0.03	63	0	0.024	N/A
hsa-miR-8054	2661-2667	7mer-1A	-0.01	59	0	0.024	N/A
hsa-miR-548av-5p	2661-2667	7mer-1A	-0.01	52	0	0.024	N/A
hsa-miR-548k	2661-2667	7mer-1A	-0.01	51	0	0.024	N/A
hsa-miR-548l	2661-2667	7mer-1A	-0.01	43	0	0.024	N/A
hsa-miR-142-5p	2662-2668	7mer-m8	-0.02	59	0	0.029	< 0.1
hsa-miR-5590-3p	2662-2668	7mer-m8	-0.02	56	0	0.029	< 0.1
hsa-miR-3163	2685-2691	7mer-1A	-0.01	45	0	0	N/A
hsa-miR-496.1	2689-2695	7mer-1A	-0.07	58	0	0.206	N/A
hsa-miR-329-5p	2697-2708	non-canonical	N/A	N/A	N/A	0	N/A
hsa-miR-329-5p	2697-2708	non-canonical	N/A	N/A	N/A	0	N/A
hsa-miR-6861-5p	2698-2704	7mer-1A	-0.13	82	0	0	N/A
hsa-miR-6776-5p	2698-2704	7mer-1A	-0.04	55	0	0	N/A
hsa-miR-4314	2699-2705	7mer-1A	-0.11	68	0	0	N/A
hsa-miR-153-5p	2704-2711	8mer	-0.03	71	0	0	N/A
hsa-miR-1250-3p	2705-2711	7mer-1A	-0.01	46	0	0	N/A
hsa-miR-6758-3p	2707-2713	7mer-1A	-0.01	37	0	0	N/A
hsa-miR-181b-5p	2712-2718	7mer-1A	-0.08	72	0	0.226	< 0.1
hsa-miR-181d-5p	2712-2718	7mer-1A	-0.08	72	0	0.226	< 0.1
hsa-miR-181c-5p	2712-2718	7mer-1A	-0.07	69	0	0.226	< 0.1
hsa-miR-181a-5p	2712-2718	7mer-1A	-0.07	68	0	0.226	< 0.1
hsa-miR-4262	2712-2718	7mer-1A	-0.02	62	0	0.226	< 0.1
hsa-miR-589-3p	2719-2726	8mer	-0.03	48	0	0	N/A
hsa-miR-510-5p	2723-2729	7mer-1A	-0.06	63	0	0	N/A
hsa-miR-512-5p	2723-2729	7mer-1A	-0.01	35	0	0.085	N/A
hsa-miR-222-3p	2738-2744	7mer-m8	-0.21	88	0	0.22	< 0.1
hsa-miR-221-3p	2738-2744	7mer-m8	-0.19	85	0	0.22	< 0.1
hsa-miR-6505-5p	2745-2751	7mer-m8	-0.04	56	0	0	N/A
hsa-miR-3688-3p	2747-2753	7mer-1A	-0.05	67	0	0	N/A
hsa-miR-4742-3p	2756-2762	7mer-m8	-0.04	56	0	0	N/A
hsa-miR-486-5p	2758-2764	7mer-1A	-0.17	93	0	0.218	N/A
hsa-miR-3653-5p	2760-2766	7mer-1A	-0.15	93	0	0	N/A
hsa-miR-1976	2760-2766	7mer-1A	-0.03	70	0	0	N/A
hsa-miR-4279	2761-2767	7mer-1A	-0.04	68	0	0	N/A
hsa-miR-629-3p	2762-2768	7mer-1A	-0.01	45	0	0	N/A
hsa-miR-208b-5p	2775-2781	7mer-1A	-0.03	58	0	0.085	N/A
hsa-miR-208a-5p	2775-2781	7mer-1A	-0.01	44	0	0.085	N/A
hsa-miR-20a-3p	2795-2801	7mer-m8	-0.1	77	0	0.085	N/A
hsa-miR-6807-3p	2796-2803	8mer	-0.17	93	0	0.22	< 0.1
hsa-miR-217	2796-2803	8mer	-0.15	91	0	0.22	< 0.1
hsa-miR-509-3-5p	2797-2803	7mer-1A	-0.06	74	0	0	N/A
hsa-miR-509-5p	2797-2803	7mer-1A	-0.04	71	0	0	N/A
hsa-miR-4418	2797-2803	7mer-1A	-0.03	64	0	0	N/A
hsa-miR-580-5p	2803-2809	7mer-1A	-0.01	38	0	0	N/A
hsa-miR-8068	2813-2819	7mer-m8	-0.09	71	0	0	N/A
hsa-miR-5087	2814-2821	8mer	-0.1	82	0	0	N/A
hsa-miR-29b-2-5p	2816-2822	7mer-1A	-0.01	40	0	0	N/A
hsa-miR-495-3p	2823-2829	7mer-m8	-0.02	78	0	0.205	N/A
hsa-miR-5688	2823-2829	7mer-m8	-0.02	77	0	0.205	N/A
hsa-miR-4773	2826-2832	7mer-1A	-0.01	44	0	0	N/A
hsa-miR-5687	2827-2833	7mer-1A	-0.05	59	0	0	N/A
hsa-miR-6507-3p	2838-2844	7mer-1A	-0.01	46	0	0	N/A
hsa-miR-4509	2840-2846	7mer-1A	-0.1	80	0	0	N/A
hsa-miR-4744	2840-2846	7mer-1A	-0.08	75	0	0	N/A
hsa-miR-520f-5p	2841-2847	7mer-m8	-0.02	28	0	0	N/A
hsa-miR-4522	2844-2850	7mer-1A	-0.05	47	0	0	N/A
hsa-miR-6772-3p	2844-2855	non-canonical	N/A	N/A	N/A	0	N/A
hsa-miR-6772-3p	2844-2855	non-canonical	N/A	N/A	N/A	0	N/A
hsa-miR-345-5p	2845-2851	7mer-m8	-0.02	60	0	0.099	N/A
hsa-miR-378a-5p	2847-2853	7mer-m8	-0.03	65	0	0	N/A
hsa-miR-3653-5p	2848-2855	8mer	-0.03	61	0	0	N/A
hsa-miR-1976	2849-2855	7mer-1A	-0.01	47	0	0	N/A
hsa-miR-3184-3p	2852-2859	8mer	-0.03	61	0	0	N/A
hsa-miR-1264	2853-2859	7mer-1A	-0.01	34	0	0.024	N/A
hsa-miR-4720-3p	2856-2862	7mer-m8	-0.02	33	0	0	N/A
hsa-miR-100-3p	2859-2865	7mer-1A	-0.01	37	0	0	N/A
hsa-miR-203a-3p.1	2865-2871	7mer-m8	-0.02	50	0	0.024	< 0.1
hsa-miR-5680	2866-2872	7mer-m8	-0.02	68	0	0	N/A
hsa-miR-548aq-5p	2886-2892	7mer-m8	-0.02	53	0	0.024	N/A
hsa-miR-559	2886-2892	7mer-m8	-0.02	44	0	0.024	N/A
hsa-miR-548as-5p	2886-2892	7mer-m8	-0.02	43	0	0.024	N/A
hsa-miR-548j-5p	2886-2892	7mer-m8	-0.02	42	0	0.024	N/A
hsa-miR-548h-5p	2886-2892	7mer-m8	-0.02	42	0	0.024	N/A
hsa-miR-548ap-5p	2886-2892	7mer-m8	-0.02	42	0	0.024	N/A
hsa-miR-548ad-5p	2886-2892	7mer-m8	-0.02	41	0	0.024	N/A
hsa-miR-548b-5p	2886-2892	7mer-m8	-0.02	41	0	0.024	N/A
hsa-miR-548ae-5p	2886-2892	7mer-m8	-0.02	41	0	0.024	N/A
hsa-miR-548am-5p	2886-2892	7mer-m8	-0.02	41	0	0.024	N/A
hsa-miR-548w	2886-2892	7mer-m8	-0.02	41	0	0.024	N/A
hsa-miR-548bb-5p	2886-2892	7mer-m8	-0.02	41	0	0.024	N/A
hsa-miR-548au-5p	2886-2892	7mer-m8	-0.02	41	0	0.024	N/A
hsa-miR-548ay-5p	2886-2892	7mer-m8	-0.02	41	0	0.024	N/A
hsa-miR-548ak	2886-2892	7mer-m8	-0.02	41	0	0.024	N/A
hsa-miR-548d-5p	2886-2892	7mer-m8	-0.02	41	0	0.024	N/A
hsa-miR-548o-5p	2886-2892	7mer-m8	-0.02	41	0	0.024	N/A
hsa-miR-548c-5p	2886-2892	7mer-m8	-0.02	41	0	0.024	N/A
hsa-miR-548y	2886-2892	7mer-m8	-0.02	40	0	0.024	N/A
hsa-miR-548a-5p	2886-2892	7mer-m8	-0.02	40	0	0.024	N/A
hsa-miR-548i	2886-2892	7mer-m8	-0.02	40	0	0.024	N/A
hsa-miR-548ar-5p	2886-2892	7mer-m8	-0.02	39	0	0.024	N/A
hsa-miR-548ab	2886-2892	7mer-m8	-0.02	39	0	0.024	N/A
hsa-miR-548n	2887-2894	8mer	-0.03	74	0	0.024	N/A
hsa-miR-548t-5p	2888-2894	7mer-1A	-0.01	52	0	0	N/A
hsa-miR-548az-5p	2888-2894	7mer-1A	-0.01	51	0	0	N/A
hsa-miR-520f-5p	2891-2897	7mer-m8	-0.02	28	0	0	N/A
hsa-miR-6796-3p	2894-2900	7mer-m8	-0.02	47	0	0	N/A
hsa-miR-5591-3p	2900-2906	7mer-1A	-0.06	57	0	0	N/A
hsa-miR-4699-5p	2906-2913	8mer	-0.15	88	0	0	N/A
hsa-miR-3646	2910-2916	7mer-m8	-0.02	48	0	0	N/A
hsa-miR-105-5p	2912-2918	7mer-1A	-0.01	48	0	0.099	N/A
hsa-miR-7853-5p	2912-2918	7mer-1A	-0.01	48	0	0.099	N/A
hsa-miR-372-5p	2913-2920	8mer	-0.03	77	0	0	N/A
hsa-miR-371b-5p	2914-2920	7mer-1A	-0.03	55	0	0.024	N/A
hsa-miR-616-5p	2914-2920	7mer-1A	-0.03	51	0	0.024	N/A
hsa-miR-371a-5p	2914-2920	7mer-1A	-0.01	41	0	0.049	N/A
hsa-miR-373-5p	2914-2920	7mer-1A	-0.01	36	0	0.024	N/A
hsa-miR-4695-3p	2916-2922	7mer-m8	-0.13	76	0	0	N/A
hsa-miR-7161-3p	2918-2924	7mer-1A	-0.01	27	0	0	N/A
hsa-miR-8061	2920-2926	7mer-1A	-0.01	25	0	0	N/A
hsa-miR-4760-5p	2920-2926	7mer-1A	-0.01	23	0	0	N/A
hsa-miR-1179	2925-2931	7mer-1A	-0.01	40	0	0.099	N/A
hsa-miR-5011-5p	2930-2937	8mer	-0.03	56	0	0	N/A
hsa-miR-190a-3p	2931-2937	7mer-m8	-0.02	40	0	0.085	N/A
hsa-miR-7158-3p	2936-2942	7mer-m8	-0.03	54	0	0	N/A
hsa-miR-31-3p	2945-2951	7mer-1A	-0.06	62	0	0	N/A
hsa-miR-4490	2953-2959	7mer-1A	-0.13	73	0	0	N/A
hsa-miR-4774-5p	2953-2959	7mer-1A	-0.05	47	0	0	N/A
hsa-miR-1298-3p	2955-2961	7mer-1A	-0.14	78	0	0.085	N/A
hsa-miR-3126-3p	2955-2961	7mer-1A	-0.02	42	0	0	N/A
hsa-miR-4287	2961-2967	7mer-m8	-0.07	77	0	0	N/A
hsa-miR-4685-3p	2961-2967	7mer-m8	-0.07	75	0	0	N/A
hsa-miR-6749-3p	2963-2969	7mer-m8	-0.18	82	0	0	N/A
hsa-miR-483-3p.1	2965-2972	8mer	-0.12	84	0	0.22	N/A
hsa-miR-1183	2979-2985	7mer-1A	-0.05	66	0	0.024	N/A
hsa-miR-676-5p	2993-2999	7mer-1A	-0.01	42	0	0	N/A
hsa-miR-4778-3p	2995-3001	7mer-m8	-0.02	55	0	0	N/A
hsa-miR-5694	3002-3008	7mer-1A	-0.02	46	0	0	N/A
hsa-miR-383-5p.2	3002-3008	7mer-1A	-0.01	41	0	0.142	< 0.1
hsa-miR-615-3p	3010-3017	8mer	-0.41	93	-0.01	0.029	N/A
hsa-miR-373-5p	3020-3026	7mer-m8	-0.02	39	0	0.024	N/A
hsa-miR-371b-5p	3020-3026	7mer-m8	-0.02	38	0	0.024	N/A
hsa-miR-616-5p	3020-3026	7mer-m8	-0.02	34	0	0.024	N/A
hsa-miR-4701-5p	3027-3033	7mer-m8	-0.03	64	0	0.024	N/A
hsa-miR-588	3027-3033	7mer-m8	-0.02	56	0	0.024	N/A
hsa-miR-668-3p	3035-3041	7mer-m8	-0.06	71	0	0.024	N/A
hsa-miR-4309	3039-3046	8mer	-0.06	71	0	0	N/A
hsa-miR-3198	3039-3046	8mer	-0.03	70	0	0	N/A
hsa-miR-1289	3039-3045	7mer-1A	-0.01	20	0	0.024	N/A
hsa-miR-4294	3039-3045	7mer-1A	-0.01	19	0	0	N/A
hsa-miR-8058	3046-3052	7mer-m8	-0.02	29	0	0	N/A
hsa-miR-5009-5p	3046-3052	7mer-m8	-0.02	27	0	0	N/A
hsa-miR-876-3p	3060-3066	7mer-m8	-0.02	23	0	0.099	N/A
hsa-miR-4483	3061-3067	7mer-m8	-0.02	48	0	0.024	N/A
hsa-miR-1293	3061-3067	7mer-m8	-0.02	30	0	0.024	N/A
hsa-miR-1909-3p	3065-3071	7mer-1A	-0.05	49	0	0	N/A
hsa-miR-6836-5p	3065-3071	7mer-1A	-0.02	34	0	0.099	N/A
hsa-miR-6132	3065-3071	7mer-1A	-0.01	23	0	0.099	N/A
hsa-miR-6722-3p	3065-3071	7mer-1A	-0.01	21	0	0	N/A
hsa-miR-1205	3066-3072	7mer-m8	-0.03	63	0	0.024	N/A
hsa-miR-4418	3067-3073	7mer-m8	-0.02	52	0	0	N/A
hsa-miR-509-5p	3067-3073	7mer-m8	-0.02	51	0	0	N/A
hsa-miR-509-3-5p	3067-3073	7mer-m8	-0.02	51	0	0	N/A
hsa-miR-621	3073-3079	7mer-m8	-0.02	13	0	0.024	N/A
hsa-miR-6069	3075-3081	7mer-1A	-0.06	52	0	0	N/A
hsa-miR-6839-5p	3081-3087	7mer-m8	-0.04	55	0	0.099	N/A
hsa-miR-378j	3081-3087	7mer-m8	-0.04	51	0	0.099	N/A
hsa-miR-1243	3082-3088	7mer-m8	-0.06	61	0	0	N/A
hsa-miR-567	3091-3097	7mer-m8	-0.02	26	0	0.024	N/A
hsa-miR-4434	3102-3108	7mer-1A	-0.09	74	0	0	N/A
hsa-miR-4531	3102-3108	7mer-m8	-0.09	69	0	0	N/A
hsa-miR-4516	3102-3108	7mer-1A	-0.02	68	0	0	N/A
hsa-miR-5703	3102-3108	7mer-1A	-0.07	66	0	0	N/A
hsa-miR-495-3p	3118-3124	7mer-m8	-0.02	78	0	0.069	N/A
hsa-miR-5688	3118-3124	7mer-m8	-0.02	77	0	0.069	N/A
hsa-miR-4652-3p	3134-3140	7mer-m8	-0.02	58	0	0	N/A
hsa-miR-3182	3135-3141	7mer-m8	-0.02	59	0	0	N/A
hsa-miR-1237-3p	3136-3142	7mer-m8	-0.02	40	0	0.024	N/A
hsa-miR-6880-3p	3138-3144	7mer-m8	-0.2	73	0	0	N/A
hsa-miR-4632-3p	3141-3147	7mer-1A	-0.16	59	0	0	N/A
hsa-miR-4317	3144-3150	7mer-m8	-0.04	52	0	0	N/A
hsa-miR-136-5p	3147-3153	7mer-m8	-0.02	41	0	0.607	N/A
hsa-miR-1306-5p	3150-3156	7mer-m8	-0.12	77	0	0.534	< 0.1
hsa-miR-1228-3p	3152-3158	7mer-m8	-0.05	73	0	0	N/A
hsa-miR-3692-3p	3155-3162	8mer	-0.03	51	0	0.085	N/A
hsa-miR-4328	3160-3167	8mer	-0.03	66	0	0	N/A
hsa-miR-127-3p	3168-3175	8mer	-0.42	93	-0.01	0.029	N/A
hsa-miR-3913-3p	3174-3180	7mer-1A	-0.14	70	0	0	N/A
hsa-miR-489-3p	3174-3180	7mer-m8	-0.02	62	0	0.533	< 0.1
hsa-miR-6513-3p	3179-3185	7mer-1A	-0.01	28	0	0	N/A
hsa-miR-26b-5p	3180-3186	7mer-1A	-0.01	0	0	1.254	< 0.1
hsa-miR-4465	3180-3186	7mer-1A	-0.01	0	0	1.254	< 0.1
hsa-miR-1297	3180-3186	7mer-1A	-0.01	0	0	1.254	< 0.1
hsa-miR-26a-5p	3180-3186	7mer-1A	-0.01	0	0	1.254	< 0.1
hsa-miR-498	3181-3187	7mer-1A	-0.01	48	0	0.099	N/A
hsa-miR-6758-3p	3190-3196	7mer-1A	-0.01	37	0	0	N/A
hsa-miR-4695-3p	3192-3199	8mer	-0.12	74	0	0	N/A
hsa-miR-7641	3193-3199	7mer-m8	-0.12	84	0	0	N/A
hsa-miR-4501	3197-3203	7mer-1A	-0.04	68	0	0	N/A
hsa-miR-642a-5p	3209-3215	7mer-1A	-0.06	75	0	0.099	N/A
hsa-miR-3938	3210-3216	7mer-m8	-0.02	25	0	0.085	N/A
hsa-miR-1197	3216-3222	7mer-1A	-0.01	41	0	1.602	N/A
hsa-miR-3117-3p	3217-3223	7mer-1A	-0.02	10	0	0.024	N/A
hsa-miR-6881-3p	3222-3228	7mer-m8	-0.02	37	0	0	N/A
hsa-miR-877-3p	3222-3228	7mer-1A	-0.01	28	0	0	N/A
hsa-miR-483-3p.1	3224-3230	7mer-m8	-0.04	66	0	1.107	N/A
hsa-miR-483-3p.2	3225-3231	7mer-m8	-0.03	58	0	1.551	N/A
hsa-miR-4252	3228-3234	7mer-1A	-0.01	22	0	0.504	N/A
hsa-miR-6727-3p	3230-3236	7mer-m8	-0.06	54	0	0	N/A
hsa-miR-4722-3p	3230-3236	7mer-m8	-0.02	29	0	0	N/A
hsa-miR-6752-3p	3231-3237	7mer-m8	-0.14	76	0	0	N/A
hsa-miR-3173-5p	3232-3239	8mer	-0.17	86	0	0	N/A
hsa-miR-6799-3p	3232-3239	8mer	-0.16	84	0	0	N/A
hsa-miR-874-3p	3233-3239	7mer-m8	-0.05	59	0	0.576	N/A
hsa-miR-146b-3p	3233-3239	7mer-1A	-0.04	55	0	0.085	N/A
hsa-miR-7976	3233-3239	7mer-1A	-0.05	51	0	0	N/A
hsa-miR-4633-5p	3236-3242	7mer-1A	-0.08	52	0	0	N/A
hsa-miR-491-3p	3237-3243	7mer-1A	-0.06	47	0	0.024	N/A
hsa-miR-138-2-3p	3241-3247	7mer-1A	-0.01	48	0	0	N/A
hsa-miR-4482-3p	3242-3249	8mer	-0.03	67	0	0	N/A
hsa-miR-7159-3p	3243-3249	7mer-1A	-0.01	36	0	0	N/A
hsa-miR-5696	3247-3253	7mer-1A	-0.02	50	0	0	N/A
hsa-miR-664b-3p	3247-3253	7mer-1A	-0.01	42	0	0.099	N/A
hsa-miR-579-3p	3247-3253	7mer-1A	-0.01	41	0	0.099	N/A
hsa-miR-664a-3p	3248-3255	8mer	-0.03	70	0	0.349	N/A
hsa-miR-570-3p	3260-3267	8mer	-0.03	48	0	0	N/A
hsa-miR-183-5p.2	3268-3274	7mer-m8	-0.15	80	0	0.024	< 0.1
hsa-miR-183-5p.1	3269-3275	7mer-m8	-0.2	90	0	0.024	< 0.1
hsa-miR-5197-5p	3270-3276	7mer-m8	-0.05	51	0	0	N/A
hsa-miR-4694-3p	3272-3278	7mer-1A	-0.04	66	0	0	N/A
hsa-miR-522-3p	3272-3278	7mer-1A	-0.01	41	0	0.024	N/A
hsa-miR-224-3p	3272-3278	7mer-1A	-0.01	41	0	0.024	N/A
hsa-miR-4301	3277-3283	7mer-m8	-0.2	92	0	0	N/A
hsa-miR-589-3p	3283-3289	7mer-1A	-0.02	28	0	0	N/A
hsa-miR-892c-5p	3285-3291	7mer-m8	-0.02	32	0	0.099	N/A
hsa-miR-3671	3290-3296	7mer-1A	-0.04	69	0	0	N/A
hsa-miR-607	3290-3296	7mer-m8	-0.02	69	0	0	N/A
hsa-miR-5000-5p	3293-3299	7mer-1A	-0.03	59	0	0	N/A
hsa-miR-517-5p	3297-3303	7mer-1A	-0.1	69	0	0.099	N/A
hsa-miR-1251-5p	3297-3303	7mer-1A	-0.04	58	0	1.71	N/A
hsa-miR-3675-3p	3298-3304	7mer-m8	-0.02	31	0	0	N/A
hsa-miR-216b-5p	3299-3305	7mer-m8	-0.02	37	0	2.117	< 0.1
hsa-miR-1285-5p	3305-3311	7mer-1A	-0.01	57	0	0	N/A
hsa-miR-3201	3309-3315	7mer-1A	-0.01	26	0	0	N/A
hsa-miR-4791	3309-3315	7mer-1A	-0.01	14	0	0	N/A
hsa-miR-1243	3311-3317	7mer-m8	-0.02	35	0	0	N/A
hsa-miR-582-3p	3313-3319	7mer-1A	-0.01	24	0	0.085	N/A
hsa-miR-136-5p	3319-3325	7mer-1A	-0.02	41	0	1.157	N/A
hsa-miR-513b-3p	3324-3330	7mer-1A	-0.02	25	0	0	N/A
hsa-miR-569	3326-3332	7mer-m8	-0.03	46	0	0.099	N/A
hsa-miR-4424	3328-3335	8mer	-0.16	80	0	0	N/A
hsa-miR-8081	3331-3337	7mer-1A	-0.06	69	0	0	N/A
hsa-miR-4775	3335-3341	7mer-1A	-0.01	30	0	0	N/A
hsa-miR-2053	3337-3344	8mer	-0.03	83	0	0	N/A
hsa-miR-569	3337-3343	7mer-1A	-0.04	57	0	0.024	N/A
hsa-miR-3200-3p	3342-3348	7mer-1A	-0.06	72	0	0.024	N/A
hsa-miR-6813-3p	3342-3348	7mer-1A	-0.06	62	0	0	N/A
hsa-miR-4999-3p	3345-3352	8mer	-0.25	91	0	0	N/A
hsa-miR-3160-5p	3357-3363	7mer-1A	-0.04	66	0	0	N/A
hsa-miR-218-5p	3359-3366	8mer	-0.1	74	0	0.231	< 0.1
hsa-miR-636	3359-3365	7mer-1A	-0.09	68	0	0.085	N/A
hsa-miR-2113	3361-3367	7mer-m8	-0.07	82	0	0	N/A
hsa-miR-3148	3397-3403	7mer-m8	-0.02	38	0	0	N/A
hsa-miR-4668-5p	3398-3405	8mer	-0.03	38	0	0	N/A
hsa-miR-3153	3399-3405	7mer-1A	-0.01	40	0	0	N/A
hsa-miR-6733-5p	3399-3405	7mer-1A	-0.01	30	0	0	N/A
hsa-miR-6739-5p	3399-3405	7mer-1A	-0.01	29	0	0	N/A
hsa-miR-4646-5p	3400-3407	8mer	-0.11	84	0	0	N/A
hsa-miR-204-3p	3400-3407	8mer	-0.07	84	0	0	N/A
hsa-miR-6506-5p	3401-3407	7mer-1A	-0.06	81	0	0	N/A
hsa-miR-619-5p	3401-3407	7mer-1A	-0.03	79	0	0	N/A
hsa-miR-4314	3401-3407	7mer-m8	-0.08	60	0	0	N/A
hsa-miR-3192-5p	3401-3407	7mer-1A	-0.03	56	0	0.024	N/A
hsa-miR-330-5p	3402-3408	7mer-m8	-0.14	85	0	0.85	N/A
hsa-miR-326	3402-3408	7mer-m8	-0.14	83	0	0.85	N/A
hsa-miR-1323	3411-3417	7mer-1A	-0.02	50	0	0.099	N/A
hsa-miR-548o-3p	3411-3417	7mer-1A	-0.01	38	0	0.099	N/A
hsa-miR-224-5p	3415-3421	7mer-1A	-0.01	48	0	1.129	N/A
hsa-miR-4633-5p	3424-3430	7mer-1A	-0.07	48	0	0	N/A
hsa-miR-302a-5p	3438-3444	7mer-m8	-0.02	76	0	0	N/A
hsa-miR-5582-3p	3442-3448	7mer-m8	-0.02	65	0	0	N/A
hsa-miR-548ah-3p	3443-3450	8mer	-0.03	84	0	0.085	N/A
hsa-miR-548x-3p	3443-3450	8mer	-0.03	84	0	0.085	N/A
hsa-miR-548aq-3p	3443-3450	8mer	-0.03	84	0	0.085	N/A
hsa-miR-548aj-3p	3443-3450	8mer	-0.03	84	0	0.085	N/A
hsa-miR-548am-3p	3443-3450	8mer	-0.03	84	0	0.085	N/A
hsa-miR-548ae-3p	3443-3450	8mer	-0.03	84	0	0.085	N/A
hsa-miR-548j-3p	3443-3450	8mer	-0.03	84	0	0.085	N/A
hsa-miR-548h-3p	3444-3450	7mer-1A	-0.01	57	0	0.085	N/A
hsa-miR-548bb-3p	3444-3450	7mer-1A	-0.01	57	0	0.085	N/A
hsa-miR-548d-3p	3444-3450	7mer-1A	-0.01	57	0	0.085	N/A
hsa-miR-548z	3444-3450	7mer-1A	-0.01	57	0	0.085	N/A
hsa-miR-548ac	3444-3450	7mer-1A	-0.01	57	0	0.085	N/A
hsa-miR-3163	3446-3452	7mer-1A	-0.01	63	0	0	N/A
hsa-miR-340-5p	3447-3453	7mer-1A	-0.01	51	0	0.776	N/A
hsa-miR-154-5p	3450-3456	7mer-m8	-0.1	80	0	0.829	N/A
hsa-miR-655-5p	3451-3458	8mer	-0.18	86	0	0	N/A
hsa-miR-377-5p	3452-3458	7mer-1A	-0.11	74	0	0.085	N/A
hsa-miR-6086	3452-3458	7mer-1A	-0.05	72	0	0.085	N/A
hsa-miR-1294	3453-3459	7mer-m8	-0.16	85	0	0.024	N/A
hsa-miR-613	3466-3472	7mer-1A	-0.06	64	0	1.012	< 0.1
hsa-miR-206	3466-3472	7mer-1A	-0.05	60	0	1.012	< 0.1
hsa-miR-1-3p	3466-3472	7mer-1A	-0.04	54	0	1.012	< 0.1
hsa-miR-6505-5p	3467-3473	7mer-1A	-0.07	72	0	0.085	N/A
hsa-miR-766-5p	3482-3488	7mer-m8	-0.12	74	0	0.437	N/A
hsa-miR-4779	3484-3490	7mer-1A	-0.07	71	0	0	N/A
hsa-miR-4695-5p	3484-3490	7mer-1A	-0.03	57	0	0	N/A
hsa-miR-4266	3484-3490	7mer-m8	-0.09	56	0	0	N/A
hsa-miR-6815-3p	3490-3496	7mer-m8	-0.08	63	0	0	N/A
hsa-miR-3188	3492-3498	7mer-m8	-0.11	84	0	0.504	N/A
hsa-miR-4797-5p	3496-3502	7mer-1A	-0.01	52	0	0	N/A
hsa-let-7a-2-3p	3498-3504	7mer-m8	-0.04	59	0	0.085	N/A
hsa-let-7g-3p	3498-3504	7mer-m8	-0.02	46	0	0.085	N/A
hsa-miR-3686	3501-3507	7mer-1A	-0.07	60	0	0	N/A
hsa-miR-4743-3p	3502-3508	7mer-1A	-0.01	39	0	0	N/A
hsa-miR-4652-3p	3502-3508	7mer-1A	-0.01	36	0	0	N/A
hsa-miR-627-3p	3504-3511	8mer	-0.03	57	0	0	N/A
hsa-miR-452-3p	3509-3515	7mer-1A	-0.07	69	0	0	N/A
hsa-miR-148a-5p	3513-3519	7mer-1A	-0.03	58	0	0.085	N/A
hsa-miR-7856-5p	3516-3522	7mer-1A	-0.01	40	0	0	N/A
hsa-miR-590-3p	3518-3525	8mer	-0.03	79	0	0.099	N/A
hsa-miR-4775	3519-3525	7mer-m8	-0.02	47	0	0	N/A
hsa-miR-520d-5p	3530-3536	7mer-m8	-0.02	68	0	0.085	N/A
hsa-miR-524-5p	3530-3536	7mer-m8	-0.02	67	0	0.085	N/A
hsa-miR-1283	3531-3538	8mer	-0.03	37	0	0.024	N/A
hsa-miR-4760-5p	3544-3551	8mer	-0.03	56	0	0	N/A
hsa-miR-8061	3544-3551	8mer	-0.03	55	0	0	N/A
hsa-miR-376a-5p	3544-3550	7mer-1A	-0.01	45	0	0.085	N/A
hsa-miR-7158-3p	3552-3558	7mer-1A	-0.12	86	0	0	N/A
hsa-miR-203b-3p	3552-3558	7mer-1A	-0.05	70	0	0.442	N/A
hsa-miR-302a-5p	3562-3568	7mer-m8	-0.03	82	0	0	N/A
hsa-miR-5089-3p	3567-3574	8mer	-0.24	90	0	0	N/A
hsa-miR-137	3570-3576	7mer-m8	-0.02	27	0	0.414	< 0.1
hsa-miR-5681b	3572-3578	7mer-m8	-0.11	69	0	0	N/A
hsa-miR-4678	3573-3580	8mer	-0.1	73	0	0	N/A
hsa-miR-331-5p	3574-3581	8mer	-0.09	65	0	0.085	N/A
hsa-miR-6509-5p	3575-3582	8mer	-0.05	41	0	0	N/A
hsa-miR-891b	3585-3592	8mer	-0.16	85	0	0.099	N/A
hsa-miR-4772-3p	3587-3594	8mer	-0.06	79	0	0	N/A
hsa-miR-2276-3p	3588-3594	7mer-1A	-0.01	41	0	0	N/A
hsa-miR-4699-3p	3588-3599	non-canonical	N/A	N/A	N/A	0	N/A
hsa-miR-4699-3p	3588-3599	non-canonical	N/A	N/A	N/A	0	N/A
hsa-miR-4714-5p	3591-3597	7mer-1A	-0.18	91	0	0	N/A
hsa-miR-514a-5p	3591-3597	7mer-1A	-0.03	57	0	0	N/A
hsa-miR-3664-5p	3591-3597	7mer-1A	-0.03	52	0	0	N/A
hsa-miR-4320	3599-3605	7mer-m8	-0.04	59	0	0	N/A
hsa-miR-583	3604-3610	7mer-m8	-0.05	77	0	0.024	N/A
hsa-miR-409-3p	3623-3630	8mer	-0.03	82	0	0.414	N/A
hsa-miR-33a-3p	3624-3630	7mer-1A	-0.01	38	0	0	N/A
hsa-miR-4762-5p	3631-3637	7mer-m8	-0.02	41	0	0	N/A
hsa-miR-552-5p	3637-3643	7mer-m8	-0.02	84	0	0	N/A
hsa-miR-329-5p	3645-3651	7mer-m8	-0.02	51	0	0.085	N/A
hsa-miR-518a-5p	3650-3657	8mer	-0.03	68	0	0	N/A
hsa-miR-527	3650-3657	8mer	-0.03	68	0	0	N/A
hsa-miR-548aw	3651-3657	7mer-1A	-0.01	36	0	0	N/A
hsa-miR-450b-5p	3652-3658	7mer-m8	-0.02	36	0	0.387	N/A
hsa-miR-1282	3654-3660	7mer-m8	-0.24	83	0	0.024	N/A
hsa-miR-196a-3p	3661-3668	8mer	-0.03	26	0	0	N/A
hsa-miR-3128	3663-3669	7mer-m8	-0.02	28	0	0	N/A
hsa-miR-1207-3p	3666-3672	7mer-m8	-0.05	66	0	0.024	N/A
hsa-miR-4267	3668-3674	7mer-1A	-0.01	42	0	0	N/A
hsa-miR-6720-5p	3669-3675	7mer-1A	-0.01	24	0	0	N/A
hsa-miR-6512-3p	3669-3675	7mer-1A	-0.01	24	0	0	N/A
hsa-miR-218-1-3p	3672-3679	8mer	-0.16	82	0	0	N/A
hsa-miR-659-3p	3673-3679	7mer-m8	-0.05	71	0	0	N/A
hsa-miR-153-5p	3681-3687	7mer-m8	-0.02	50	0	0.085	N/A
hsa-miR-561-3p	3697-3703	7mer-m8	-0.02	54	0	0	N/A
hsa-miR-548az-5p	3699-3705	7mer-1A	-0.01	61	0	0	N/A
hsa-miR-548t-5p	3699-3705	7mer-1A	-0.01	61	0	0	N/A
hsa-miR-548n	3699-3705	7mer-1A	-0.01	41	0	0.099	N/A
hsa-miR-548ar-5p	3703-3709	7mer-m8	-0.03	69	0	0.099	N/A
hsa-miR-548aq-5p	3703-3709	7mer-m8	-0.02	53	0	0.099	N/A
hsa-miR-559	3703-3709	7mer-m8	-0.02	44	0	0.099	N/A
hsa-miR-548as-5p	3703-3709	7mer-m8	-0.02	43	0	0.099	N/A
hsa-miR-548j-5p	3703-3709	7mer-m8	-0.02	42	0	0.099	N/A
hsa-miR-548h-5p	3703-3709	7mer-m8	-0.02	42	0	0.099	N/A
hsa-miR-548ap-5p	3703-3709	7mer-m8	-0.02	42	0	0.099	N/A
hsa-miR-548bb-5p	3703-3709	7mer-m8	-0.02	41	0	0.099	N/A
hsa-miR-548w	3703-3709	7mer-m8	-0.02	41	0	0.099	N/A
hsa-miR-548ak	3703-3709	7mer-m8	-0.02	41	0	0.099	N/A
hsa-miR-548ay-5p	3703-3709	7mer-m8	-0.02	41	0	0.099	N/A
hsa-miR-548ad-5p	3703-3709	7mer-m8	-0.02	41	0	0.099	N/A
hsa-miR-548d-5p	3703-3709	7mer-m8	-0.02	41	0	0.099	N/A
hsa-miR-548c-5p	3703-3709	7mer-m8	-0.02	41	0	0.099	N/A
hsa-miR-548am-5p	3703-3709	7mer-m8	-0.02	41	0	0.099	N/A
hsa-miR-548b-5p	3703-3709	7mer-m8	-0.02	41	0	0.099	N/A
hsa-miR-548au-5p	3703-3709	7mer-m8	-0.02	41	0	0.099	N/A
hsa-miR-548o-5p	3703-3709	7mer-m8	-0.02	41	0	0.099	N/A
hsa-miR-548ae-5p	3703-3709	7mer-m8	-0.02	41	0	0.099	N/A
hsa-miR-548a-5p	3703-3709	7mer-m8	-0.02	40	0	0.099	N/A
hsa-miR-548y	3703-3709	7mer-m8	-0.02	40	0	0.099	N/A
hsa-miR-548i	3703-3709	7mer-m8	-0.02	40	0	0.099	N/A
hsa-miR-548ab	3703-3709	7mer-m8	-0.02	39	0	0.099	N/A
hsa-miR-548n	3704-3710	7mer-m8	-0.02	53	0	0.099	N/A
hsa-miR-4668-5p	3706-3717	non-canonical	N/A	N/A	N/A	0	N/A
hsa-miR-4668-5p	3706-3717	non-canonical	N/A	N/A	N/A	0	N/A
hsa-miR-5582-3p	3719-3725	7mer-m8	-0.02	65	0	0	N/A
hsa-miR-3148	3722-3728	7mer-1A	-0.14	94	0	0	N/A
hsa-miR-6124	3722-3728	7mer-1A	-0.01	49	0	0	N/A
hsa-miR-3681-5p	3725-3731	7mer-1A	-0.12	82	0	0	N/A
hsa-miR-6849-5p	3725-3731	7mer-1A	-0.04	59	0	0	N/A
hsa-miR-4460	3726-3732	7mer-1A	-0.13	68	0	0	N/A
hsa-miR-4727-3p	3726-3732	7mer-1A	-0.16	68	0	0	N/A
hsa-miR-140-5p	3731-3737	7mer-m8	-0.16	84	0	2.407	0.38
hsa-miR-4796-3p	3733-3739	7mer-m8	-0.07	85	0	0	N/A
hsa-miR-520h	3734-3740	7mer-m8	-0.02	44	0	0.024	N/A
hsa-miR-520g-3p	3734-3740	7mer-m8	-0.02	44	0	0.024	N/A
hsa-miR-8066	3742-3748	7mer-m8	-0.02	34	0	0	N/A
hsa-miR-203a-3p.1	3744-3750	7mer-m8	-0.02	50	0	0	< 0.1
hsa-miR-138-2-3p	3759-3765	7mer-1A	-0.01	48	0	0	N/A
hsa-miR-3675-3p	3762-3768	7mer-m8	-0.02	31	0	0	N/A
hsa-miR-452-3p	3765-3771	7mer-1A	-0.02	48	0	0	N/A
hsa-miR-92b-5p	3777-3783	7mer-1A	-0.21	62	0	0.085	N/A
hsa-miR-204-3p	3779-3785	7mer-1A	-0.1	90	0	0.335	N/A
hsa-miR-4646-5p	3779-3785	7mer-1A	-0.13	87	0	0.335	N/A
hsa-miR-619-5p	3779-3785	7mer-1A	-0.03	79	0	0	N/A
hsa-miR-6506-5p	3779-3785	7mer-1A	-0.04	72	0	0	N/A
hsa-miR-4314	3779-3785	7mer-m8	-0.07	57	0	0	N/A
hsa-miR-3192-5p	3779-3785	7mer-1A	-0.01	36	0	0.024	N/A
hsa-miR-1298-3p	3780-3786	7mer-m8	-0.16	82	0	0.085	N/A
hsa-miR-5692a	3785-3791	7mer-m8	-0.02	73	0	0	N/A
hsa-miR-3607-3p	3790-3797	8mer	-0.07	79	0	0	N/A
hsa-miR-3686	3791-3797	7mer-m8	-0.03	37	0	0	N/A
hsa-miR-3191-5p	3794-3800	7mer-1A	-0.07	71	0	0	N/A
hsa-miR-4768-5p	3795-3801	7mer-1A	-0.01	38	0	0	N/A
hsa-miR-6833-3p	3795-3801	7mer-1A	-0.01	38	0	0	N/A
hsa-miR-6809-3p	3795-3801	7mer-1A	-0.01	32	0	0	N/A
hsa-miR-138-2-3p	3798-3804	7mer-m8	-0.02	73	0	0	N/A
hsa-miR-4735-5p	3807-3813	7mer-m8	-0.02	33	0	0	N/A
hsa-miR-4436b-5p	3812-3818	7mer-1A	-0.04	69	0	0	N/A
hsa-miR-6509-3p	3812-3818	7mer-1A	-0.06	56	0	0	N/A
hsa-miR-3149	3823-3829	7mer-1A	-0.01	28	0	0.024	N/A
hsa-miR-6760-5p	3835-3841	7mer-m8	-0.03	42	0	0	N/A
hsa-miR-4441	3836-3842	7mer-m8	-0.17	87	0	0	N/A
hsa-miR-6754-5p	3836-3842	7mer-m8	-0.15	85	0	0	N/A
hsa-miR-4270	3836-3842	7mer-m8	-0.09	72	0	0	N/A
hsa-miR-155-3p	3841-3847	7mer-m8	-0.05	35	0	0	N/A
hsa-miR-548l	3856-3863	8mer	-0.03	75	0	0.024	N/A
hsa-miR-8054	3857-3863	7mer-1A	-0.01	59	0	0.024	N/A
hsa-miR-548av-5p	3857-3863	7mer-1A	-0.01	52	0	0.024	N/A
hsa-miR-548k	3857-3863	7mer-1A	-0.01	51	0	0.024	N/A
hsa-miR-548aq-5p	3857-3863	7mer-1A	-0.01	40	0	0.099	N/A
hsa-miR-548c-5p	3857-3863	7mer-1A	-0.01	31	0	0.099	N/A
hsa-miR-548o-5p	3857-3863	7mer-1A	-0.01	31	0	0.099	N/A
hsa-miR-548ak	3857-3863	7mer-1A	-0.01	31	0	0.099	N/A
hsa-miR-548j-5p	3857-3863	7mer-1A	-0.01	31	0	0.099	N/A
hsa-miR-548au-5p	3857-3863	7mer-1A	-0.01	31	0	0.099	N/A
hsa-miR-548am-5p	3857-3863	7mer-1A	-0.01	31	0	0.099	N/A
hsa-miR-548w	3857-3863	7mer-1A	-0.01	31	0	0.099	N/A
hsa-miR-548ap-5p	3857-3863	7mer-1A	-0.01	31	0	0.099	N/A
hsa-miR-548as-5p	3857-3863	7mer-1A	-0.01	31	0	0.099	N/A
hsa-miR-548h-5p	3857-3863	7mer-1A	-0.01	31	0	0.099	N/A
hsa-miR-559	3857-3863	7mer-1A	-0.01	31	0	0.099	N/A
hsa-miR-548a-5p	3857-3863	7mer-1A	-0.01	30	0	0.099	N/A
hsa-miR-548b-5p	3857-3863	7mer-1A	-0.01	30	0	0.099	N/A
hsa-miR-548ad-5p	3857-3863	7mer-1A	-0.01	30	0	0.099	N/A
hsa-miR-548d-5p	3857-3863	7mer-1A	-0.01	30	0	0.099	N/A
hsa-miR-548bb-5p	3857-3863	7mer-1A	-0.01	30	0	0.099	N/A
hsa-miR-548ay-5p	3857-3863	7mer-1A	-0.01	30	0	0.099	N/A
hsa-miR-548ae-5p	3857-3863	7mer-1A	-0.01	30	0	0.099	N/A
hsa-miR-548i	3857-3863	7mer-1A	-0.01	29	0	0.099	N/A
hsa-miR-548y	3857-3863	7mer-1A	-0.01	29	0	0.099	N/A
hsa-miR-548ar-5p	3857-3863	7mer-1A	-0.01	29	0	0.099	N/A
hsa-miR-548ab	3857-3863	7mer-1A	-0.01	29	0	0.099	N/A
hsa-miR-5579-5p	3862-3868	7mer-1A	-0.06	66	0	0	N/A
hsa-miR-584-5p	3863-3869	7mer-1A	-0.04	46	0	0.099	N/A
hsa-miR-4476	3871-3878	8mer	-0.11	83	0	0	N/A
hsa-miR-6876-5p	3871-3878	8mer	-0.1	81	0	0	N/A
hsa-miR-376a-3p	3876-3882	7mer-1A	-0.04	39	0	1.523	N/A
hsa-miR-376b-3p	3876-3882	7mer-1A	-0.04	39	0	1.523	N/A
hsa-miR-330-3p	3894-3900	7mer-1A	-0.01	30	0	0.132	N/A
hsa-miR-6730-5p	3910-3917	8mer	-0.03	54	0	0	N/A
hsa-miR-5681a	3911-3917	7mer-1A	-0.01	31	0	0	N/A
hsa-miR-4766-5p	3912-3919	8mer	-0.03	72	0	0.085	N/A
hsa-miR-146a-3p	3914-3920	7mer-m8	-0.02	30	0	0	N/A
hsa-miR-6834-3p	3925-3931	7mer-1A	-0.02	30	0	0	N/A
hsa-miR-548c-3p	3932-3938	7mer-1A	-0.01	57	0	0.349	N/A
hsa-miR-6507-5p	3937-3944	8mer	-0.03	81	0	0	N/A
hsa-miR-552-3p	3944-3950	7mer-1A	-0.06	58	0	0.024	N/A
hsa-miR-5092	3951-3957	7mer-1A	-0.08	73	0	0	N/A
hsa-miR-548aj-3p	3957-3963	7mer-m8	-0.02	67	0	0.085	N/A
hsa-miR-548aq-3p	3957-3963	7mer-m8	-0.02	67	0	0.085	N/A
hsa-miR-548x-3p	3957-3963	7mer-m8	-0.02	67	0	0.085	N/A
hsa-miR-548ae-3p	3957-3963	7mer-m8	-0.02	67	0	0.085	N/A
hsa-miR-548ah-3p	3957-3963	7mer-m8	-0.02	67	0	0.085	N/A
hsa-miR-548am-3p	3957-3963	7mer-m8	-0.02	67	0	0.085	N/A
hsa-miR-548j-3p	3957-3963	7mer-m8	-0.02	67	0	0.085	N/A
hsa-miR-3148	3959-3966	8mer	-0.03	60	0	0	N/A
hsa-miR-6124	3960-3966	7mer-1A	-0.01	49	0	0	N/A
hsa-miR-3978	3961-3967	7mer-1A	-0.01	49	0	0	N/A
hsa-miR-432-5p	3963-3969	7mer-1A	-0.06	60	0	0.536	N/A
hsa-miR-885-3p	3970-3976	7mer-m8	-0.12	79	0	0.099	N/A
hsa-miR-6721-5p	3972-3978	7mer-1A	-0.01	21	0	0	N/A
hsa-miR-612	3973-3980	8mer	-0.03	61	0	0.024	N/A
hsa-miR-3187-5p	3973-3980	8mer	-0.03	44	0	0.024	N/A
hsa-miR-5189-5p	3973-3980	8mer	-0.03	43	0	0.024	N/A
hsa-miR-6860	3973-3980	8mer	-0.03	42	0	0.024	N/A
hsa-miR-1285-3p	3973-3980	8mer	-0.03	40	0	0.024	N/A
hsa-miR-4486	3974-3980	7mer-1A	-0.04	75	0	0	N/A
hsa-miR-378g	3974-3980	7mer-1A	-0.05	66	0	0	N/A
hsa-miR-1231	3976-3982	7mer-m8	-0.02	51	0	0	N/A
hsa-miR-4683	3986-3992	7mer-m8	-0.07	74	0	0.437	N/A
hsa-miR-602	3991-3997	7mer-1A	-0.09	63	0	0.024	N/A
hsa-miR-6826-5p	3998-4004	7mer-1A	-0.05	60	0	0	N/A
hsa-miR-505-5p	4026-4033	8mer	-0.13	81	0	0.085	N/A
hsa-miR-3605-3p	4041-4047	7mer-1A	-0.1	60	0	0	N/A
hsa-miR-7111-3p	4044-4051	8mer	-0.03	56	0	0	N/A
hsa-miR-6769b-3p	4044-4050	7mer-1A	-0.03	52	0	0	N/A
hsa-miR-3183	4044-4050	7mer-1A	-0.01	36	0	0	N/A
hsa-miR-4723-3p	4044-4050	7mer-1A	-0.01	28	0	0	N/A
hsa-miR-6780a-3p	4045-4051	7mer-1A	-0.01	28	0	0	N/A
hsa-miR-6881-3p	4045-4051	7mer-1A	-0.01	25	0	0	N/A
hsa-miR-670-3p	4046-4052	7mer-1A	-0.14	86	0	3.05	N/A
hsa-miR-1238-3p	4046-4052	7mer-1A	-0.01	49	0	0	N/A
hsa-miR-3124-3p	4047-4054	8mer	-0.03	55	0	0	N/A
hsa-miR-6830-3p	4049-4056	8mer	-0.03	61	0	0	N/A
hsa-miR-511-5p	4050-4056	7mer-m8	-0.02	52	0	0.024	N/A
hsa-miR-5699-3p	4052-4058	7mer-m8	-0.03	46	0	0	N/A
hsa-miR-4421	4052-4058	7mer-m8	-0.02	26	0	0	N/A
hsa-miR-6804-3p	4055-4061	7mer-m8	-0.02	21	0	0	N/A
hsa-miR-4269	4058-4065	8mer	-0.03	76	0	0.437	N/A
hsa-miR-6715b-5p	4058-4065	8mer	-0.03	65	0	0.437	N/A
hsa-miR-4514	4059-4065	7mer-1A	-0.01	32	0	0	N/A
hsa-miR-4692	4059-4065	7mer-1A	-0.01	31	0	0	N/A
hsa-miR-4742-5p	4059-4065	7mer-1A	-0.01	25	0	0.024	N/A
hsa-miR-4518	4061-4067	7mer-1A	-0.01	49	0	0.024	N/A
hsa-miR-1266-5p	4061-4067	7mer-1A	-0.01	42	0	0.024	N/A
hsa-miR-3664-3p	4061-4067	7mer-1A	-0.01	24	0	0	N/A
hsa-miR-6743-3p	4066-4073	8mer	-0.28	82	0	0	N/A
hsa-miR-4750-3p	4076-4082	7mer-1A	-0.01	43	0	0	N/A
hsa-miR-4256	4076-4082	7mer-m8	-0.02	34	0	0	N/A
hsa-miR-301a-5p	4077-4083	7mer-m8	-0.02	68	0	0.085	N/A
hsa-miR-301b-5p	4077-4083	7mer-m8	-0.02	68	0	0.085	N/A
hsa-miR-760	4079-4085	7mer-m8	-0.02	24	0	0.245	N/A
hsa-miR-4283	4081-4087	7mer-m8	-0.02	35	0	0	N/A
hsa-miR-4508	4082-4088	7mer-m8	-0.02	9	0	0	N/A
hsa-miR-744-5p	4083-4089	7mer-m8	-0.15	64	0	0.169	N/A
hsa-miR-629-3p	4091-4097	7mer-m8	-0.02	64	0	0	N/A
hsa-miR-6867-3p	4091-4097	7mer-1A	-0.01	23	0	0	N/A
hsa-miR-4713-5p	4091-4097	7mer-1A	-0.02	13	0	0	N/A
hsa-miR-630	4094-4100	7mer-m8	-0.02	19	0	0.024	N/A
hsa-miR-5681b	4096-4102	7mer-1A	-0.01	17	0	0	N/A
hsa-miR-4724-3p	4111-4117	7mer-m8	-0.02	58	0	0	N/A
hsa-miR-3154	4125-4131	7mer-m8	-0.02	47	0	0.402	N/A
hsa-miR-873-5p.1	4132-4138	7mer-m8	-0.02	74	0	0.182	N/A
hsa-miR-4733-3p	4135-4141	7mer-m8	-0.02	39	0	0	N/A
hsa-miR-449b-3p	4140-4146	7mer-m8	-0.02	30	0	0	N/A
hsa-miR-4691-3p	4141-4147	7mer-m8	-0.02	50	0	0	N/A
hsa-miR-3194-5p	4143-4149	7mer-m8	-0.06	62	0	0	N/A
hsa-miR-6516-3p	4152-4158	7mer-m8	-0.02	22	0	0	N/A
hsa-miR-96-3p	4153-4159	7mer-m8	-0.02	38	0	0	N/A
hsa-miR-6891-3p	4157-4164	8mer	-0.09	74	0	0	N/A
hsa-miR-6072	4157-4164	8mer	-0.08	72	0	0	N/A
hsa-miR-5196-3p	4160-4166	7mer-m8	-0.06	70	0	0	N/A
hsa-miR-629-5p	4169-4175	7mer-1A	-0.06	61	0	0	N/A
hsa-miR-6839-3p	4169-4176	8mer	-0.03	43	0	0	N/A
hsa-miR-4507	4170-4176	7mer-1A	-0.06	63	0	0	N/A
hsa-miR-3940-5p	4170-4176	7mer-1A	-0.02	56	0	0	N/A
hsa-miR-125b-1-3p	4180-4186	7mer-1A	-0.29	88	0	0.085	N/A
hsa-miR-425-3p	4192-4198	7mer-m8	-0.06	23	0	0	N/A
hsa-miR-4283	4197-4203	7mer-m8	-0.07	64	0	0	N/A
hsa-miR-4508	4198-4204	7mer-m8	-0.02	9	0	0	N/A
hsa-miR-663a	4200-4206	7mer-m8	-0.1	49	0	0.099	N/A
hsa-miR-1908-5p	4200-4206	7mer-m8	-0.06	40	0	0.099	N/A
hsa-miR-6787-5p	4200-4206	7mer-m8	-0.06	38	0	0.099	N/A
hsa-miR-3195	4206-4212	7mer-m8	-0.12	47	0	0	N/A
hsa-miR-4783-5p	4208-4214	7mer-m8	-0.05	23	0	0	N/A
hsa-miR-6869-3p	4211-4218	8mer	-0.22	69	0	0	N/A
hsa-miR-3648	4212-4218	7mer-1A	-0.13	42	0	0	N/A
hsa-miR-4763-5p	4215-4221	7mer-m8	-0.02	25	0	0	N/A
hsa-miR-6735-3p	4217-4223	7mer-1A	-0.01	19	0	0	N/A
hsa-miR-1204	4219-4225	7mer-m8	-0.04	16	0	0.024	N/A
hsa-miR-6765-5p	4224-4230	7mer-m8	-0.02	51	0	0	N/A
hsa-miR-3197	4224-4230	7mer-1A	-0.01	26	0	0	N/A
hsa-miR-6087	4224-4230	7mer-1A	-0.02	10	0	0	N/A
hsa-miR-4649-3p	4225-4231	7mer-m8	-0.02	53	0	0	N/A
hsa-miR-1250-5p	4247-4253	7mer-m8	-0.02	0	0	0.099	N/A
hsa-miR-4746-3p	4248-4255	8mer	-0.19	79	0	0	N/A
hsa-miR-1288-3p	4253-4259	7mer-m8	-0.04	48	0	0.099	N/A
hsa-miR-8052	4254-4260	7mer-m8	-0.02	23	0	0	N/A
hsa-miR-3199	4254-4260	7mer-m8	-0.02	20	0	0	N/A
hsa-miR-1247-3p	4257-4263	7mer-m8	-0.02	8	0	0	N/A
hsa-miR-1538	4259-4265	7mer-m8	-0.06	26	0	0	N/A
hsa-miR-4745-3p	4259-4265	7mer-m8	-0.02	5	0	0	N/A
hsa-miR-744-5p	4263-4269	7mer-m8	-0.02	8	0	1.51	N/A
hsa-miR-1908-5p	4264-4270	7mer-m8	-0.02	15	0	0.099	N/A
hsa-miR-6787-5p	4264-4270	7mer-m8	-0.02	12	0	0.099	N/A
hsa-miR-663a	4264-4270	7mer-m8	-0.02	12	0	0.099	N/A
hsa-miR-4767	4267-4273	7mer-m8	-0.02	2	0	0	N/A
hsa-miR-3648	4270-4276	7mer-m8	-0.02	0	0	0	N/A
hsa-miR-128-2-5p	4273-4279	7mer-m8	-0.02	34	0	0	N/A
hsa-miR-128-1-5p	4273-4279	7mer-m8	-0.02	22	0	0	N/A
hsa-miR-6784-5p	4275-4281	7mer-m8	-0.02	22	0	0	N/A
hsa-miR-505-5p	4287-4293	7mer-1A	-0.01	18	0	0	N/A
hsa-miR-4254	4289-4295	7mer-m8	-0.02	42	0	0	N/A
hsa-miR-4308	4290-4296	7mer-m8	-0.02	30	0	0	N/A
hsa-miR-6779-3p	4292-4298	7mer-m8	-0.02	29	0	0	N/A
hsa-miR-1233-3p	4293-4299	7mer-m8	-0.02	22	0	0.024	N/A
hsa-miR-505-5p	4295-4301	7mer-1A	-0.01	18	0	0.085	N/A
hsa-miR-3135b	4297-4303	7mer-m8	-0.02	32	0	0	N/A
hsa-miR-3652	4298-4304	7mer-m8	-0.02	26	0	0	N/A
hsa-miR-4430	4298-4304	7mer-m8	-0.02	24	0	0	N/A
hsa-miR-4479	4302-4309	8mer	-0.42	92	-0.01	0	N/A
hsa-miR-2277-5p	4303-4309	7mer-1A	-0.23	68	0	0	N/A
hsa-miR-6880-3p	4309-4315	7mer-1A	-0.01	4	0	0	N/A
hsa-miR-4691-3p	4335-4341	7mer-m8	-0.02	50	0	0	N/A
hsa-miR-7112-5p	4342-4348	7mer-m8	-0.02	3	0	0	N/A
hsa-miR-3939	4350-4357	8mer	-0.24	71	0	0	N/A
hsa-miR-188-3p	4360-4366	7mer-m8	-0.02	23	0	0	N/A
hsa-miR-532-3p	4361-4367	7mer-m8	-0.02	63	0	1.218	N/A
hsa-miR-6778-3p	4375-4381	7mer-m8	-0.02	32	0	0	N/A
hsa-miR-4512	4378-4384	7mer-m8	-0.02	27	0	0	N/A
hsa-miR-3918	4379-4385	7mer-m8	-0.02	39	0	0	N/A
hsa-miR-4685-5p	4380-4386	7mer-m8	-0.02	40	0	0	N/A
hsa-miR-6837-5p	4380-4386	7mer-m8	-0.02	36	0	0	N/A
hsa-miR-665	4390-4396	7mer-m8	-0.02	32	0	0.069	N/A
hsa-miR-1972	4394-4400	7mer-m8	-0.02	21	0	0	N/A
hsa-miR-4632-3p	4406-4412	7mer-m8	-0.12	51	0	0	N/A
hsa-miR-566	4410-4416	7mer-1A	-0.01	6	0	0.024	N/A
hsa-miR-6789-3p	4410-4416	7mer-1A	-0.01	4	0	0	N/A
hsa-miR-6859-3p	4423-4430	8mer	-0.04	41	0	0	N/A
hsa-miR-6846-3p	4424-4430	7mer-1A	-0.01	10	0	0	N/A
hsa-miR-4750-3p	4425-4431	7mer-m8	-0.02	52	0	0	N/A
hsa-miR-4656	4428-4434	7mer-m8	-0.02	15	0	0	N/A
hsa-miR-4446-3p	4429-4435	7mer-m8	-0.02	30	0	0.099	N/A
hsa-miR-4685-5p	4431-4437	7mer-m8	-0.02	40	0	0	N/A
hsa-miR-6837-5p	4431-4437	7mer-m8	-0.02	36	0	0	N/A
hsa-miR-1915-3p	4432-4438	7mer-m8	-0.02	53	0	0	N/A
hsa-miR-6764-5p	4432-4438	7mer-m8	-0.02	50	0	0	N/A
hsa-miR-5588-3p	4449-4455	7mer-m8	-0.03	22	0	0	N/A
hsa-miR-6882-5p	4452-4458	7mer-m8	-0.02	54	0	0	N/A
hsa-miR-514b-3p	4456-4462	7mer-1A	-0.01	32	0	0.085	N/A
hsa-miR-514a-3p	4456-4462	7mer-1A	-0.01	32	0	0.085	N/A
hsa-miR-645	4469-4475	7mer-m8	-0.14	74	0	0	N/A
hsa-miR-6828-5p	4476-4482	7mer-m8	-0.02	19	0	0	N/A
hsa-miR-4271	4478-4485	8mer	-0.03	45	0	0	N/A
hsa-miR-4725-3p	4478-4485	8mer	-0.03	32	0	0	N/A
hsa-miR-6780b-5p	4478-4485	8mer	-0.03	31	0	0	N/A
hsa-miR-2110	4479-4486	8mer	-0.03	35	0	0	N/A
hsa-miR-6857-5p	4480-4486	7mer-1A	-0.02	36	0	0	N/A
hsa-miR-6810-5p	4480-4486	7mer-1A	-0.01	31	0	0	N/A
hsa-miR-3150a-3p	4480-4486	7mer-1A	-0.01	27	0	0.085	N/A
hsa-miR-6763-5p	4480-4486	7mer-1A	-0.01	26	0	0.085	N/A
hsa-miR-450a-2-3p	4480-4487	8mer	-0.03	20	0	0.085	N/A
hsa-miR-5572	4481-4487	7mer-1A	-0.01	26	0	0	N/A
hsa-miR-4260	4481-4487	7mer-1A	-0.01	26	0	0	N/A
hsa-miR-6740-5p	4482-4488	7mer-m8	-0.02	25	0	0	N/A
hsa-miR-561-3p	4485-4491	7mer-m8	-0.02	54	0	0	N/A
hsa-miR-6726-3p	4514-4520	7mer-1A	-0.23	82	0	0	N/A
hsa-miR-5588-3p	4521-4527	7mer-m8	-0.12	76	0	0	N/A
hsa-miR-499a-3p	4528-4534	7mer-1A	-0.01	40	0	0.024	N/A
hsa-miR-499b-3p	4528-4534	7mer-1A	-0.01	39	0	0.024	N/A
hsa-miR-1236-3p	4539-4545	7mer-m8	-0.02	44	0	0.024	N/A
hsa-miR-4660	4543-4549	7mer-m8	-0.08	69	0	0	N/A
hsa-miR-1827	4546-4552	7mer-m8	-0.02	21	0	0	N/A
hsa-miR-650	4547-4553	7mer-m8	-0.04	38	0	0	N/A
hsa-miR-3612	4547-4553	7mer-m8	-0.02	11	0	0	N/A
hsa-miR-6771-5p	4550-4557	8mer	-0.26	83	0	0	N/A
hsa-miR-6746-5p	4550-4556	7mer-1A	-0.15	64	0	0	N/A
hsa-miR-425-3p	4551-4557	7mer-1A	-0.22	80	0	0	N/A
hsa-miR-6716-5p	4558-4564	7mer-1A	-0.07	55	0	0	N/A
hsa-miR-450a-1-3p	4559-4565	7mer-m8	-0.02	29	0	0.085	N/A
hsa-miR-1273e	4563-4569	7mer-1A	-0.07	63	0	0	N/A
hsa-miR-6885-3p	4564-4570	7mer-m8	-0.02	46	0	0	N/A
hsa-miR-4422	4570-4576	7mer-m8	-0.02	57	0	0	N/A
hsa-miR-330-3p	4571-4577	7mer-m8	-0.02	39	0	1.6	N/A
hsa-miR-186-3p	4573-4579	7mer-m8	-0.02	52	0	0	N/A
hsa-miR-539-3p	4580-4586	7mer-1A	-0.14	69	0	0.024	N/A
hsa-miR-485-3p	4580-4586	7mer-1A	-0.03	52	0	0.024	N/A
hsa-miR-520d-5p	4594-4600	7mer-m8	-0.02	68	0	0	N/A
hsa-miR-524-5p	4594-4600	7mer-m8	-0.02	67	0	0	N/A
hsa-miR-1283	4595-4602	8mer	-0.03	37	0	0.024	N/A
hsa-miR-26a-1-3p	4600-4607	8mer	-0.1	77	0	0.085	N/A
hsa-miR-26a-2-3p	4600-4607	8mer	-0.1	76	0	0.085	N/A
hsa-miR-6731-3p	4601-4607	7mer-1A	-0.01	33	0	0	N/A
hsa-miR-4482-3p	4602-4609	8mer	-0.03	67	0	0	N/A
hsa-miR-7159-3p	4603-4609	7mer-1A	-0.01	36	0	0	N/A
hsa-miR-5687	4617-4623	7mer-1A	-0.02	34	0	0	N/A
hsa-miR-6776-3p	4635-4641	7mer-1A	-0.06	70	0	0	N/A
hsa-miR-5583-5p	4639-4645	7mer-1A	-0.03	68	0	0	N/A
hsa-miR-3129-3p	4639-4645	7mer-1A	-0.01	35	0	0	N/A
hsa-miR-410-3p	4642-4649	8mer	-0.03	86	0	0.029	N/A
hsa-miR-190a-3p	4644-4650	7mer-1A	-0.05	81	0	0.085	N/A
hsa-miR-548l	4650-4656	7mer-m8	-0.02	58	0	0	N/A
hsa-miR-548n	4651-4657	7mer-m8	-0.02	53	0	0.085	N/A
hsa-miR-4775	4664-4670	7mer-m8	-0.02	47	0	0	N/A
hsa-miR-590-3p	4664-4670	7mer-1A	-0.01	34	0	0.379	N/A
hsa-miR-4735-5p	4665-4672	8mer	-0.19	97	0	0	N/A
hsa-miR-576-3p	4672-4678	7mer-1A	-0.09	75	0	0.099	N/A
hsa-miR-138-2-3p	4684-4690	7mer-1A	-0.01	48	0	0	N/A
hsa-miR-483-3p.1	4689-4695	7mer-m8	-0.19	91	0	1.088	N/A
hsa-miR-376c-3p	4696-4702	7mer-m8	-0.03	31	0	0.134	N/A
hsa-miR-5692a	4703-4709	7mer-1A	-0.01	56	0	0	N/A
hsa-miR-1277-5p	4711-4717	7mer-m8	-0.02	53	0	0	N/A
hsa-miR-3916	4716-4722	7mer-m8	-0.1	79	0	0	N/A
hsa-miR-3125	4716-4722	7mer-m8	-0.08	72	0	0	N/A
hsa-miR-6859-5p	4716-4722	7mer-m8	-0.04	71	0	0	N/A
hsa-miR-515-3p	4725-4731	7mer-m8	-0.09	79	0	0.024	N/A
hsa-miR-33b-3p	4725-4731	7mer-m8	-0.13	77	0	0.024	N/A
hsa-miR-519e-3p	4725-4731	7mer-m8	-0.13	77	0	0.024	N/A
hsa-miR-1909-5p	4726-4733	8mer	-0.31	94	0	0	N/A
hsa-miR-4758-5p	4728-4734	7mer-1A	-0.01	39	0	0	N/A
hsa-miR-1238-5p	4728-4734	7mer-1A	-0.01	38	0	0	N/A
hsa-miR-6790-5p	4728-4734	7mer-1A	-0.01	36	0	0	N/A
hsa-miR-4658	4728-4734	7mer-1A	-0.01	36	0	0	N/A
hsa-miR-8081	4729-4735	7mer-1A	-0.03	55	0	0.312	N/A
hsa-miR-4680-5p	4735-4741	7mer-m8	-0.07	69	0	0	N/A
hsa-miR-1285-5p	4764-4770	7mer-1A	-0.01	57	0	0	N/A
hsa-miR-708-3p	4774-4780	7mer-1A	-0.01	16	0	0.085	N/A
hsa-miR-561-3p	4790-4797	8mer	-0.03	76	0	0	N/A
hsa-miR-548at-5p	4791-4797	7mer-1A	-0.01	35	0	0	N/A
hsa-miR-142-5p	4792-4798	7mer-m8	-0.02	59	0	0	< 0.1
hsa-miR-5590-3p	4792-4798	7mer-m8	-0.02	56	0	0	< 0.1
hsa-miR-4654	4797-4803	7mer-m8	-0.17	86	0	0.024	N/A
hsa-miR-4769-5p	4797-4803	7mer-m8	-0.1	83	0	0.024	N/A
hsa-miR-593-5p	4805-4811	7mer-m8	-0.14	66	0	0	N/A
hsa-miR-548ac	4812-4818	7mer-1A	-0.01	57	0	0.085	N/A
hsa-miR-548z	4812-4818	7mer-1A	-0.01	57	0	0.085	N/A
hsa-miR-548bb-3p	4812-4818	7mer-1A	-0.01	57	0	0.085	N/A
hsa-miR-548d-3p	4812-4818	7mer-1A	-0.01	57	0	0.085	N/A
hsa-miR-548h-3p	4812-4818	7mer-1A	-0.01	57	0	0.085	N/A
hsa-miR-548ah-3p	4812-4818	7mer-1A	-0.01	50	0	0.085	N/A
hsa-miR-548j-3p	4812-4818	7mer-1A	-0.01	50	0	0.085	N/A
hsa-miR-548aq-3p	4812-4818	7mer-1A	-0.01	50	0	0.085	N/A
hsa-miR-548ae-3p	4812-4818	7mer-1A	-0.01	50	0	0.085	N/A
hsa-miR-548am-3p	4812-4818	7mer-1A	-0.01	50	0	0.085	N/A
hsa-miR-548aj-3p	4812-4818	7mer-1A	-0.01	49	0	0.085	N/A
hsa-miR-548x-3p	4812-4818	7mer-1A	-0.01	49	0	0.085	N/A
hsa-miR-6776-3p	4823-4829	7mer-m8	-0.17	87	0	0	N/A
hsa-miR-497-3p	4824-4830	7mer-m8	-0.02	74	0	0	N/A
hsa-miR-548ap-3p	4825-4831	7mer-m8	-0.02	37	0	0	N/A
hsa-miR-548t-3p	4825-4831	7mer-m8	-0.02	36	0	0	N/A
hsa-miR-548aa	4825-4831	7mer-m8	-0.02	36	0	0	N/A
hsa-miR-4433a-5p	4832-4843	non-canonical	N/A	N/A	N/A	0	N/A
hsa-miR-4433a-5p	4832-4843	non-canonical	N/A	N/A	N/A	0	N/A
hsa-miR-6776-3p	4838-4844	7mer-m8	-0.08	76	0	0	N/A
hsa-miR-497-3p	4839-4845	7mer-m8	-0.02	68	0	0	N/A
hsa-miR-548ap-3p	4840-4846	7mer-m8	-0.02	37	0	0	N/A
hsa-miR-548t-3p	4840-4846	7mer-m8	-0.02	36	0	0	N/A
hsa-miR-548aa	4840-4846	7mer-m8	-0.02	36	0	0	N/A
hsa-miR-548z	4841-4847	7mer-m8	-0.02	77	0	0	N/A
hsa-miR-548bb-3p	4841-4847	7mer-m8	-0.02	77	0	0	N/A
hsa-miR-548h-3p	4841-4847	7mer-m8	-0.02	77	0	0	N/A
hsa-miR-548ac	4841-4847	7mer-m8	-0.02	77	0	0	N/A
hsa-miR-548d-3p	4841-4847	7mer-m8	-0.02	77	0	0	N/A
hsa-miR-3613-3p	4843-4849	7mer-m8	-0.02	36	0	0	N/A
hsa-miR-545-5p	4855-4861	7mer-m8	-0.02	28	0	0	N/A
hsa-miR-548o-3p	4861-4867	7mer-1A	-0.06	84	0	0	N/A
hsa-miR-1323	4861-4867	7mer-1A	-0.05	83	0	0	N/A
hsa-miR-551b-5p	4864-4870	7mer-m8	-0.02	62	0	0.085	N/A
hsa-miR-4668-3p	4866-4872	7mer-1A	-0.01	56	0	0	N/A
hsa-miR-3163	4867-4873	7mer-m8	-0.02	65	0	0	N/A
hsa-miR-95-5p	4869-4875	7mer-m8	-0.05	67	0	0	N/A
hsa-miR-338-5p	4871-4877	7mer-1A	-0.01	35	0	0	N/A
hsa-miR-4666a-3p	4872-4878	7mer-m8	-0.02	61	0	0	N/A
hsa-miR-221-5p	4872-4883	non-canonical	N/A	N/A	N/A	0	N/A
hsa-miR-221-5p	4872-4883	non-canonical	N/A	N/A	N/A	0	N/A
hsa-miR-5689	4874-4880	7mer-m8	-0.16	60	0	0	N/A
hsa-miR-4799-3p	4877-4883	7mer-m8	-0.14	86	0	0	N/A
hsa-miR-4720-5p	4877-4883	7mer-m8	-0.13	86	0	0	N/A
hsa-miR-5588-5p	4877-4883	7mer-m8	-0.09	78	0	0	N/A
hsa-miR-6826-5p	4884-4890	7mer-1A	-0.01	24	0	0	N/A
hsa-miR-514b-5p	4887-4893	7mer-1A	-0.03	69	0	0.085	N/A
hsa-miR-513c-5p	4887-4893	7mer-1A	-0.01	45	0	0.085	N/A
hsa-miR-4320	4890-4896	7mer-m8	-0.06	67	0	0	N/A
hsa-miR-541-5p	4892-4898	7mer-m8	-0.02	38	0	0.387	N/A
hsa-miR-186-3p	4896-4903	8mer	-0.03	66	0	0	N/A
hsa-miR-2116-3p	4899-4905	7mer-1A	-0.09	87	0	0	N/A
hsa-miR-4713-5p	4899-4906	8mer	-0.11	68	0	0	N/A
hsa-miR-532-3p	4899-4905	7mer-1A	-0.01	53	0	2.928	N/A
hsa-miR-629-3p	4900-4906	7mer-m8	-0.02	71	0	0	N/A
hsa-miR-6867-3p	4900-4906	7mer-1A	-0.07	62	0	0.437	N/A
hsa-miR-942-5p	4902-4908	7mer-1A	-0.01	26	0	0.451	N/A
hsa-miR-141-5p	4904-4910	7mer-1A	-0.01	35	0	0.437	N/A
hsa-miR-6888-3p	4920-4926	7mer-1A	-0.09	75	0	0	N/A
hsa-miR-4743-3p	4920-4926	7mer-m8	-0.02	63	0	0	N/A
hsa-miR-3182	4921-4927	7mer-m8	-0.02	59	0	0.312	N/A
hsa-miR-1237-3p	4922-4928	7mer-m8	-0.03	51	0	0.024	N/A
hsa-miR-5088-3p	4923-4930	8mer	-0.11	80	0	0	N/A
hsa-miR-4287	4925-4932	8mer	-0.07	78	0	0	N/A
hsa-miR-4685-3p	4925-4932	8mer	-0.07	76	0	0	N/A
hsa-miR-6867-3p	4926-4932	7mer-m8	-0.11	76	0	0	N/A
hsa-miR-7113-3p	4926-4932	7mer-1A	-0.06	64	0	0	N/A
hsa-miR-4469	4926-4932	7mer-1A	-0.01	42	0	0	N/A
hsa-miR-4789-5p	4936-4942	7mer-m8	-0.02	73	0	0	N/A
hsa-miR-1284	4937-4944	8mer	-0.03	21	0	0.024	N/A
hsa-miR-5684	4941-4947	7mer-1A	-0.11	76	0	0	N/A
hsa-miR-3678-5p	4945-4951	7mer-1A	-0.29	73	0	0	N/A
hsa-miR-208a-5p	4952-4958	7mer-m8	-0.02	57	0	0.085	N/A
hsa-miR-208b-5p	4952-4958	7mer-m8	-0.02	42	0	0.085	N/A
hsa-miR-5695	4957-4963	7mer-m8	-0.07	71	0	0	N/A
hsa-miR-506-3p	4963-4969	7mer-1A	-0.06	51	0	2.209	< 0.1
hsa-miR-124-3p.2	4963-4969	7mer-1A	-0.05	34	0	2.209	< 0.1
hsa-miR-4756-3p	4969-4975	7mer-m8	-0.03	69	0	0	N/A
hsa-miR-4797-5p	4971-4977	7mer-1A	-0.01	52	0	0	N/A
hsa-miR-6504-3p	4973-4980	8mer	-0.03	81	0	0	N/A
hsa-miR-556-3p	4975-4981	7mer-1A	-0.01	38	0	0.024	N/A
hsa-miR-126-5p	4976-4982	7mer-m8	-0.02	51	0	0	N/A
hsa-miR-944	4977-4983	7mer-m8	-0.02	56	0	0.099	N/A
hsa-miR-4539	4989-4995	7mer-1A	-0.01	32	0	0	N/A
hsa-miR-19b-3p	4996-5002	7mer-1A	-0.11	67	0	0.147	< 0.1
hsa-miR-19a-3p	4996-5002	7mer-1A	-0.11	66	0	0.147	< 0.1
hsa-miR-4289	4999-5005	7mer-m8	-0.02	51	0	0	N/A
hsa-miR-374c-5p	5004-5010	7mer-m8	-0.04	47	0	0.024	N/A
hsa-miR-655-3p	5004-5010	7mer-m8	-0.03	35	0	0.024	N/A
hsa-miR-369-3p	5005-5012	8mer	-0.03	81	0	0.029	N/A
hsa-miR-374a-5p	5006-5013	8mer	-0.03	65	0	0.029	N/A
hsa-miR-374b-5p	5006-5013	8mer	-0.03	64	0	0.029	N/A
hsa-miR-5692b	5006-5012	7mer-1A	-0.01	41	0	0	N/A
hsa-miR-5692c	5006-5012	7mer-1A	-0.01	41	0	0	N/A
hsa-miR-3119	5019-5025	7mer-1A	-0.03	50	0	0	N/A
hsa-miR-619-3p	5023-5029	7mer-1A	-0.15	90	0	0.024	N/A
hsa-miR-7851-3p	5023-5029	7mer-1A	-0.07	56	0	0	N/A
hsa-miR-4799-5p	5029-5036	8mer	-0.03	72	0	0	N/A
hsa-miR-4670-3p	5041-5047	7mer-m8	-0.02	26	0	0	N/A
hsa-miR-2467-3p	5049-5056	8mer	-0.16	84	0	0	N/A
hsa-miR-3678-3p	5050-5056	7mer-m8	-0.07	68	0	0	N/A
hsa-miR-4791	5055-5062	8mer	-0.09	62	0	0	N/A
hsa-miR-3201	5055-5062	8mer	-0.03	49	0	0	N/A
hsa-miR-376b-5p	5057-5064	8mer	-0.18	81	0	0.085	N/A
hsa-miR-376c-5p	5057-5064	8mer	-0.1	75	0	0.085	N/A
hsa-miR-4752	5058-5064	7mer-m8	-0.13	82	0	0	N/A
hsa-miR-8056	5058-5064	7mer-1A	-0.12	73	0	0	N/A
hsa-miR-3691-5p	5058-5064	7mer-1A	-0.13	68	0	0	N/A
hsa-miR-7114-5p	5059-5065	7mer-m8	-0.12	80	0	0	N/A
hsa-miR-3160-3p	5063-5069	7mer-1A	-0.17	86	0	0	N/A
hsa-miR-4487	5063-5069	7mer-1A	-0.16	80	0	0	N/A
hsa-miR-558	5063-5069	7mer-1A	-0.04	63	0	0.099	N/A
hsa-miR-3174	5066-5072	7mer-1A	-0.13	90	0	0	N/A
hsa-miR-921	5066-5072	7mer-m8	-0.11	67	0	0	N/A
hsa-miR-6073	5067-5074	8mer	-0.16	81	0	0	N/A
hsa-miR-142-3p.1	5068-5074	7mer-1A	-0.13	71	0	0.22	< 0.1
hsa-miR-7852-3p	5069-5075	7mer-m8	-0.1	75	0	0	N/A
hsa-miR-3662	5073-5079	7mer-1A	-0.01	47	0	0	N/A
hsa-miR-4495	5076-5082	7mer-m8	-0.05	71	0	0	N/A
hsa-miR-3662	5080-5086	7mer-1A	-0.06	97	0	0	N/A
hsa-miR-3163	5081-5087	7mer-m8	-0.02	65	0	0	N/A
hsa-miR-3646	5089-5095	7mer-m8	-0.02	48	0	0	N/A
hsa-miR-7-1-3p	5092-5098	7mer-m8	-0.02	72	0	0	N/A
hsa-miR-7-2-3p	5092-5098	7mer-m8	-0.02	72	0	0	N/A
hsa-miR-4261	5095-5101	7mer-m8	-0.1	73	0	0	N/A
hsa-miR-4496	5096-5102	7mer-m8	-0.06	93	0	0	N/A
hsa-miR-651-3p	5097-5103	7mer-m8	-0.02	37	0	0	N/A
hsa-miR-1252-5p	5098-5105	8mer	-0.16	85	0	0.024	N/A
hsa-miR-3140-5p	5102-5108	7mer-1A	-0.14	89	0	0	N/A
hsa-miR-1200	5103-5109	7mer-1A	-0.06	65	0	0	N/A
hsa-miR-378a-5p	5103-5109	7mer-1A	-0.01	40	0	0	N/A
hsa-miR-7152-5p	5104-5110	7mer-1A	-0.05	73	0	0	N/A
hsa-miR-3074-5p	5104-5110	7mer-1A	-0.01	46	0	0	N/A
hsa-miR-497-3p	5122-5128	7mer-m8	-0.07	86	0	0	N/A
hsa-miR-4496	5125-5131	7mer-m8	-0.02	78	0	0	N/A
hsa-miR-3915	5127-5134	8mer	-0.1	73	0	0	N/A
hsa-miR-3928-3p	5127-5133	7mer-1A	-0.01	50	0	0	N/A
hsa-miR-1224-5p	5128-5134	7mer-1A	-0.01	48	0	0.221	N/A
hsa-miR-4689	5128-5134	7mer-1A	-0.03	42	0	0	N/A
hsa-miR-6858-5p	5128-5134	7mer-1A	-0.01	37	0	0	N/A
hsa-miR-1304-5p	5129-5135	7mer-1A	-0.01	25	0	0	N/A
hsa-miR-3662	5139-5145	7mer-1A	-0.01	47	0	0	N/A
hsa-miR-3163	5140-5147	8mer	-0.03	86	0	0	N/A
hsa-miR-4482-3p	5145-5151	7mer-1A	-0.03	67	0	0	N/A
hsa-miR-7159-3p	5145-5151	7mer-1A	-0.01	36	0	0	N/A
hsa-miR-3160-5p	5147-5154	8mer	-0.27	97	0	0	N/A
hsa-miR-6885-3p	5150-5156	7mer-m8	-0.02	46	0	0	N/A
hsa-miR-3121-5p	5152-5158	7mer-m8	-0.27	96	0	0	N/A
hsa-miR-6782-3p	5153-5160	8mer	-0.13	88	0	0	N/A
hsa-miR-548az-5p	5161-5167	7mer-m8	-0.02	64	0	0	N/A
hsa-miR-548t-5p	5161-5167	7mer-m8	-0.02	64	0	0	N/A
hsa-miR-510-3p	5165-5171	7mer-1A	-0.01	43	0	0	N/A
hsa-miR-5003-3p	5169-5175	7mer-1A	-0.01	46	0	0	N/A
hsa-miR-606	5172-5178	7mer-m8	-0.08	71	0	0.024	N/A
hsa-miR-548l	5191-5197	7mer-m8	-0.02	58	0	0.024	N/A
hsa-miR-548n	5192-5198	7mer-m8	-0.02	53	0	0.099	N/A
hsa-miR-4328	5208-5215	8mer	-0.15	93	0	0	N/A
hsa-miR-383-5p.2	5212-5218	7mer-m8	-0.21	94	0	1.334	< 0.1
hsa-miR-1288-5p	5213-5219	7mer-m8	-0.13	89	0	0	N/A
hsa-miR-5683	5215-5221	7mer-1A	-0.05	68	0	0	N/A
hsa-miR-548v	5217-5223	7mer-m8	-0.3	95	0	0	N/A

## Sheet: ANRT
miRNA	Position in the UTR	seed match	context++ score	context++ score percentile	weighted context++ score	conserved branch length	Pct
Conserved sites
[truncated: 826 more rows]

## Sheet: HIF3A
miRNA	Position in the UTR	seed match	context++ score	context++ score percentile	weighted context++ score	conserved branch length	Pct
[truncated: 1,897 more rows]
