# Supplementary material for: micro-RNAs dependent regulation of DNMT and HIF1α gene expression in thrombotic disorders
Source: Sci Rep. 2019 Mar 20;9:4815. doi: 10.1038/s41598-018-38057-6 (PMC6426883; doi:10.1038/s41598-018-38057-6)
Supplement: Supplementary file 3 — Dataset 2 [file 41598_2018_38057_MOESM3_ESM.xlsx]

## Sheet: Sheet1
File created with bingo (c) on Feb 28, 2018 at 2:08:15 PM
ontology: namespace
curator: bingo
Selected ontology file : bundle://80.0:1/data/GO_Biological_Process
Selected annotation file : bundle://80.0:1/data/H_sapiens_default
Discarded evidence codes :
Overrepresentation
Selected statistical test : Hypergeometric test
Selected correction : Benjamini & Hochberg False Discovery Rate (FDR) correction
Selected significance level : 0.05
Testing option : Use whole annotation as reference set
The selected cluster :
TFRC	HTR6	HTR7	SCP2	CAPNS2	EPSTI1	FAM19A2	FAM19A1	BBX	PRKACB	FAM19A5	FAM19A4	ZNF19	PRKAB2	UNC5B	SECISBP2	RC3H1	UNC5C	ZNF12	UNC5D	PRKAB1	BCR	LARS2	ORAI2	VOPP1	AGTR2	SF1	ZNF28	UNC119B	AASDH	TARSL2	B3GLCT	ADAMTS14	LARP1	T	RDH11	ADAMTS18	RDH10	RDH14	GSTM3	PRPF38B	PRPF38A	NEBL	LARP4	ZNF35	DHFR	PKIB	PPFIBP1	FXYD3	STRC
AWAT1	AWAT2	SLC36A4	KCNJ2	KCNJ3	KCNJ4	COL26A1	KCNJ9	SPDYE5	HTR5A	MSMP	BICC1	APLN	GSTZ1	NECAP2	NECAP1	ST5	IL2RA	IL2RB	APLF	PDCD4	PDCD2	KCNK1	KCNK2	KCNK3	SLC23A2	CERK	CCP110	RCBTB1	PEX26	RCBTB2	STS	PEG10	BSG	FBXO4	FBXO3	TNFSF11	LGALS9	ATXN7L1	LGALS8	ATXN7L3	GIMAP1-GIMAP5	LIMCH1	GOLPH3L	CYP39A1	BTC	SOAT1	SUB1	KCNQ2	KCNQ3
ELF3	ELF4	ELF5	GFOD2	SPATA31D3	SPATA31D4	ZMYND11	IFT46	ZMYND12	SHANK3	SHANK2	RALA	RRN3	RALB	CBL	TROVE2	IL1RL1	NWD1	SV2C	SV2B	CBS	OXCT1	TGS1	TDG	MVB12B	CLVS2	RALY	ZPLD1	SLIT2	MTA2	MTA3	CLVS1	HSD3B1	ZIC4	TBX19	TBX18	HS3ST2	WARS2	GALC	CD4	CD6	TEF	TNIP1	TNIP2	TNIP3	GALM	TEK	IPO11	TES	FRMPD4
GGPS1	DIS3	SGIP1	SECISBP2L	APOA4	TSN	MCM3	ST20-MTHFS	LANCL2	LANCL3	MCM5	MCM2	CRP	HDAC4	MTPN	HDAC5	CEBPA	HDAC2	CEBPB	LEPROT	DGCR14	CEBPE	VPS4B	CEBPG	CRX	TULP3	HDAC8	HDAC9	HDAC6	HDAC7	TTN	ABLIM1	ABLIM2	ABLIM3	HECTD3	HECTD4	VPS53	VPS52	XIRP1	IL21R	XIRP2	BCO2	BCO1	TUB	SLC35A2	SLC35A1	SLC35A4	SLC35A3	MTOR	KBTBD11
HES2	HES5	GBP4	DEK	PDE10A	RPS6KB2	ATP13A4	KIAA0907	FSIP1	RBMX	CSNK1A1L	ZFYVE28	SCAMP4	LACTB	UBASH3B	IGLON5	LRAT	UBASH3A	HES7	GBP6	GBP5	TYW5	TYW3	HPCAL1	ZFYVE21	RNASE3	SCAMP1	GAPVD1	HPCAL4	SCAMP2	EML4	AR	PRKAR1A	CGGBP1	GRID2IP	DHH	CEP85L	SLCO5A1	GRIN2A	C5	C6	CYP2B6	HSPH1	PRKAR2A	EXPH5	EDEM3	NGFR	C11ORF21	GLYATL1	EDEM1
MUSK	ENTPD3	ENTPD4	SLC34A1	ENTPD5	ENTPD6	ENTPD7	ASRGL1	ULK2	MMADHC	PEX11A	SUPT4H1	PIK3R3	PIK3R1	PTTG1IP	RTF1	UBE2J1	ART1	RAB11FIP1	DHX33	TESPA1	DHX34	MIER3	DHX35	MIER1	PCBP2	ZBED2	N4BP3	ARSD	N4BP2	RAB11FIP3	ARSB	RAB11FIP4	ZBED4	N4BP1	CLHC1	RAB11FIP5	WWTR1	RCC2	MICAL3	MICAL2	WAPL	ARTN	CCNJL	PCSK1	CETN2	SLC7A14	PCSK9	SLC7A13	IKBKAP
SLC16A14	PRRC2B	SLC16A13	TMEM199	CYLD	ASAH2B	CPEB1	GPR180	CHRFAM7A	CPEB3	CPEB2	CPEB4	ELL	MEI4	TMEM181	TMEM182	VSIG10L	TMEM186	TMEM189	CHL1	ENSA	TMSB4Y	RNF150	LDLRAP1	GPR135	SLC2A14	SLC2A11	SLC2A10	SLC2A13	FN3KRP	EN2	EN1	TMEM174	RNF168	RNF167	AFTPH	RNF169	PRR23B	PCYOX1	RNF165	PRR23C	CCDC90B	NPSR1	PLPPR1	PLPPR2	PLPPR4	ANKRD55	HOXD10	TMEM163	TMEM164
EIF5A2	CD99L2	TRMT2A	TRMT2B	GMCL1	NHLH2	NUAK1	LOC102723502	VPS8	FAM180B	FAM180A	FADD	GPM6B	TRMT1L	PINLYP	SIAH3	SIAH2	SLC33A1	SIAH1	GDF2	DDIT4L	IFNLR1	GDF6	GNG12	ACADSB	UBAC1	UBAC2	CYP27C1	CDAN1	CCDC88C	TRMT13	ITM2C	ACVRL1	CLIC5	CLIC4	RDH8	FASTKD2	SH3KBP1	FAF2	STAB2	ANKRD9	GLIPR2	ANKRD1	TNFAIP8L1	TNFAIP8L2	CLIC1	RSPRY1	ANKRD6	MAP4K2	MANBA
PDGFB	PDGFA	GATA5	GATA4	GATA2	C12ORF66	CIAO1	C12ORF65	EPB41L5	EPB41L1	EPB41L2	PDGFD	EPB41L3	PDGFC	PIP5K1B	ATG7	FUCA2	OR4N4	C12ORF75	MAGOHB	VANGL1	VANGL2	FASN	FAT3	C19ORF44	C19ORF48	MTMR10	MTMR12	BHLHE41	C12ORF40	C12ORF43	SMPD3	CHAF1B	SMPD1	TCP11L1	OLR1	C19ORF12	ENOPH1	LIN52	FOS	PHF20L1	CDC20B	SLC7A6	SLC7A8	C12ORF49	CACUL1	TPSD1	SAMD8	ATL3	FAXC
FAM177A1	SHOX	MGAT3	ZNF585B	RELT	XDH	ZNF585A	GCA	PNPLA7	VEGFB	VEGFC	HYPM	VEGFA	BUB1B-PAK6	SH3RF2	EPGN	NUDT7	KITLG	MIS18A	PCDHB16	HNRNPA2B1	OTULIN	PNPLA3	AGGF1	PNPLA4	PNPLA5	PNPLA6	KIAA1958	PNPLA1	PNPLA2	SRP19	SYS1	GDA	ZFAND3	RPP30	ZFAND6	ZFAND5	PCDH11X	UBE3A	UBE3B	ZFAND1	TMEM261	UBE2Z	TMEM263	IL6R	BORCS7	BORCS5	GEN1	IL4R	UBE4A
CDC14A	SLC8A1	CEP128	CDC14B	RAB43	PROSC	RAB44	RAB41	SALL1	SALL2	SLC39A9	SALL3	PHYHD1	SLC39A8	PLXNC1	SLC39A2	SLC39A1	RARS2	RAB2A	CSNK1G3	TLE3	SUPT16H	SNRPN	CEP135	SPICE1	VRK3	HIC1	HIC2	RAB30	RAB31	RAB36	LTB4R2	RAB37	AAGAB	RAB38	CSNK1G1	RAB5B	FAM114A1	HSPBP1	DDRGK1	PLXNA1	SRGAP3	RAB6A	SRGAP2	SRGAP1	RAB6B	PLXNA4	AP1M1	PLXNA3	SEC16B
ATP5J2	PRPF4	MYCL	PACRGL	MYCN	FANCD2	FBLN1	EFNA5	TRHDE	FBLN2	EFNA4	EFNB1	SCUBE3	TIMM23B	SCUBE1	RPRD1B	POU2F1	RHBDD2	RHBDD1	POU2F2	EIF2S2	CRLS1	EIF2S1	SEPSECS	PRPH2	TLX2	TLX1	PI4KA	MAP6D1	SOWAHB	MEGF10	MEGF11	SOWAHC	SIX1	C2ORF49	HAPLN4	HK2	HAPLN1	PPP2R5E	H2AFJ	MCF2L	TMPRSS11B	PPP2R5A	H2AFV	PPP2R5C	AXIN2	TMPRSS11E	TMPRSS11F	DNM3	RASA3
VEZF1	KSR2	PPM1A	QTRT2	GIGYF1	PPM1B	TRPC5OS	OR7A5	SNURF	SLC25A4	SEC22A	L3MBTL4	SEC22C	SEC23A	PPM1L	PPM1M	PRCC	PPM1H	PRCP	PPM1K	PPM1D	PPM1E	BARX2	PPM1F	ELMSAN1	TP53INP1	SH3BP2	LRRC8C	SH3BP5	BEND3	SAP18	BEND4	SH3BP4	LRRC8B	FCGR1A	BEND7	SH2B3	FCGR1B	SEC23B	ATP9A	LRRC8E	BEND6	CYB5B	MCOLN3	SEC24A	PRRX1	NICN1	ERAP1	MBOAT1	LYSMD1
PSEN2	PROZ	PSEN1	MCHR2	FUT6	FUT8	CALCR	KIF3B	FUT9	KIF3A	DEAF1	NXPH1	KIF3C	PRNP	GGT6	DOLK	CLK3	CLK2	TIMM10B	PAN2	IL3	PAN3	CYP11B2	KIF4A	CYP11B1	PHF14	PHF13	PHF19	PICALM	PRR5	SNED1	GSK3B	GSK3A	MAST3	CPXM2	PRR3	TRIAP1	AFF3	PPP1R9A	AFF4	AFF1	PPP1R9B	AFF2	C7ORF73	RNF212B	C7ORF76	HSDL2	PLA2G4F	HSDL1	NCBP2
BZW1	TUBB8	TUBB6	IYD	TUBB3	TUBB1	SMARCAD1	STK32A	GYG2	GYG1	WHSC1L1	TECTB	IGFBP1	TPD52	BIVM	SEMA6A	IGFBP4	IGFBP3	SEMA6D	CYB561A3	INIP	C1ORF122	C1ORF116	C1ORF115	RALGAPB	ADAM8	TNIK	TTPAL	INTS6L	ANKRD36B	DNMT1	SEMA7A	FECH	TNKS	ITPR2	ITPR3	VTCN1	RASAL2	GTF2E1	C1ORF112	RHOBTB1	GTF2E2	C1ORF111	ITPRIPL2	C1ORF105	C1ORF109	PSAP	SKIL	ANKRD34B	ANKRD34C
LRIF1	BTF3L4	TMEM59L	ARHGAP19	ARHGAP18	ADRB2	CSF2RA	ARHGAP12	ARHGAP21	DPP6	ARHGAP20	PDZD2	MAN2A2	DPP8	DPP9	MAN2A1	MARK4	MYH10	MARK2	PDZD7	MARK1	SMAD2	RAP1GAP2	SMAD4	PSAPL1	OPN3	SMAD3	ASPSCR1	SMAD9	IFT122	ARHGAP28	TDRD7	2018-03-01	ARHGAP27	ARHGAP26	ESR1	SMAD5	OPN5	ARHGAP24	ESR2	SMAD7	ARHGAP31	DNMBP	JMY	SRPRA	EBPL	SRPRB	ULBP1	ULBP3	CRISP1
2018-09-03	KMT2E	GRIA2	KMT2D	UQCRB	UAP1	CREBL2	ARL17B	KIAA1524	KRTAP4-4	AP4S1	TNFRSF14	KDSR	IP6K1	GRIA3	GRIA4	IP6K2	KRTAP4-9	KRTAP4-7	UROS	UQCRQ	TRIM71	UFD1L	PTEN	ECE1	KIAA1549	ARL5B	PTER	TRIM68	TRIM65	ARL5A	TRIM66	NKX3-1	TRIM67	TRIM61	GRID2	VPS9D1	GRID1	TNFRSF18	C10ORF10	TNFRSF1B	ARFGAP2	ARL4C	ARL4A	ZNF879	TRIM58	ETF1	SMCR8	TOP1	DCTPP1
TTC38	SHROOM4	ETV5	ETV6	ACOX1	PTGES3L	C4ORF32	NT5C2	CYTH3	POLD3	CAND1	CYTH4	CNR1	BNIP2	PTK2B	TRDMT1	CYTH1	TTC14	NIPSNAP3B	URGCP	NIPSNAP3A	TPBG	C4ORF26	USF3	TTC19	USF1	SMUG1	POLE4	TSPO2	ERCC1	POLE3	GPD1L	ERCC6	PI4K2B	CNTF	WIPF2	WIPF3	KIAA0141	WDR83	SMC5	SMC4	SLC4A4	FAM122B	FAM122A	GJA1	WDR92	GJA3	EVA1A	WDR93	ZMIZ1
ZNF772	ZNF770	UFSP2	LBH	ZNF768	UBTF	PHACTR2	ZNF766	TNPO1	ZNF764	LBR	COA7	TNPO3	TPRN	ZNF761	PHACTR4	PLA2G12A	PLA2G12B	CKAP2L	CTDSPL	COBL	ZNF75D	PLRG1	SMC1A	DNAJC3	CTDSP2	DNAJC5	DNAJC9	LCORL	SMPX	PLAG1	FGL2	NOD1	PDHB	NOD2	COCH	DNAJB2	DNAJB6	ZNF746	DNAJB9	DNAJB7	ZNF740	NLGN4Y	HN1L	NLGN4X	MACC1	RPRD2	MFAP5	MFAP4	DNAJA4
PDXK	ATP1A4	ATP1A2	LIN9	OGFRL1	ALDH1B1	CHSY1	FAM120A	LURAP1	S100PBP	SNCA	OPCML	NOS2	DAW1	C14ORF132	SLC4A7	SLC4A8	MLPH	SLFNL1	KANSL1	KANSL2	KANSL3	PREX2	MPRIP	LIPG	SAMD12	SAMD13	STARD3	GABARAPL2	GABARAPL1	CSNK2A1	STARD8	STARD9	SLC5A6	SLC5A7	AKIP1	TBPL1	PADI2	CFAP97	CFAP61	MTMR1	MTMR2	MTMR3	MEAF6	RETSAT	MTMR8	MTMR9	SLC5A1	SLC5A3	LY9
FOXJ2	MERTK	DHODH	SLC25A38	SLC25A37	SNRK	ZNF619	ZNF618	ZNF616	ZNF615	SLC25A36	SLC25A35	LPGAT1	FOXI2	ZDHHC6	ZDHHC7	ZDHHC3	SRGAP2C	ZNF728	GOLGA6L10	C22ORF46	PELO	SRGAP2B	ARMT1	SCAF11	MMD2	MIF	FNDC9	FNDC8	THAP1	FNDC5	THAP3	SFRP4	THAP6	THAP5	ZNF718	THAP8	MIP	ZNF716	ZNF714	ZNF713	TAGLN2	CTXN3	ZNF710	CTXN2	C22ORF39	TMEM87A	TMEM87B	FOXG1	SNX3
DNPEP	RAB40C	MARVELD1	NPVF	BMS1	MARVELD3	EPS8L1	CCDC185	CFAP20	CCDC184	CCDC178	RBM39	LAMB4	NAA11	ATP2B4	ATP2B3	ATP2B2	ATP2B1	SOD2	SCIMP	SOD3	IRGQ	EEPD1	GLB1	BMT2	BCL6B	RBM41	TAF8	CCDC170	RANGRF	TAF7	THRSP	NAA16	FAM98B	NAA15	CCDC174	TAF4	RBM46	CCDC172	RBM44	TRIL	DCAF8	C9ORF57	DCAF5	FNBP1L	DCAF7	GLDN	TPGS2	FAM231C	FAM231B
ZNF510	SOS2	CNGB1	ACSS3	TYRP1	C15ORF40	ZNF507	KIAA0355	ZNF506	SCGB2B2	NHS	ZNF503	ZNF500	UGGT2	UGGT1	IRX1	RPH3AL	KCNJ10	SKOR2	KCNIP1	KCNJ11	KCNJ12	KCNIP2	KCNJ13	KCNJ14	KCNIP4	KCNJ15	KCNJ16	NIN	PFKM	METAP1	METAP2	GLTP	ARL6IP1	TTLL10	GORAB	ACSM5	C10ORF67	PWP2	SOX3	ZNF609	EDNRA	SOX1	EDNRB	ZNF608	ZNF607	ZNF606	RUSC1	KRTAP7-1	ARL6IP4
PEAR1	ARHGAP6	MED18	MED17	DDA1	SULT1C3	MED12	SULT1C2	MED13	KIAA1147	DLGAP1	ZNF488	ZNF485	ZNF484	RMI2	ZNF483	CNOT6L	ZNF480	SLC39A11	KIAA1143	WNT9B	SLC39A10	C6ORF62	BAZ1A	MED27	GMIP	JOSD1	BAZ1B	SLC39A14	PGM2L1	MED29	MED28	MED23	MED22	OAF	INCENP	MED20	PXDN	PPARG	PPARA	ERGIC2	ERGIC1	CRB2	ZNF474	CRB1	ZNF473	ZNF471	ZNF470	CRCT1	ABCB11
SMARCC1	ALG6	KCNK10	ACTN2	ALG2	KCNK15	ADGRA3	ALG1	ADGRB3	FAM76B	FAM76A	NAIP	SLC45A4	SLC45A2	ADCYAP1R1	EPAS1	EPB41	GSPT2	GSPT1	PGS1	SEC14L2	SEC14L3	BRIP1	SEC14L1	SEC14L4	SEC14L5	EGR2	FAM78B	FAM78A	RANBP17	SMARCA5	SMARCA2	EXT2	CALU	RANBP10	ECHDC1	ECHDC2	NOL12	CSRNP3	PYROXD1	OTUD7B	CROT	NAT14	MEDAG	NUDCD3	BOLL	MAP1LC3A	MAP1LC3C	OTUD6B	GNRHR
ASTN2	ZNF398	RHNO1	ASTN1	LRPAP1	NAA60	ZNF395	ZNF394	PDXDC1	ZNF391	RNPC3	FLRT2	TTPA	CEP70	MCMBP	ALX4	NCKAP1L	ALX1	NRBF2	ICOS	CEP76	CEP78	PRELID2	PHC2	PHC1	AFAP1L1	ICMT	ZNF382	NFATC3	NFATC2	NR1D2	NFATC1	PHC3	PAFAH2	NFATC4	HNRNPL	EHD2	EHD3	EHD4	ZNF37A	HNRNPF	HNRNPC	FARSA	CEP89	ATG2B	FARSB	GABRB3	PHF3	GABRB2	PHF2
AMFR	PML	CEACAM19	DOLPP1	POLR3E	PI15	MAGIX	POLR3G	POLR3H	NECTIN4	NECTIN3	NECTIN2	NECTIN1	FAM89A	KLHDC7B	MAGEA8	MAGEA2	DENR	MAGEA6	MAGEA3	TBC1D10A	UHMK1	AZGP1	POR	KATNAL1	KATNAL2	ZW10	MAGEB2	SUCLG2	NSMF	NBL1	BLZF1	CASZ1	DCUN1D5	DCUN1D3	DCUN1D4	DCUN1D1	DCUN1D2	PPL	TRPM1	TRPM2	MAATS1	ZNHIT6	PPY	TRPM8	TRPM5	TRPM6	TRPM3	ZRANB3	KLHDC8B
PSME3	RUFY3	TMEM79	RUFY2	LETMD1	ZNF276	ZNF275	TTYH3	ZNF273	TTYH2	HHLA2	ABCB5	MRPL19	CLCNKB	IL20RA	CLCNKA	AGAP1	COPS7B	ABCB8	COPS7A	ABCB9	KIAA0040	MRPL11	PCNX4	UGT8	PCNX1	GRPEL1	GRPEL2	PSMF1	PUSL1	ZNF268	ZBTB7A	AMZ1	ZNF267	ZBTB7C	CTC1	ABCA1	ZNF264	ABCA2	CADM3	SRMS	ABCA5	CADM1	ZNF260	CADM2	MRPL23	EIF1	MRPL22	HRNR	ABTB2
CCL1	PIRT	PTPN1	ANHX	NDUFA5	NDUFA4	HIP1R	CTNS	PTPN9	CCM2	PTPN7	PTPN4	PTPN5	PTPN3	CCNI	CCNF	THUMPD3	CCNC	THUMPD1	AADACL3	SPATA21	FAM53C	FAM53B	KIF21A	KIF21B	SEC62	SCN1B	SEC63	ACVR1	ST6GAL1	ST6GAL2	ZFP1	ZFP3	SFMBT2	ANK2	ANK1	SPATA17	CCNY	SPATA13	KDELR2	KDELR3	KIF20A	KIF20B	ALPK1	CTR9	CD1D	CD1C	CD1B	TGOLN2	ANKH
GALNT4	GALNT3	GALNT2	PDAP1	SPATA2L	SBK2	RPIA	CLCN6	CLCN5	TEN1	FAM131B	FAM131A	CLUAP1	RAN	CYFIP2	ZNF177	CYFIP1	ZNF175	ZNF174	COL12A1	RAX	STMN4	PCMT1	ZXDA	STMN1	ZXDC	MPV17	IER5	IER2	CUBN	TSPYL1	ZNF160	DAPK2	LCE1E	LCE2B	SPIN2B	SPIN2A	TSPYL6	TSPYL4	ASF1B	TSPYL5	ZNF155	RD3	ZNF154	ENPEP	POM121	NOLC1	CEBPZOS	ABR	PPP3R1
GPX5	GPX8	AMT	GPX7	DUSP28	TRAF1	DUSP26	DUSP23	DALRD3	DUSP21	RP2	TRAF3	TRAF6	TRAF5	RP9	NFAT5	LUZP6	MRLN	LUZP1	LUZP2	KIAA1211	KIAA1210	AMBRA1	MRM2	MRM3	REPIN1	ENOX2	CACNG6	DCAF17	CACNG8	MAL2	CACNG1	DCAF10	BAK1	CACNG2	TIGIT	FNIP2	CACNG4	SPAG9	PTPN18	SPAG8	SPAG6	AHNAK2	DDHD2	PTPN11	PTPN12	DDHD1	KLF4	KLF3	PTPN14
ABCC5	MUM1L1	USP45	PCDHGA1	CKAP2	ABCC9	TGFBR1	CKAP4	KLF16	PCDHGA9	TGFBR2	KLF17	TGFBR3	DDX19A	DDX19B	IFNG	HKDC1	USP40	CXORF57	B4GALT6	FAM60A	B4GALT4	B4GALT5	MCPH1	HCN4	CAMK2B	USP13	USP14	SLFN5	HCN3	USP15	ZNF197	CAMK2D	TM2D2	USP10	CAMK2A	USP12	TM2D3	TFPI	IWS1	RMND5A	FAM63B	FAM63A	ABCF2	CAMK2G	ABCF3	ZNF189	ABCF1	ZNF185	USP20
No annotations were retrieved for the following entities:
NOC2L	LOC107986096	ISM2	FAM110A	ZC3H12C	ENDOV	CAPNS2	FAM110D	C19ORF52	FAM110C	ZC3H12B	NDST3	EPSTI1	FAM19A2	SMCO3	FAM19A1	ANKFY1	PWWP2A	MTERF1	SMCO4	VSTM4	FAM19A5	FAM19A4	SMCO1	ARPIN	FNBP4	TSTD3	LOC613037	2018-03-06	CTAGE5	ZC3H11A	ORAI2	VOPP1	TCEANC2	UNC119B	URI1	CDCA4	TEX22	TPRG1L	LYPD1	RNF219	LOC102724159	LYPD5	LYPD6	C12ORF66	TEX29	RNF212	RNF214	LARP1	RNF213
EIF3C	TRIM31	CPNE5	CPNE4	C9ORF142	LDLRAD1	CCP110	LDLRAD2	MTFR1L	LDLRAD4	CCDC102B	RCBTB2	EFR3A	RINL	EIF2D	ATXN7L1	THSD7A	PTGFRN	LGALS8	SCAPER	CCDC93	CCDC94	GIMAP1-GIMAP5	GOLPH3L	ADGRA3	TMEM170B	TMEM170A	GAREM2	PYURF	GAREM1	ADGRB3	FAM76B	FLYWCH1	FAM76A	CES3	FBF1	CWF19L2	NKAIN2	NKAIN1	SEC14L3	SYNGR2	SEC14L1	SEC14L4	SEC14L5	APOBEC3D	RTFDC1	SMLR1	FAM78B	FAM9C	FAM78A
CTAG1B	FBRS	TTC14	NIPSNAP3B	FAHD1	URGCP	NIPSNAP3A	TMED7-TICAM2	ZIC4	C4ORF26	USF3	TTC19	POLE4	GALNS	FAM155B	TNIP3	C19ORF84	NAXD	OTUD1	SNTB2	OTUD3	PI4K2B	ANKLE2	TES	ANKLE1	PNMAL1	WIPF2	KIAA0141	GPATCH2	MSANTD3	GPATCH4	MSANTD4	FAM122B	FAM122A	EVA1A	WDR93	WDR90	WDR91	FAM122C	CEP97	DLEU7	DDX18	DNAAF3	COL23A1	ARMC9	LOC285556	KIAA1462	AFAP1	ARMC7	WDR72
NPIPA2	CEP170	C8ORF86	LBR	COA7	C8ORF88	TTC23L	CCDC50	C8ORF89	PHACTR4	CKAP2L	SECISBP2L	CCDC36	FAAH2	FAM219B	COBL	FAM219A	NEMP2	NOS1AP	ST20-MTHFS	LANCL3	DNAJC9	CCDC43	NEMP1	CCDC40	PLEKHH2	NUFIP2	CCDC69	ARPC4-TTLL3	NLRC5	FBXL22	THSD4	P2RY8	FBXL20	HECTD4	RAB29	CEACAM21	DNAJB7	CCDC77	HN1L	CCDC57	FBXL19	NCKAP5L	FBXL17	FBXL18	RPRD2	KBTBD11	CPPED1	CEACAM19	MAB21L3
CAPRIN1	FAM163A	PXMP4	BRWD3	LRP11	COLGALT2	MRFAP1L1	SOWAHB	MEGF11	SOWAHC	LRP5L	LRRTM4	NTMT1	STPG1	MAPK1IP1L	HGSNAT	KRTAP11-1	SMKR1	C14ORF119	IQCE	IQCJ	IQCH	TMEM2	IQCK	PEAK1	FAM84A	C2ORF50	RBMS3	FAM84B	CST9L	COLEC10	C14ORF79	CLEC12A	C2ORF68	CLEC12B	CFAP206	FAM169A	OGFRL1	C17ORF107	FAM168B	FAM168A	LEPROTL1	FAM120A	MUC7	C2ORF61	LURAP1	GBP4	S100PBP	C2ORF74	TMEM30A
RNASEH2C	BEAN1	UBFD1	LRRC55	TMEM25	TMEM26	DSEL	THEM4	C18ORF63	LRRC69	KIRREL	FAM229B	BCDIN3D	KIAA0430	KY	LY75-CD302	KIAA1755	STK26	TMEM19	MDM1	FAM47E-STBD1	LOC389831	EFCAB13	EFCAB12	EFCAB11	FUNDC2	NADK2	MYADML2	ZNF645	ERC2	DIS3L2	QTRT2	TRPC5OS	R3HCC1L	SLC47A1	PPM1H	KIAA1328	CECR6	ELMSAN1	2018-09-04	FCHO2	LRRC8C	BEND3	BEND4	LRRC8B	BEND7	LRRC8E	PIRT	BEND6	LINGO2
PQLC2	PHF14	PHF13	C16ORF45	TAB3	DDX3Y	DNPH1	AFF1	C7ORF73	RNF212B	SFR1	C7ORF76	CD200R1L	ZNF385B	CFAP44	RBM33	ANKUB1	DDX59	RBM18	DDX55	RFPL3	ABHD14B	DDX52	DDX50	PJA2	FAM177B	C12ORF4	GORASP2	MMRN2	CFAP57	SPOPL	RBM20	CCDC191	SAXO1	NUP58	DCTN5	RBM47	RBM48	CCDC186	DCTN4	ABHD17C	ATAD2B	PDLIM2	SH3TC2	CLMN	MARVELD1	MARVELD3	FAM132B	APOPT1	CCDC185
ST7L	CTDNEP1	C1ORF116	ARMCX1	C1ORF115	ANKRD42	NUTM2G	TTPAL	CLEC4E	PHLDB2	INTS6L	ANKRD36B	IQCA1	CEMIP	C3ORF70	ANKRD12	NATD1	ILDR1	FAM109B	VTCN1	GPATCH2L	C1ORF52	C1ORF112	C1ORF111	PHF21B	AK9	ITPRIPL2	C1ORF105	C1ORF109	KIAA1644	BTBD3	RNF170	KIAA0319	ANKRD28	ANKRD34B	ANKRD29	LOC388813	ANKRD34C	PPAN-P2RY11	FAM26D	BTN2A2	FAM26E	ANKRD22	CEP350	FAM103A1	TVP23A	BTBD7	GCSAM	TVP23C	C6ORF120
CMTR1	CHCHD1	TMEM14B	CA14	TBCCD1	MYH15	ANGEL1	KRT78	PPP4R3B	TMEM130	KRT73	MPEG1	TMEM133	TMEM134	TMEM135	MAU2	TMEM136	C6ORF25	FAM185A	TMEM139	EOGT	CD300E	COL4A5	RELL1	LRIF1	BTF3L4	TMEM59L	DNAJC22	CSF2RA	SEL1L3	COBLL1	ZC3H18	FOPNL	ZC3H13	ZC3H14	PDZD7	ACBD7	WSCD1	LRRC75A	WSCD2	IFT122	2018-03-01	SYNDIG1L	SRPRA	SRPRB	POC1B-GALNT4	CLASRP	PBOV1	DOCK6	DOCK5
GO-ID	p-value	corr p-value	x	n	X	N	Description	Genes in test set
50794	3.3942e-39	2.3485e-35	2936	6199	5834	14147	regulation of cellular process	ATF1|ITSN2|JRK|GMFB|POP1|ITSN1|SLA2|SPIB|NDST1|HTR6|HTR7|TBK1|SYNGAP1|DPYSL5|AKT2|GPBP1|DPYSL3|AKT3|BBX|AKT1|MLYCD|PRKACB|GTSE1|ZNF19|PRKAB2|SAP30BP|CXADR|UNC5B|RC3H1|UNC5C|LDOC1|FRS2|ZNF12|UNC5D|PRKAB1|ISL1|CD2AP|BCR|FEZ1|FEZ2|RABL3|TXNIP|ATF7|AGTR2|ATF5|CLOCK|ATF3|SF1|SKAP2|ZNF28|PDGFB|PDGFA|GATA5|GATA4|BAZ2B|GATA2|CIAO1|DEDD2|EPB41L5|RHOT1|T|PDGFD|PDGFC|ATG7|JAG2|JAG1|NEBL|EIF2AK1|PBX3|EIF2AK3…
50789	4.5944e-38	1.5894e-34	3067	6527	5834	14147	regulation of biological process	ATF1|ITSN2|JRK|GMFB|POP1|ITSN1|SLA2|SPIB|NDST1|HTR6|HTR7|TBK1|SYNGAP1|DPYSL5|ALKBH1|AKT2|GPBP1|DPYSL3|AKT3|BBX|AKT1|MLYCD|PRKACB|GTSE1|HEMK1|ZNF19|PRKAB2|SAP30BP|CXADR|UNC5B|CACNA2D1|RC3H1|UNC5C|LDOC1|FRS2|ZNF12|UNC5D|PRKAB1|ISL1|CD2AP|BCR|FEZ1|FEZ2|RABL3|TXNIP|ATF7|AGTR2|ATF5|CLOCK|ATF3|SF1|SKAP2|ZNF28|PDGFB|PDGFA|GATA5|GATA4|BAZ2B|GATA2|CIAO1|DEDD2|EPB41L5|RHOT1|T|PDGFD|PDGFC|ATG7|JAG2|JAG1|NEB…
65007	5.6514e-37	1.3034e-33	3220	6910	5834	14147	biological regulation	ITSN2|JRK|TFRC|ITSN1|SLA2|HTR6|HTR7|DPYSL5|ALKBH1|GPBP1|DPYSL3|BBX|PRKACB|HEMK1|ZNF19|PRKAB2|SAP30BP|CXADR|UNC5B|CACNA2D1|RC3H1|UNC5C|ZNF12|UNC5D|PRKAB1|BCR|FEZ1|FEZ2|TXNIP|AGTR2|CLOCK|SF1|ZNF28|DEDD2|T|RDH11|RDH10|JAG2|JAG1|NEBL|EIF2AK1|PBX3|EIF2AK3|EIF2AK2|PBX2|PBX4|ZNF35|PBX1|PKIB|AGO4|PKIA|AGO1|STRN|PKIG|HLA-DRB1|PRKAG1|PRKAG2|SNX13|ZNF45|TFCP2L1|SHB|BBC3|PPP2R4|CASP10|ZNF41|NEFL|JAK2|JAK1|MY…
19222	1.131e-24	1.9563e-21	1885	3920	5834	14147	regulation of metabolic process	ATF1|JRK|POP1|SLA2|SPIB|HTR7|TBK1|ALKBH1|AKT2|GPBP1|BBX|AKT1|MLYCD|PRKACB|HEMK1|ZNF19|PRKAB2|SAP30BP|FRS2|ZNF12|PRKAB1|ISL1|FEZ1|TXNIP|ATF7|AGTR2|ATF5|CLOCK|ATF3|SF1|ZNF28|PDGFB|PDGFA|GATA5|GATA4|BAZ2B|GATA2|CIAO1|DEDD2|EPB41L5|T|PDGFD|PDGFC|ATG7|EIF2AK1|PBX3|EIF2AK3|PBX2|PBX4|ZNF35|PBX1|PKIB|AGO4|PKIA|AGO1|PKIG|ZNF496|ZNF493|ZNF492|ZNF490|PRKAG1|BHLHE41|PRKAG2|ZNF45|TFCP2L1|ARHGAP6|MED18|MED17|M…
60255	2.0291e-24	2.8079e-21	1648	3379	5834	14147	regulation of macromolecule metabolic process	ATF1|JRK|POP1|SLA2|SPIB|TBK1|ALKBH1|AKT2|GPBP1|BBX|AKT1|HEMK1|ZNF19|SAP30BP|ZNF12|ISL1|FEZ1|TXNIP|ATF7|ATF5|CLOCK|ATF3|SF1|ZNF28|PDGFB|PDGFA|GATA5|GATA4|BAZ2B|GATA2|CIAO1|DEDD2|EPB41L5|T|PDGFD|PDGFC|ATG7|EIF2AK1|PBX3|EIF2AK3|PBX2|PBX4|ZNF35|PBX1|AGO4|PKIA|AGO1|PKIG|ZNF496|ZNF493|ZNF492|ZNF490|PRKAG1|BHLHE41|PRKAG2|ZNF45|TFCP2L1|MED18|MED17|MED12|CHAF1B|MED13|PPP2R4|ZNF41|JAK2|ZNF488|ZNF485|ZNF484…
31323	3.5568e-24	4.1016e-21	1804	3740	5834	14147	regulation of cellular metabolic process	ATF1|JRK|POP1|SLA2|SPIB|HTR7|TBK1|AKT2|GPBP1|BBX|AKT1|MLYCD|PRKACB|ZNF19|PRKAB2|SAP30BP|FRS2|ZNF12|PRKAB1|ISL1|FEZ1|TXNIP|ATF7|AGTR2|ATF5|CLOCK|ATF3|SF1|ZNF28|PDGFB|PDGFA|GATA5|GATA4|BAZ2B|GATA2|CIAO1|DEDD2|T|PDGFD|PDGFC|ATG7|EIF2AK1|PBX3|EIF2AK3|PBX2|PBX4|ZNF35|PBX1|PKIB|AGO4|PKIA|AGO1|PKIG|ZNF496|ZNF493|ZNF492|ZNF490|PRKAG1|BHLHE41|PRKAG2|ZNF45|TFCP2L1|ARHGAP6|MED18|MED17|MED12|CHAF1B|MED13|PPP…
80090	2.9389e-23	2.9049e-20	1719	3557	5834	14147	regulation of primary metabolic process	ATF1|JRK|POP1|SLA2|SPIB|HTR7|AKT2|GPBP1|BBX|AKT1|MLYCD|ZNF19|PRKAB2|SAP30BP|ZNF12|PRKAB1|ISL1|FEZ1|TXNIP|ATF7|ATF5|CLOCK|ATF3|SF1|ZNF28|PDGFB|PDGFA|GATA5|GATA4|BAZ2B|GATA2|CIAO1|DEDD2|T|PDGFD|PDGFC|ATG7|EIF2AK1|PBX3|EIF2AK3|PBX2|PBX4|ZNF35|PBX1|AGO4|PKIA|AGO1|PKIG|ZNF496|ZNF493|ZNF492|ZNF490|PRKAG1|BHLHE41|PRKAG2|ZNF45|TFCP2L1|ARHGAP6|MED18|MED17|MED12|CHAF1B|MED13|PPP2R4|ZNF41|JAK2|ZNF488|MYBPC3…
10556	3.3361e-22	2.8853e-19	1417	2882	5834	14147	regulation of macromolecule biosynthetic process	ATF1|JRK|POP1|SLA2|SPIB|PSMD9|TBK1|AKT2|GPBP1|BBX|AKT1|HES7|MEF2A|ZNF19|SAP30BP|MEF2C|ZNF284|ZNF282|ZNF281|RFX2|RFX3|ZNF12|ISL1|AR|EID1|RFX6|PRKAR1A|RFX7|FEZ1|TXNIP|TBPL1|ATF7|ATF5|CLOCK|CGGBP1|ATF3|SF1|ZNF28|ZNF276|ZNF275|ZNF273|MEAF6|PDGFB|MYNN|PDGFA|GATA5|GATA4|BAZ2B|GATA2|CIAO1|DEDD2|T|PDGFC|MYO6|PPARGC1A|ZNF268|ZBTB7A|PPARGC1B|ZNF267|ZNF264|ABCA2|ZNF260|EIF2AK1|PBX3|EIF2AK3|PBX2|PBX4|ZNF35|N…
31326	7.12e-22	5.3047e-19	1479	3027	5834	14147	regulation of cellular biosynthetic process	ATF1|JRK|POP1|SLA2|SPIB|PSMD9|HTR7|TBK1|AKT2|GPBP1|BBX|AKT1|HES7|MEF2A|ZNF19|SAP30BP|MEF2C|ZNF284|ZNF282|ZNF281|RFX2|RFX3|ZNF12|ISL1|AR|EID1|RFX6|PRKAR1A|RFX7|FEZ1|TXNIP|TBPL1|ATF7|AGTR2|ATF5|CLOCK|CGGBP1|ATF3|SF1|ZNF28|ZNF276|ZNF275|ZNF273|MEAF6|PDGFB|MYNN|PDGFA|GATA5|GATA4|BAZ2B|GATA2|CIAO1|DEDD2|KLRK1|T|PDGFC|MYO6|PPARGC1A|ZNF268|ZBTB7A|PPARGC1B|ZNF267|ABCA1|ZNF264|ABCA2|ZNF260|EIF2AK1|PBX3|EI…
10468	7.6669e-22	5.3047e-19	1437	2932	5834	14147	regulation of gene expression	ATF1|JRK|POP1|SLA2|SPIB|PSMD9|ALKBH1|AKT2|GPBP1|BBX|AKT1|HES7|MEF2A|HEMK1|ZNF19|SAP30BP|MEF2C|ZNF284|ZNF282|ZNF281|RFX2|RFX3|ZNF12|DICER1|ISL1|AR|EID1|RFX6|PRKAR1A|RFX7|FEZ1|TXNIP|TBPL1|ATF7|ATF5|CLOCK|CGGBP1|ATF3|SF1|ZNF28|ZNF276|ZNF275|ZNF273|MEAF6|MYNN|GATA5|GATA4|BAZ2B|GATA2|CIAO1|DEDD2|EPB41L5|C6|T|MYO6|PPARGC1A|ZNF268|ZBTB7A|PPARGC1B|ZNF267|NGFR|ZNF264|ABCA2|ZNF260|EIF2AK1|PBX3|EIF2AK3|PBX2…
9889	1.1053e-21	6.9525e-19	1488	3050	5834	14147	regulation of biosynthetic process	ATF1|JRK|POP1|SLA2|SPIB|PSMD9|HTR7|TBK1|AKT2|GPBP1|BBX|AKT1|HES7|MEF2A|ZNF19|SAP30BP|MEF2C|ZNF284|ZNF282|ZNF281|RFX2|RFX3|ZNF12|ISL1|AR|EID1|RFX6|PRKAR1A|RFX7|FEZ1|TXNIP|TBPL1|ATF7|AGTR2|ATF5|CLOCK|CGGBP1|ATF3|SF1|ZNF28|ZNF276|ZNF275|ZNF273|MEAF6|DHH|PDGFB|MYNN|PDGFA|GATA5|GATA4|BAZ2B|GATA2|CIAO1|DEDD2|KLRK1|T|PDGFC|MYO6|PPARGC1A|ZNF268|ZBTB7A|PPARGC1B|ZNF267|ABCA1|ZNF264|ABCA2|ZNF260|EIF2AK1|PBX…
45449	3.2117e-20	1.8518e-17	1293	2627	5834	14147	regulation of transcription	ATF1|JRK|POP1|SLA2|SPIB|PSMD9|AKT2|GPBP1|BBX|HES7|MEF2A|ZNF19|SAP30BP|MEF2C|ZNF284|ZNF282|ZNF281|RFX2|RFX3|ZNF12|ISL1|AR|EID1|RFX6|PRKAR1A|RFX7|FEZ1|TXNIP|TBPL1|ATF7|ATF5|CLOCK|CGGBP1|ATF3|SF1|ZNF28|ZNF276|ZNF275|ZNF273|MEAF6|MYNN|GATA5|GATA4|BAZ2B|GATA2|CIAO1|DEDD2|T|MYO6|PPARGC1A|ZNF268|ZBTB7A|PPARGC1B|ZNF267|ZNF264|ABCA2|ZNF260|PBX3|PBX2|PBX4|ZNF35|NR0B2|PBX1|MLLT10|PKIA|AGO1|PKIG|HRG|ZBTB8B|E…
19219	6.4141e-19	3.4138e-16	1456	3015	5834	14147	regulation of nucleobase, nucleoside, nucleotide and nucleic acid metabolic process	ATF1|JRK|POP1|SLA2|SPIB|PSMD9|HTR7|AKT2|GPBP1|BBX|HES7|MEF2A|GABARAPL2|ZNF19|SAP30BP|MEF2C|ZNF284|ZNF282|ZNF281|RFX2|RFX3|ZNF12|ISL1|AR|EID1|RFX6|PRKAR1A|RFX7|FEZ1|TXNIP|TBPL1|ATF7|ATF5|CLOCK|CGGBP1|ATF3|SF1|ZNF28|ZNF276|ZNF275|ZNF273|MEAF6|PDGFB|MYNN|PDGFA|GATA5|AGAP1|GATA4|BAZ2B|GATA2|CIAO1|DEDD2|T|PDGFC|MYO6|PPARGC1A|ZNF268|ZBTB7A|PPARGC1B|ZNF267|ABCA1|ZNF264|ABCA2|ZNF260|PBX3|PBX2|PBX4|ZNF35|…
51171	1.5304e-18	7.5635e-16	1465	3041	5834	14147	regulation of nitrogen compound metabolic process	ATF1|JRK|POP1|SLA2|SPIB|PSMD9|HTR7|AKT2|GPBP1|BBX|AKT1|HES7|MEF2A|GABARAPL2|ZNF19|SAP30BP|MEF2C|ZNF284|ZNF282|ZNF281|RFX2|RFX3|ZNF12|ISL1|AR|EID1|RFX6|PRKAR1A|RFX7|FEZ1|TXNIP|TBPL1|ATF7|AGTR2|ATF5|CLOCK|CGGBP1|ATF3|SF1|ZNF28|ZNF276|ZNF275|ZNF273|MEAF6|PDGFB|MYNN|PDGFA|GATA5|AGAP1|GATA4|BAZ2B|GATA2|CIAO1|DEDD2|KLRK1|T|PDGFC|MYO6|PPARGC1A|ZNF268|ZBTB7A|PPARGC1B|ZNF267|ABCA1|ZNF264|ABCA2|ZNF260|PBX3…
9987	9.6093e-18	4.1716e-15	4065	9285	5834	14147	cellular process	ITSN2|TFRC|ITSN1|SLA2|ALKBH8|HTR6|HTR7|SCP2|DPYSL5|ALKBH1|DPYSL3|PRKACB|HEMK1|PRKAB2|SAP30BP|CXADR|UNC5B|FNBP1|SECISBP2|UNC5C|UNC5D|PRKAB1|BCR|LARS2|CH25H|SPINT1|ASPHD1|FEZ1|FEZ2|TXNIP|SF1|AASDH|TARSL2|SAR1B|B3GLCT|DEDD2|PRPSAP2|T|RDH11|RDH10|JAG2|GSTM3|PRPF38B|PRPF38A|JAG1|EIF2AK1|NCAPH2|EIF2AK3|EIF2AK2|PBX4|PBX1|PPFIBP1|AGO4|AGO1|NMT1|STRN|SFXN2|DZIP1|DZIP3|SFXN5|KCNC1|PRKAG1|SNX12|PRKAG2|SNX13…
48522	9.6468e-18	4.1716e-15	1006	2014	5834	14147	positive regulation of cellular process	ATF1|POP1|ITSN1|PSMD8|PSMD9|TBK1|PSMD5|AKT2|AKT1|GTSE1|SAP30BP|MEF2C|RFX3|AR|RFX6|FEZ1|PSME3|TXNIP|AGTR2|CLOCK|ATF3|SF1|PDGFB|PDGFA|GATA4|GATA2|CIAO1|DEDD2|EPB41L5|GRIN2A|C5|C6|KLRK1|T|PDGFD|PDGFC|MYO6|PSMF1|ATG7|PPARGC1A|PPARGC1B|LYN|ABCA1|NGFR|JAG1|CADM1|EIF2AK3|PBX2|GRIN2B|NR0B2|PBX1|MLLT10|NOX5|HRG|TMEM9B|HRK|ZNF496|GPR26|PRKAG2|CTCF|ARHGAP5|LITAF|BBC3|MED17|MED12|MED13|PPP2R4|CASP10|SMPD1|FA…
48518	1.2927e-16	5.2613e-14	1091	2219	5834	14147	positive regulation of biological process	ATF1|POP1|ITSN1|SLA2|PSMD8|PSMD9|TBK1|PSMD5|AKT2|LIPG|AKT1|GTSE1|SAP30BP|MEF2C|RFX3|FRS2|AR|RFX6|FEZ1|PSME3|TXNIP|AGTR2|CLOCK|ATF3|SF1|PDGFB|PDGFA|GATA4|GATA2|CIAO1|DEDD2|EPB41L5|GRIN2A|C5|C6|KLRK1|T|PDGFD|PDGFC|MYO6|PSMF1|ATG7|PPARGC1A|PPARGC1B|LYN|ABCA1|NGFR|JAG1|CADM1|EIF2AK3|PBX2|GRIN2B|NR0B2|PBX1|MLLT10|NOX5|HRG|TMEM9B|HRK|ZNF496|GPR26|PRKAG2|TFCP2L1|CTCF|ARHGAP5|LITAF|PIGY|BBC3|MED17|MED12|…
51252	1.5578e-15	5.988e-13	925	1861	5834	14147	regulation of RNA metabolic process	ATF1|SLA2|SPIB|AKT2|HES7|MEF2A|ZNF19|MEF2C|ZNF284|ZNF282|ZNF281|RFX2|RFX3|ZNF12|ISL1|AR|EID1|RFX6|PRKAR1A|RFX7|FEZ1|TXNIP|TBPL1|ATF7|ATF5|CLOCK|ATF3|SF1|ZNF28|ZNF275|ZNF273|GATA5|GATA4|BAZ2B|GATA2|CIAO1|T|MYO6|PPARGC1A|ZNF268|ZBTB7A|PPARGC1B|ZNF267|ZNF264|ABCA2|PBX3|PBX2|PBX4|ZNF35|NR0B2|PBX1|MLLT10|PKIA|PKIG|EZH1|ZNF496|ZNF251|ZNF492|ZNF250|ZNF490|BHLHE41|ZNF45|TFCP2L1|CTCF|LITAF|MED18|MED17|MED…
6355	2.8341e-15	1.0321e-12	902	1813	5834	14147	regulation of transcription, DNA-dependent	ATF1|SLA2|SPIB|AKT2|HES7|MEF2A|ZNF19|MEF2C|ZNF284|ZNF282|ZNF281|RFX2|RFX3|ZNF12|ISL1|AR|EID1|RFX6|PRKAR1A|RFX7|FEZ1|TXNIP|TBPL1|ATF7|ATF5|CLOCK|ATF3|SF1|ZNF28|ZNF275|ZNF273|GATA5|GATA4|BAZ2B|GATA2|CIAO1|T|MYO6|PPARGC1A|ZNF268|ZBTB7A|PPARGC1B|ZNF267|ZNF264|ABCA2|PBX3|PBX2|PBX4|ZNF35|NR0B2|PBX1|MLLT10|PKIA|PKIG|EZH1|ZNF496|ZNF251|ZNF492|ZNF250|ZNF490|BHLHE41|ZNF45|TFCP2L1|CTCF|LITAF|MED18|MED17|MED…
45184	1.7319e-13	5.9917e-11	416	771	5834	14147	establishment of protein localization	IPO11|PGAP1|PHAX|SCAMP4|RABGEF1|AKT1|VPS35|AP1S3|VPS36|VPS39|NUP214|VPS18|GABARAPL2|CUBN|PRKCI|PRKCB|SCAMP1|SYTL5|SYTL4|SYTL3|SCAMP2|SYTL2|RUFY1|PARD3|TXNIP|NUP98|VPS28|POM121|SAR1B|AGAP1|VPS26B|ABCB9|POM121C|GRPEL1|MYO6|BLOC1S3|GRPEL2|VTI1A|SSR1|NUP88|ATG7|EXPH5|VTI1B|ABCA1|ICMT|RAB3IP|EXOC6B|GIPC1|PPT1|NOX5|ARF3|ARF1|CLTC|STON1|CLTB|SNX12|CHM|SNX13|STON2|SNX11|LYST|C16ORF70|JAK2|NDC1|EXOC7|SSR2…
15031	4.6746e-13	1.5402e-10	409	760	5834	14147	protein transport	IPO11|PGAP1|PHAX|SCAMP4|RABGEF1|AKT1|VPS35|AP1S3|VPS36|VPS39|NUP214|VPS18|GABARAPL2|CUBN|PRKCI|PRKCB|SCAMP1|SYTL5|SYTL4|SYTL3|SCAMP2|SYTL2|RUFY1|PARD3|TXNIP|NUP98|VPS28|POM121|SAR1B|AGAP1|VPS26B|ABCB9|POM121C|GRPEL1|MYO6|BLOC1S3|GRPEL2|VTI1A|SSR1|NUP88|ATG7|EXPH5|VTI1B|ABCA1|ICMT|RAB3IP|EXOC6B|GIPC1|PPT1|NOX5|ARF3|ARF1|CLTC|STON1|CLTB|SNX12|CHM|SNX13|STON2|SNX11|LYST|C16ORF70|JAK2|NDC1|EXOC7|SSR2…
8104	1.2984e-12	4.0833e-10	485	927	5834	14147	protein localization	IPO11|PGAP1|PHAX|SCAMP4|RABGEF1|AKT1|VPS35|AP1S3|VPS36|VPS39|NUP214|VPS18|GABARAPL2|CUBN|PRKCI|PRKCB|SCAMP1|SYTL5|SYTL4|SYTL3|SCAMP2|SYTL2|RUFY1|BIN3|PARD3|TXNIP|NUP98|VPS28|SF1|POM121|SAR1B|AGAP1|VPS26B|ABCB9|GRIN2A|POM121C|GRPEL1|MYO6|BLOC1S3|GRPEL2|VTI1A|SSR1|NUP88|ATG7|EXPH5|VTI1B|ABCA1|ICMT|RAB3IP|RDX|EXOC6B|VANGL2|GIPC1|PPT1|NOX5|ARF3|ARF1|CLTC|STON1|CLTB|SNX12|CHM|SNX13|STON2|SNX11|LYST|C1…
43687	2.7918e-12	8.3986e-10	639	1267	5834	14147	post-translational protein modification	PGAP1|GMFB|RAX|DCAF8|DCAF5|DCAF7|MYLK|PCMT1|TBK1|SCP2|WDR92|AKT3|CDK20|PROK2|AKT1|PRKACB|PROK1|PRKCI|PRKCH|CSNK2A1|PRKCB|PRKCE|DAPK2|HUS1|PRKCA|FRS2|PASK|BCR|WDR82|ADPRH|TYRO3|PRKCQ|NHLRC1|PRKD1|MTMR2|MTMR3|MEAF6|PRKDC|CTBP1|NEDD4L|MTMR6|C5|PTPMT1|RNF217|ST3GAL6|LYN|CDK17|CDK19|ICMT|SRMS|TIPARP|EIF2AK1|EIF2AK3|EIF2AK2|CYLD|NMT1|CDK12|CDK14|DZIP3|CDK15|CDK16|RNF220|BTG2|SETD2|SMG1|BTG1|WDR48|PRKAG…
23034	4.8241e-12	1.3907e-09	590	1162	5834	14147	intracellular signaling pathway	PATJ|PGAP2|ITSN1|SLA2|BACH1|NDST1|HTR6|HTR7|TBK1|AKT2|STMN1|PROK2|AKT1|PRKACB|GTSE1|PROK1|UNC13B|PRKCI|PRKCH|WSB2|PRKCE|DAPK2|HUS1|PRKCA|FRS2|NISCH|AR|DEPDC1B|ADCY9|PRKAR1A|RABL3|PRKCQ|AGTR2|XPA|AGAP1|DEDD2|ABR|C5|RHOT1|PRKAR2A|MYO6|PLCG2|RREB1|PPARGC1A|PPARGC1B|ABCA1|BRAP|HOMER1|EIF2AK1|EIF2AK3|EIF2AK2|NFATC1|NR0B2|TOLLIP|ARF3|ARF1|GPR26|ARHGAP1|PRKAG2|ADM|ARHGAP5|ARHGAP6|MED17|IKBKB|ING4|MED12|…
10604	1.1986e-11	3.3173e-09	490	948	5834	14147	positive regulation of macromolecule metabolic process	ATF1|EHF|CNTF|MAML1|POP1|PSMD8|PSMD9|ZXDA|GJA1|TBK1|SOX17|ZMIZ1|PSMD5|AKT2|CREB3L2|ZXDC|AKT1|HOXA1|HOXA7|JUNB|HOXA5|MEF2C|RFX3|PRKCA|SOX10|MED6|AR|RFX6|PSME3|PRKCQ|NHLRC1|MAML3|CLOCK|SF1|PRKDC|PDGFB|PDGFA|GATA4|GATA2|C6|T|BLOC1S2|PRDM16|PDGFC|MYO6|ALX4|ALX1|PSMF1|ATG7|PPARGC1A|PPARGC1B|NKX2-2|LYN|NDFIP2|NDFIP1|NFATC3|PBX2|NFATC2|PBX1|MLLT10|REL|HOXD3|ZNF496|PRKAG2|TCF21|CTCF|GLI3|MED17|MED12|ING5…
23052	1.3697e-11	3.6449e-09	1455	3133	5834	14147	signaling	ATF1|GMFB|PGAP2|POP1|ITSN1|SLA2|PREX2|NDST1|HTR6|HTR7|TBK1|SYNGAP1|DPYSL5|AKT2|DPYSL3|AKT3|AKT1|PRKACB|GTSE1|HES7|PRKAB2|CSNK2A1|UNC5B|STARD8|UNC5C|FRS2|UNC5D|GAPVD1|PRKAB1|CD2AP|BCR|AR|SLC5A7|PRKAR1A|FEZ2|RABL3|TXNIP|AGTR2|CLOCK|SF1|SKAP2|DHH|PDGFB|PDGFA|AGAP1|GATA4|DEDD2|GRIN2A|C5|KLRK1|RHOT1|T|PRKAR2A|PDGFC|MYO6|RHBDL2|PPARGC1A|PPARGC1B|JAG2|LYN|ABCA1|GPR17|GPR15|JAG1|GPR12|TIPARP|EIF2AK1|EIF2…
10646	5.0652e-11	1.298e-08	583	1159	5834	14147	regulation of cell communication	ATF1|ITSN2|CNTF|POP1|SERPINE1|ITSN1|SLA2|ZFYVE28|PREX2|PSMD9|GJA1|TBK1|SYNGAP1|SOX17|AKT2|PROK2|AKT1|UBASH3A|PROK1|PRKCB|RFX3|PRKCA|FRS2|GAPVD1|DKK1|SYTL4|DKK2|DKK3|BCR|AR|RFX6|MAP1B|FEZ1|AGTR2|PDGFB|AGAP1|IL22RA2|ABR|GRIN2A|C5|CHST11|PRDM16|MYO6|LYN|BRAP|NGFR|NDFIP2|JAG1|NDFIP1|ICMT|GRTP1|EIF2AK3|GRIN2B|NR0B2|CYLD|GLUD1|CPEB1|GIPC1|REL|CHRFAM7A|EZH1|TMEM9B|ADA|CDC42SE2|GPR26|SNX13|LITAF|GLI3|IKB…
6357	1.8465e-10	4.5628e-08	395	755	5834	14147	regulation of transcription from RNA polymerase II promoter	ATF1|ZNF177|ZNF174|MAML1|SLA2|BACH1|SPIB|ZMIZ1|AKT2|HOXA1|HOXA7|JUNB|HOXA5|HES7|MEF2C|PRKCB|ZNF281|MED9|SOX12|SOX10|MED6|AR|EID1|PRKAR1A|HOXB4|TXNIP|MAML3|ATF5|CLOCK|SF1|PRKDC|CTBP1|GATA4|GATA2|MTDH|CIAO1|T|BLOC1S2|PRDM16|MYO6|HOXC5|ALX4|ALX1|HOXC8|PPARGC1A|ZBTB7A|PPARGC1B|NKX2-2|ABCA2|ZNF143|NFATC3|PBX2|NFATC2|NR0B2|PBX1|ST18|FOSL2|SOX30|MLLT10|PKIA|SNAI2|PKIG|ZNF136|HOXD8|TFCP2L1|LITAF|GLI3|MED…
33036	2.0225e-10	4.6856e-08	561	1118	5834	14147	macromolecule localization	IPO11|PGAP1|PHAX|SCAMP4|RABGEF1|SCP2|LIPG|AKT1|VPS35|AP1S3|VPS36|VPS39|NUP214|VPS18|STARD3|GABARAPL2|CUBN|PRKCI|PRKCB|SCAMP1|SYTL5|SYTL4|SYTL3|SCAMP2|SYTL2|RUFY1|BIN3|PARD3|TXNIP|NUP98|VPS28|SF1|POM121|SAR1B|AGAP1|VPS26B|ABCB9|GRIN2A|POM121C|GRPEL1|CHST11|MYO6|BLOC1S3|GRPEL2|VTI1A|SSR1|NUP88|ATG7|EXPH5|VTI1B|ABCA1|ICMT|CHKA|ABCA5|RAB3IP|RDX|EXOC6B|MAGOHB|VANGL2|GIPC1|PPT1|NOX5|ARF3|ARF1|SMG1|CLTC…
35466	2.0635e-10	4.6856e-08	511	1008	5834	14147	regulation of signaling pathway	ITSN2|CNTF|POP1|ITSN1|SLA2|ZFYVE28|PREX2|GJA1|TBK1|SYNGAP1|SOX17|AKT2|PROK2|AKT1|UBASH3A|PROK1|PRKCB|PRKCA|FRS2|GAPVD1|DKK1|DKK2|DKK3|BCR|AR|AGTR2|PDGFB|AGAP1|IL22RA2|ABR|C5|RIC8B|CHST11|PRDM16|LYN|NGFR|NDFIP2|JAG1|NDFIP1|ICMT|GRTP1|GRIN2B|CYLD|GIPC1|REL|CDK14|EZH1|TMEM9B|ADA|GPR26|LITAF|GLI3|IKBKB|MED12|ING2|CASP10|HEY2|TIMP2|JAK2|DUSP2|DUSP3|NFAM1|GMIP|SIRT1|F3|DUSP9|DUSP6|DUSP7|NCOR1|EXOC4|RAP…
31325	2.0993e-10	4.6856e-08	495	973	5834	14147	positive regulation of cellular metabolic process	ATF1|EHF|CNTF|MAML1|POP1|PSMD8|PSMD9|ZXDA|TBK1|SOX17|ZMIZ1|PSMD5|AKT2|CREB3L2|ZXDC|AKT1|HOXA1|HOXA7|JUNB|HOXA5|MEF2C|RFX3|PRKCA|SOX10|MED6|AR|RFX6|PSME3|PRKCQ|NHLRC1|AGTR2|MAML3|CLOCK|SF1|PRKDC|PDGFB|PDGFA|GATA4|GATA2|ARPP19|C6|KLRK1|T|BLOC1S2|PRDM16|PDGFC|MYO6|ALX4|ALX1|PSMF1|ATG7|PPARGC1A|PPARGC1B|NKX2-2|LYN|ABCA1|NDFIP2|NDFIP1|NFATC3|PBX2|NFATC2|PBX1|MLLT10|REL|ZNF496|PRKAG2|TCF21|CTCF|GLI3|ME…
43412	2.3826e-10	5.0189e-08	780	1608	5834	14147	macromolecule modification	PGAP1|GMFB|PGAP2|PGAP3|MYLK|ALKBH8|TBK1|SCP2|PPP4R2|ALKBH1|AKT2|AKT3|AKT1|PRKACB|HEMK1|CSNK2A1|FRS2|BCR|ASPHD1|PADI2|MTMR2|MTMR3|MEAF6|MTMR6|C5|RNF217|PUSL1|ATG7|LYN|ABCA1|B3GALNT1|HACE1|SRMS|TIPARP|EIF2AK1|EIF2AK3|EIF2AK2|NMT1|DZIP3|RNF220|PRKAG1|CTCF|PIGW|PIGY|IKBKB|FASTK|JAK2|JAK1|DUSP4|DUSP5|DUSP2|DUSP3|DUSP1|SIRT4|SIRT5|SIRT7|FOS|BAZ1B|SIRT1|DUSP9|DUSP6|SIRT3|DUSP7|SDHAF2|PIGA|PIGK|PIGM|PIGL…
6464	2.3938e-10	5.0189e-08	744	1527	5834	14147	protein modification process	PGAP1|GMFB|PGAP2|PGAP3|RAX|DCAF8|DCAF5|DCAF7|MYLK|PCMT1|TBK1|SCP2|WDR92|PPP4R2|AKT2|AKT3|CDK20|PROK2|AKT1|PRKACB|PROK1|PRKCI|PRKCH|CSNK2A1|PRKCB|PRKCE|DAPK2|HUS1|PRKCA|FRS2|PASK|BCR|ASPHD1|WDR82|HECW2|ADPRH|TYRO3|PADI2|PRKCQ|NHLRC1|PRKD1|UBA52|MTMR2|MTMR3|MEAF6|PRKDC|CTBP1|NEDD4L|MTMR6|C5|PTPMT1|RNF217|ST3GAL5|ST3GAL6|ST3GAL1|ATG7|LYN|CDK17|ABCA1|B3GALNT1|CDK19|HACE1|ICMT|SRMS|TIPARP|EIF2AK1|EIF2…
48523	3.3805e-10	6.8792e-08	885	1848	5834	14147	negative regulation of cellular process	ATF1|PGAP2|ITSN1|SLA2|ZFYVE28|PSMD8|PSMD9|PSMD5|AKT2|AKT1|UBASH3A|HES7|MEF2C|CXADR|ZNF281|RC3H1|RFX3|LDOC1|DICER1|AR|EID1|MYL2|PSME3|RUFY3|TXNIP|AGTR2|ATF5|SKAP2|PDGFB|PDGFA|DEDD2|EPB41L5|C5|C6|PSMF1|ZBTB7A|ABCA1|NGFR|JAG1|ABCA5|EIF2AK1|EIF2AK3|EIF2AK2|NR0B2|PBX1|AGO4|PKIA|AGO1|STRN|PKIG|HRG|EZH1|HRK|SNX13|TFCP2L1|CTCF|ARHGAP6|IKBKB|MED12|HEY1|PPP2R4|NKRF|HEY2|NEFL|CTLA4|NELFB|JAK2|DFFA|DUSP3|SIR…
48519	3.7233e-10	7.3605e-08	962	2024	5834	14147	negative regulation of biological process	ATF1|PGAP2|ITSN1|SLA2|ZFYVE28|PSMD8|PSMD9|PSMD5|AKT2|AKT1|UBASH3A|HES7|MEF2C|CXADR|ZNF281|RC3H1|RFX3|LDOC1|DICER1|AR|EID1|MYL2|PSME3|RUFY3|TXNIP|AGTR2|ATF5|SKAP2|PDGFB|PDGFA|DEDD2|EPB41L5|GRIN2A|C5|C6|PSMF1|ZBTB7A|ABCA1|NGFR|JAG1|ABCA5|EIF2AK1|EIF2AK3|EIF2AK2|NR0B2|PBX1|AGO4|PKIA|AGO1|STRN|PKIG|HRG|EZH1|HRK|SNX13|TFCP2L1|CTCF|ARHGAP6|BBC3|IKBKB|MED12|HEY1|PPP2R4|NKRF|HEY2|NEFL|CTLA4|NELFB|JAK2|DF…
9893	4.2335e-10	8.1365e-08	517	1025	5834	14147	positive regulation of metabolic process	ATF1|EHF|CNTF|MAML1|POP1|PSMD8|PSMD9|ZXDA|GJA1|TBK1|SOX17|ZMIZ1|PSMD5|AKT2|CREB3L2|ZXDC|AKT1|HOXA1|HOXA7|JUNB|HOXA5|MEF2C|RFX3|PRKCA|SOX10|MED6|AR|RFX6|PSME3|PRKCQ|NHLRC1|AGTR2|MAML3|CLOCK|SF1|PRKDC|PDGFB|PDGFA|GATA4|GATA2|ARPP19|C6|KLRK1|T|BLOC1S2|PRDM16|PDGFC|MYO6|ALX4|ALX1|PSMF1|ATG7|PPARGC1A|PPARGC1B|NKX2-2|LYN|ABCA1|NDFIP2|NDFIP1|NFATC3|PBX2|NFATC2|PBX1|MLLT10|REL|HOXD3|ZNF496|PRKAG2|TCF21|C…
23051	7.1213e-10	1.3317e-07	406	785	5834	14147	regulation of signaling process	ITSN2|CNTF|POP1|SERPINE1|ITSN1|SLA2|ZFYVE28|PREX2|GJA1|TBK1|SYNGAP1|AKT2|PROK2|AKT1|PROK1|PRKCB|PRKCA|FRS2|GAPVD1|BCR|AR|PDGFB|AGAP1|IL22RA2|ABR|C5|LYN|BRAP|NDFIP2|NDFIP1|ICMT|GRTP1|EIF2AK3|GRIN2B|REL|TMEM9B|ADA|CDC42SE2|GPR26|SNX13|LITAF|IKBKB|CASP10|TIMP2|JAK2|DUSP2|DUSP3|GMIP|F3|DUSP9|DUSP6|DUSP7|NCOR1|EXOC4|RAPGEF2|HCLS1|RAPGEF5|RAPGEF6|RAPGEF3|MDFI|ARF6|VAMP3|PAFAH1B1|HBEGF|SLC7A1|SLC7A3|FGD…
51179	1.1074e-09	2.0163e-07	1377	2990	5834	14147	localization	ATF1|ITSN2|PGAP1|TFRC|POP1|ITSN1|SCAMP4|RABGEF1|SCP2|LIPG|AKT1|STARD3|GABARAPL2|FNBP1|CACNA2D1|RFX3|CACNA2D4|SCAMP1|GAPVD1|SCAMP2|CD2AP|SLC5A6|RUFY1|AR|SLC5A7|FEZ1|TXNIP|SF1|TTYH3|TTYH2|SAR1B|CDCA5|ABCB5|PDGFB|CLCNKB|CLCNKA|AGAP1|ABCB8|SLC5A1|ABCB9|SLC30A10|SLC5A3|EPB41L5|GRIN2A|RHOT1|GRPEL1|MYO6|GRPEL2|VTI1A|ATG7|EXPH5|VTI1B|ABCA1|ABCA2|ABCA5|EXOC6B|EIF2AK3|MAGOHB|GRIN2B|FERMT1|VANGL2|FXYD3|FXYD…
23046	1.2269e-09	2.1222e-07	1017	2159	5834	14147	signaling process	ATF1|GMFB|POP1|ITSN1|NDST1|HTR6|HTR7|TBK1|SYNGAP1|DPYSL5|AKT2|DPYSL3|AKT3|AKT1|PRKACB|GTSE1|PRKAB2|CSNK2A1|UNC5B|STARD8|UNC5C|FRS2|UNC5D|GAPVD1|PRKAB1|CD2AP|BCR|AR|SLC5A7|PRKAR1A|FEZ2|RABL3|AGTR2|CLOCK|SKAP2|DHH|AGAP1|GATA4|GRIN2A|C5|KLRK1|RHOT1|T|PRKAR2A|MYO6|RHBDL2|LYN|ABCA1|EIF2AK3|GRIN2B|PKIG|HLA-DRB1|ARF3|ARF1|GPR26|ARHGAP8|NCAN|PRKAG1|ARHGAP1|PRKAG2|SHB|ARHGAP5|ARHGAP6|IKBKB|SMPD3|SMPD1|FAS…
23060	1.2269e-09	2.1222e-07	1017	2159	5834	14147	signal transmission	ATF1|GMFB|POP1|ITSN1|NDST1|HTR6|HTR7|TBK1|SYNGAP1|DPYSL5|AKT2|DPYSL3|AKT3|AKT1|PRKACB|GTSE1|PRKAB2|CSNK2A1|UNC5B|STARD8|UNC5C|FRS2|UNC5D|GAPVD1|PRKAB1|CD2AP|BCR|AR|SLC5A7|PRKAR1A|FEZ2|RABL3|AGTR2|CLOCK|SKAP2|DHH|AGAP1|GATA4|GRIN2A|C5|KLRK1|RHOT1|T|PRKAR2A|MYO6|RHBDL2|LYN|ABCA1|EIF2AK3|GRIN2B|PKIG|HLA-DRB1|ARF3|ARF1|GPR26|ARHGAP8|NCAN|PRKAG1|ARHGAP1|PRKAG2|SHB|ARHGAP5|ARHGAP6|IKBKB|SMPD3|SMPD1|FAS…
10557	1.7849e-09	3.0122e-07	355	679	5834	14147	positive regulation of macromolecule biosynthetic process	ATF1|APP|EHF|MAML1|EIF4A3|IKZF1|ABRA|PSMD9|ZXDA|TBK1|KAT5|SOX17|ZMIZ1|AKT2|CREB3L2|ZXDC|EPC1|AKT1|HOXA1|SOX9|HOXA7|SOX6|ATXN7L3|JUNB|HOXA5|TP63|SOX4|SOX5|ACVR1|SMARCC1|MEF2C|EBF1|RFX3|EBF3|SOX10|MED6|EREG|RUNX1|UHMK1|AR|SOAT1|RFX6|PRKCQ|MAML3|CLOCK|TP53|SF1|PRKDC|EPAS1|EIF5A2|EBI3|SUPT4H1|PDGFB|PDGFA|GATA4|GATA2|SEC14L2|T|BLOC1S2|PRDM16|PDGFC|MYO6|ALX4|ALX1|HIVEP3|TP53BP1|PPARGC1A|PPARGC1B|NKX2-2…
9966	2.4037e-09	3.9597e-07	401	780	5834	14147	regulation of signal transduction	ITSN2|CNTF|POP1|SERPINE1|ITSN1|SLA2|ZFYVE28|PREX2|GJA1|TBK1|SYNGAP1|AKT2|PROK2|AKT1|PROK1|PRKCB|PRKCA|FRS2|GAPVD1|BCR|AR|PDGFB|AGAP1|IL22RA2|ABR|C5|LYN|BRAP|NDFIP2|NDFIP1|ICMT|GRTP1|EIF2AK3|GRIN2B|REL|TMEM9B|ADA|CDC42SE2|GPR26|SNX13|LITAF|IKBKB|CASP10|TIMP2|JAK2|DUSP2|DUSP3|GMIP|F3|DUSP9|DUSP6|DUSP7|NCOR1|EXOC4|RAPGEF2|HCLS1|RAPGEF5|RAPGEF6|RAPGEF3|MDFI|ARF6|PAFAH1B1|HBEGF|SLC7A1|SLC7A3|FGD3|PPP1…
51246	3.4097e-09	5.4865e-07	336	641	5834	14147	regulation of protein metabolic process	APP|CNTF|SERPINE2|EIF4A3|SERPINE1|UBE2L3|PSMD8|PSMD9|RASSF1|GJA1|EDNRA|PSMD5|AKT2|CDC27|FBXO4|AKT1|BTRC|TRIM21|EIF2A|SKP1|IMP3|PRKCE|PRKCA|MIF|UHMK1|PRKAR1A|PSME3|TRIB3|NHLRC1|TRIB1|TRIB2|EIF1B|TP53|VPS28|EIF5A2|PDGFB|NEDD4L|PDGFA|KLK3|UBE2J1|IL22RA2|FXR1|GRIN2A|C6|PRKAR2A|PDGFD|PSMF1|KIAA1804|ATG7|PPARGC1A|N4BP1|LYN|NDFIP2|NDFIP1|INSR|EIF2AK1|GDF2|EIF2AK3|LIF|IGF1|GDF6|EIF1|CPEB1|EIF5|AGO4|AGO1|…
31328	4.1571e-09	6.5371e-07	374	724	5834	14147	positive regulation of cellular biosynthetic process	ATF1|APP|EHF|MAML1|EIF4A3|IKZF1|ABRA|ICAM1|PSMD9|ZXDA|TBK1|KAT5|SOX17|ZMIZ1|AKT2|CREB3L2|ZXDC|EPC1|AKT1|HOXA1|SOX9|HOXA7|SOX6|ATXN7L3|JUNB|HOXA5|TP63|SOX4|SOX5|ACVR1|SMARCC1|MEF2C|EBF1|RFX3|EBF3|SOX10|MED6|EREG|RUNX1|UHMK1|AR|SOAT1|RFX6|PRKCQ|AGTR2|MAML3|CLOCK|TP53|SF1|PRKDC|EPAS1|EIF5A2|EBI3|SUPT4H1|PDGFB|PDGFA|GATA4|GATA2|ARPP19|SEC14L2|MC2R|KLRK1|T|BLOC1S2|PRDM16|PDGFC|MYO6|ALX4|ALX1|HIVEP3|TP…
45941	5.8615e-09	9.0124e-07	306	579	5834	14147	positive regulation of transcription	ATF1|APP|EHF|MAML1|IKZF1|ABRA|PSMD9|ZXDA|KAT5|SOX17|ZMIZ1|AKT2|CREB3L2|ZXDC|EPC1|HOXA1|SOX9|HOXA7|SOX6|ATXN7L3|JUNB|HOXA5|TP63|SOX4|SOX5|ACVR1|SMARCC1|MEF2C|EBF1|RFX3|EBF3|SOX10|MED6|RUNX1|AR|RFX6|MAML3|CLOCK|TP53|SF1|PRKDC|EPAS1|SUPT4H1|GATA4|GATA2|SEC14L2|T|BLOC1S2|PRDM16|MYO6|ALX4|ALX1|HIVEP3|TP53BP1|PPARGC1A|PPARGC1B|NKX2-2|STAT5A|WWTR1|STAT5B|EGR2|BCL11B|GDF2|LIF|NFATC3|PBX2|NFATC2|IGF1|GDF6…
23033	7.375e-09	1.1093e-06	988	2107	5834	14147	signaling pathway	PGAP2|POP1|ITSN1|SLA2|PREX2|NDST1|HTR6|HTR7|TBK1|AKT2|AKT1|PRKACB|GTSE1|HES7|CSNK2A1|FRS2|AR|PRKAR1A|RABL3|TXNIP|AGTR2|PDGFB|PDGFA|AGAP1|GATA4|DEDD2|GRIN2A|C5|KLRK1|RHOT1|T|PRKAR2A|PDGFC|MYO6|PPARGC1A|PPARGC1B|JAG2|ABCA1|GPR17|GPR15|JAG1|GPR12|TIPARP|EIF2AK1|EIF2AK3|EIF2AK2|GRIN2B|NR0B2|TDP2|STRN|HRG|ARF3|ARF1|GPR26|GPR21|WFIKKN2|ARHGAP1|PRKAG2|GPR20|ARHGAP5|ARHGAP6|MED17|IKBKB|MED12|MED13|HEY1|J…
6810	9.8731e-09	1.4534e-06	1191	2578	5834	14147	transport	ITSN2|PGAP1|TFRC|POP1|ITSN1|SCAMP4|RABGEF1|SCP2|LIPG|AKT1|STARD3|GABARAPL2|FNBP1|CACNA2D1|CACNA2D4|SCAMP1|GAPVD1|SCAMP2|SLC5A6|RUFY1|AR|SLC5A7|TXNIP|TTYH3|TTYH2|SAR1B|ABCB5|CLCNKB|CLCNKA|AGAP1|ABCB8|SLC5A1|ABCB9|SLC30A10|SLC5A3|GRIN2A|RHOT1|GRPEL1|MYO6|GRPEL2|VTI1A|ATG7|EXPH5|VTI1B|ABCA1|ABCA2|ABCA5|EXOC6B|EIF2AK3|MAGOHB|GRIN2B|FXYD3|FXYD6|NOX5|SFXN2|SFXN5|ARF3|ARF1|KCNC1|SNX12|SNX13|SNX11|JPH1|S…
9891	1.0426e-08	1.5029e-06	377	735	5834	14147	positive regulation of biosynthetic process	ATF1|APP|EHF|MAML1|EIF4A3|IKZF1|ABRA|ICAM1|PSMD9|ZXDA|TBK1|KAT5|SOX17|ZMIZ1|AKT2|CREB3L2|ZXDC|EPC1|AKT1|HOXA1|SOX9|HOXA7|SOX6|ATXN7L3|JUNB|HOXA5|TP63|SOX4|SOX5|ACVR1|SMARCC1|MEF2C|EBF1|RFX3|EBF3|SOX10|MED6|EREG|RUNX1|UHMK1|AR|SOAT1|RFX6|PRKCQ|AGTR2|MAML3|CLOCK|TP53|SF1|PRKDC|EPAS1|EIF5A2|EBI3|SUPT4H1|PDGFB|PDGFA|GATA4|GATA2|ARPP19|SEC14L2|MC2R|KLRK1|T|BLOC1S2|PRDM16|PDGFC|MYO6|ALX4|ALX1|HIVEP3|TP…
43067	1.1874e-08	1.6767e-06	437	867	5834	14147	regulation of programmed cell death	ATF1|CNTF|PGAP2|SERPINE1|ITSN1|RAX|AKT2|PROK2|AKT1|HOXA5|UNC13B|PRKCI|SAP30BP|MEF2C|PRKCE|DAPK2|PRKCA|PSME3|TXNIP|AGTR2|ATF5|PRKDC|XPA|NAIF1|DEDD2|ABR|GRIN2A|PPP3R1|C6|TERT|CHST11|BLOC1S2|PLCG2|ALX4|JAG2|NGFR|GSDMA|EIF2AK3|PAFAH2|PPT1|TNFSF8|NOX5|HRG|ADA|HRK|BTG2|BTG1|LYST|GLI3|BBC3|IKBKB|ING4|ING2|ING3|PPP2R4|AIFM1|ADAMTSL4|CASP10|AIFM2|SMPD1|FASTK|PEA15|NEFL|JAK2|IKBIP|HELLS|DFFA|DUSP1|ANXA4|AN…
42981	1.3749e-08	1.9026e-06	433	859	5834	14147	regulation of apoptosis	ATF1|CNTF|PGAP2|SERPINE1|ITSN1|RAX|AKT2|PROK2|AKT1|HOXA5|UNC13B|PRKCI|SAP30BP|MEF2C|PRKCE|DAPK2|PRKCA|PSME3|TXNIP|AGTR2|ATF5|PRKDC|XPA|NAIF1|DEDD2|ABR|GRIN2A|PPP3R1|C6|TERT|CHST11|BLOC1S2|ALX4|JAG2|NGFR|GSDMA|EIF2AK3|PAFAH2|PPT1|TNFSF8|NOX5|HRG|ADA|HRK|BTG2|BTG1|LYST|GLI3|BBC3|IKBKB|ING4|ING2|ING3|PPP2R4|AIFM1|ADAMTSL4|CASP10|AIFM2|SMPD1|FASTK|PEA15|NEFL|JAK2|IKBIP|HELLS|DFFA|DUSP1|ANXA4|ANXA5|SE…
51234	1.4997e-08	2.0346e-06	1204	2612	5834	14147	establishment of localization	ITSN2|PGAP1|TFRC|POP1|ITSN1|SCAMP4|RABGEF1|SCP2|LIPG|AKT1|STARD3|GABARAPL2|FNBP1|CACNA2D1|CACNA2D4|SCAMP1|GAPVD1|SCAMP2|SLC5A6|RUFY1|AR|SLC5A7|FEZ1|TXNIP|TTYH3|TTYH2|SAR1B|CDCA5|ABCB5|CLCNKB|CLCNKA|AGAP1|ABCB8|SLC5A1|ABCB9|SLC30A10|SLC5A3|GRIN2A|RHOT1|GRPEL1|MYO6|GRPEL2|VTI1A|ATG7|EXPH5|VTI1B|ABCA1|ABCA2|ABCA5|EXOC6B|EIF2AK3|MAGOHB|GRIN2B|FXYD3|FXYD6|NOX5|SFXN2|SFXN5|ARF3|ARF1|KCNC1|SNX12|SNX13|S…
10628	1.581e-08	2.1037e-06	317	607	5834	14147	positive regulation of gene expression	ATF1|APP|EHF|MAML1|IKZF1|ABRA|PSMD9|ZXDA|KAT5|SOX17|ZMIZ1|AKT2|CREB3L2|ZXDC|EPC1|HOXA1|SOX9|HOXA7|SOX6|ATXN7L3|JUNB|HOXA5|TP63|SOX4|SOX5|ACVR1|SMARCC1|MEF2C|EBF1|RFX3|EBF3|SOX10|MED6|RUNX1|AR|RFX6|MAML3|CLOCK|TP53|SF1|PRKDC|EPAS1|SUPT4H1|GATA4|GATA2|SEC14L2|T|BLOC1S2|PRDM16|MYO6|ALX4|ALX1|HIVEP3|TP53BP1|PPARGC1A|PPARGC1B|NKX2-2|STAT5A|WWTR1|STAT5B|EGR2|BCL11B|GDF2|LIF|NFATC3|PBX2|NFATC2|IGF1|GDF6…
10941	1.9056e-08	2.4877e-06	439	874	5834	14147	regulation of cell death	ATF1|CNTF|PGAP2|SERPINE1|ITSN1|RAX|AKT2|PROK2|AKT1|HOXA5|UNC13B|PRKCI|SAP30BP|MEF2C|PRKCE|DAPK2|PRKCA|PSME3|TXNIP|AGTR2|ATF5|PRKDC|XPA|NAIF1|DEDD2|ABR|GRIN2A|PPP3R1|C6|TERT|CHST11|BLOC1S2|PLCG2|ALX4|JAG2|NGFR|GSDMA|EIF2AK3|PAFAH2|PPT1|TNFSF8|NOX5|HRG|ADA|HRK|BTG2|BTG1|LYST|GLI3|BBC3|IKBKB|ING4|ING2|ING3|PPP2R4|AIFM1|ADAMTSL4|CASP10|AIFM2|SMPD1|FASTK|PEA15|NEFL|JAK2|IKBIP|HELLS|DFFA|DUSP1|ANXA4|AN…
7165	4.4499e-08	5.7016e-06	883	1881	5834	14147	signal transduction	ATF1|GMFB|POP1|ITSN1|NDST1|HTR6|HTR7|TBK1|SYNGAP1|DPYSL5|AKT2|DPYSL3|AKT3|AKT1|PRKACB|GTSE1|PRKAB2|CSNK2A1|UNC5B|STARD8|UNC5C|FRS2|UNC5D|GAPVD1|PRKAB1|CD2AP|BCR|AR|PRKAR1A|FEZ2|RABL3|AGTR2|CLOCK|SKAP2|AGAP1|GATA4|C5|KLRK1|RHOT1|T|PRKAR2A|RHBDL2|LYN|ABCA1|EIF2AK3|PKIG|HLA-DRB1|ARF3|ARF1|GPR26|ARHGAP8|PRKAG1|ARHGAP1|PRKAG2|SHB|ARHGAP5|ARHGAP6|IKBKB|SMPD1|FASTK|JAK2|JAK1|DUSP4|SS18|DUSP2|DUSP3|RRAS2…
43068	6.0077e-08	7.5577e-06	240	448	5834	14147	positive regulation of programmed cell death	APP|ITSN1|RAX|TIAL1|AKT1|HOXA5|TP63|SOX4|UNC13B|EPHA7|SAP30BP|PRKCE|DAPK2|PRKCA|RUNX3|TXNIP|AGTR2|TP53|CDS1|PRKDC|DCUN1D3|XPA|NAIF1|TEX261|DEDD2|ABR|GRIN2A|PPP3R1|C6|APH1B|INPP5D|SLAMF7|FADD|NGFR|GSDMA|TNFSF14|NET1|CD27|TNFSF8|NOX5|TP73|HRK|HIP1|CSRNP3|IFNA2|PCSK9|BRCA1|BRCA2|CD3E|LYST|SH3RF1|PTPRF|BBC3|ING4|AKAP13|ING2|ING3|PPP3CC|PPP2R4|AIFM1|ADAMTSL4|CASP10|AIFM2|SMPD1|FASTK|CD38|RAC1|JAK2|HTA…
45935	6.2349e-08	7.7035e-06	338	659	5834	14147	positive regulation of nucleobase, nucleoside, nucleotide and nucleic acid metabolic process	ATF1|APP|EHF|MAML1|IKZF1|ABRA|PSMD9|ZXDA|KAT5|SOX17|ZMIZ1|AKT2|CREB3L2|ZXDC|EPC1|HOXA1|SOX9|HOXA7|SOX6|ATXN7L3|JUNB|HOXA5|TP63|SOX4|SOX5|ACVR1|SMARCC1|MEF2C|EBF1|RFX3|EBF3|SOX10|MED6|EREG|RUNX1|AR|RFX6|MAML3|CLOCK|TP53|SF1|PRKDC|EPAS1|SUPT4H1|PDGFB|PDGFA|GATA4|BRCC3|GATA2|SEC14L2|MC2R|T|BLOC1S2|PRDM16|PDGFC|MYO6|ALX4|ALX1|HIVEP3|TP53BP1|PPARGC1A|PPARGC1B|NKX2-2|STAT5A|ABCA1|WWTR1|STAT5B|EGR2|BCL1…
43065	8.1744e-08	9.7914e-06	238	445	5834	14147	positive regulation of apoptosis	APP|ITSN1|RAX|TIAL1|AKT1|HOXA5|TP63|SOX4|UNC13B|EPHA7|SAP30BP|PRKCE|DAPK2|PRKCA|RUNX3|TXNIP|AGTR2|TP53|CDS1|PRKDC|DCUN1D3|XPA|NAIF1|TEX261|DEDD2|ABR|GRIN2A|PPP3R1|C6|APH1B|INPP5D|SLAMF7|FADD|NGFR|GSDMA|TNFSF14|NET1|CD27|TNFSF8|NOX5|TP73|HRK|HIP1|CSRNP3|IFNA2|PCSK9|BRCA1|BRCA2|CD3E|LYST|SH3RF1|PTPRF|BBC3|ING4|AKAP13|ING2|ING3|PPP3CC|PPP2R4|AIFM1|ADAMTSL4|CASP10|AIFM2|SMPD1|FASTK|CD38|RAC1|JAK2|HTA…
51173	8.2079e-08	9.7914e-06	347	680	5834	14147	positive regulation of nitrogen compound metabolic process	ATF1|APP|EHF|MAML1|IKZF1|ABRA|ICAM1|PSMD9|ZXDA|KAT5|SOX17|ZMIZ1|AKT2|CREB3L2|ZXDC|EPC1|AKT1|HOXA1|SOX9|HOXA7|SOX6|ATXN7L3|JUNB|HOXA5|TP63|SOX4|SOX5|ACVR1|SMARCC1|MEF2C|EBF1|RFX3|EBF3|SOX10|MED6|EREG|RUNX1|AR|RFX6|AGTR2|MAML3|CLOCK|TP53|SF1|PRKDC|EPAS1|SUPT4H1|PDGFB|PDGFA|GATA4|BRCC3|GATA2|SEC14L2|MC2R|KLRK1|T|BLOC1S2|PRDM16|PDGFC|MYO6|ALX4|ALX1|HIVEP3|TP53BP1|PPARGC1A|PPARGC1B|NKX2-2|STAT5A|ABCA1…
10629	1.1767e-07	1.3799e-05	290	558	5834	14147	negative regulation of gene expression	ZNF177|ZNF174|RAX|IKZF1|SLA2|IKZF4|KAT5|EPC1|SOX9|HOXA7|SOX6|TP63|SOX5|HES7|MEF2C|ZNF281|RFX3|MIF|DICER1|RUNX2|DKK3|EREG|EID1|HOXB4|TXNIP|TP53|L3MBTL1|CTBP1|FOXG1|SUPT4H1|MTDH|DEDD2|ERI1|PRDM16|ALX1|HOXC8|ZBTB7A|WWTR1|NDFIP2|NDFIP1|INSR|SMARCA5|NR0B2|SMARCA2|ST18|AGO4|PKIA|ID2|TNFSF4|AGO1|ID1|SNAI2|PKIG|HRG|ZNF136|HOXD8|NODAL|BAP1|HRK|PTPRU|FOXE1|SUV39H1|PTPRO|TCF21|BRCA1|TFCP2L1|CTCF|PTPRK|GLI3|…
32268	1.3143e-07	1.5156e-05	293	565	5834	14147	regulation of cellular protein metabolic process	APP|CNTF|SERPINE2|EIF4A3|PSMD8|PSMD9|RASSF1|EDNRA|PSMD5|AKT2|CDC27|FBXO4|AKT1|BTRC|TRIM21|EIF2A|SKP1|IMP3|PRKCE|PRKCA|MIF|UHMK1|PRKAR1A|PSME3|TRIB3|NHLRC1|TRIB1|TRIB2|EIF1B|TP53|VPS28|EIF5A2|PDGFB|PDGFA|IL22RA2|FXR1|C6|PRKAR2A|PDGFD|PSMF1|KIAA1804|ATG7|PPARGC1A|N4BP1|LYN|NDFIP2|NDFIP1|INSR|EIF2AK1|GDF2|EIF2AK3|LIF|IGF1|GDF6|EIF1|CPEB1|EIF5|AGO4|AGO1|GIPC1|CCDC88C|CD28|CPEB2|TDGF1|TP73|PRKAG2|PCSK…
10942	1.5876e-07	1.8008e-05	240	452	5834	14147	positive regulation of cell death	APP|ITSN1|RAX|TIAL1|AKT1|HOXA5|TP63|SOX4|UNC13B|EPHA7|SAP30BP|PRKCE|DAPK2|PRKCA|RUNX3|TXNIP|AGTR2|TP53|CDS1|PRKDC|DCUN1D3|XPA|NAIF1|TEX261|DEDD2|ABR|GRIN2A|PPP3R1|C6|APH1B|INPP5D|SLAMF7|FADD|NGFR|GSDMA|TNFSF14|NET1|CD27|TNFSF8|NOX5|TP73|HRK|HIP1|CSRNP3|IFNA2|PCSK9|BRCA1|BRCA2|CD3E|LYST|SH3RF1|PTPRF|BBC3|ING4|AKAP13|ING2|ING3|PPP3CC|PPP2R4|AIFM1|ADAMTSL4|CASP10|AIFM2|SMPD1|FASTK|CD38|RAC1|JAK2|HTA…
7264	1.9996e-07	2.2315e-05	164	293	5834	14147	small GTPase mediated signal transduction	RAB3B|RAB3C|RAB3D|ITSN1|FGF2|RAPGEFL1|CRKL|RAB43|RAB44|RAB41|RASSF1|GRAP2|CFL1|ARHGDIB|ARFIP2|TRIM23|RAB2A|ARL11|RALBP1|RUNDC3A|NISCH|DOK1|RAB30|RAB31|DOK3|RAB36|RAB37|ELMO1|RABL3|RAB38|RAF1|TP53|ARL8A|ARL8B|RASL12|RAB5B|SHC3|ARL3|ARL1|AGAP1|PLD1|RASGRP1|RHOBTB1|RASGRP3|RAP1B|SDCBP|ABR|RAP1A|RHOT1|RRAS|G3BP2|RAB6A|RAB6B|RREB1|ABCA1|BRAP|RAB4A|RAB4B|SIAH2|RABL2A|RAB39B|RABL2B|RAB27B|DHCR24|IGF1|AR…
9790	2.329e-07	2.5579e-05	312	609	5834	14147	embryonic development	ATF1|PGAP1|RAX|NDST1|GJA1|EDNRA|SOX17|ZMIZ1|GJA5|AKT1|HOXA1|HOXA7|SOX6|JUNB|HOXA5|TP63|HOXA4|SOX5|CDON|HES7|ACVR1|SLC34A2|CUBN|MBNL1|HUS1|FRS2|DICER1|DKK1|SOX10|AR|SPINT1|PRKAR1A|MAP1B|HOXB4|KCNQ4|HOXB8|HOXB7|TP53|HOXB6|TSHZ3|PRKDC|EPAS1|TSHZ1|FUT10|FOXG1|PDGFA|GATA4|GATA2|EPB41L5|C5|C6|T|RACGAP1|CHST11|RDH10|TTPA|MYO6|HOXC5|ALX4|ALX1|JAG2|FZD3|ICMT|SETDB1|XRCC2|LIF|SMARCA5|PBX2|GRIN2B|PBX1|BST1|…
16481	2.4392e-07	2.637e-05	262	501	5834	14147	negative regulation of transcription	ZNF177|ZNF174|IKZF1|SLA2|IKZF4|KAT5|EPC1|SOX9|HOXA7|SOX6|TP63|SOX5|HES7|MEF2C|ZNF281|RFX3|RUNX2|DKK3|EREG|EID1|HOXB4|TXNIP|TP53|L3MBTL1|CTBP1|FOXG1|SUPT4H1|MTDH|DEDD2|PRDM16|ALX1|HOXC8|ZBTB7A|WWTR1|SMARCA5|NR0B2|SMARCA2|ST18|PKIA|ID2|TNFSF4|ID1|SNAI2|PKIG|HRG|ZNF136|HOXD8|NODAL|BAP1|PTPRU|FOXE1|SUV39H1|PTPRO|TCF21|BRCA1|TFCP2L1|CTCF|PTPRK|GLI3|ING4|PCM1|HEY1|NKRF|SUFU|HEY2|CHMP1A|MLX|NELFB|JARID2…
45892	2.6909e-07	2.8644e-05	215	401	5834	14147	negative regulation of transcription, DNA-dependent	ZNF177|ZNF174|IKZF1|SLA2|IKZF4|KAT5|EPC1|SOX9|HOXA7|SOX6|TP63|SOX5|HES7|MEF2C|ZNF281|EID1|HOXB4|TXNIP|TP53|CTBP1|FOXG1|SUPT4H1|MTDH|PRDM16|ALX1|HOXC8|ZBTB7A|WWTR1|SMARCA5|NR0B2|SMARCA2|ST18|PKIA|ID2|TNFSF4|ID1|SNAI2|PKIG|ZNF136|HOXD8|NODAL|BAP1|FOXE1|SUV39H1|TCF21|TFCP2L1|CTCF|GLI3|ING4|HEY1|SUFU|HEY2|CHMP1A|MLX|JARID2|LMCD1|HELLS|ZHX3|SIRT4|SIRT5|SIRT7|PROX1|PAX5|ZHX1|SIRT1|SIRT3|RIPPLY1|NCOR1|N…
23056	2.9938e-07	3.1385e-05	159	284	5834	14147	positive regulation of signaling process	KLB|SLC35B2|CNTF|TRAF3IP2|GOLT1B|CSF1|POP1|CD80|ITSN1|PEBP1|UBE3A|TNF|FGF2|CARF|ABRA|IGF1R|GJA1|TBK1|BMPER|FGF9|AKT2|TNFSF11|LGALS9|MAP3K7|IL6R|EIF2A|LHCGR|TICAM2|PRKCB|ADIPOQ|WNT5A|SHISA5|MIF|MID1|AR|TRIM13|MAL|UBE2V1|IL6ST|NOTCH2|LPAR1|ADRB2|RASGRP4|RPF1|TSPAN6|MIER1|FADD|LYN|KL|NDFIP2|NDFIP1|NEK6|INSR|CAV1|IGF2|EIF2AK3|LIF|TNFRSF10B|IGF1|IL3|MAVS|FGF19|UBE2N|REL|CD27|TAB2|TCF4|TMEM9B|ADA|GPR26…
51253	3.1454e-07	3.2482e-05	218	408	5834	14147	negative regulation of RNA metabolic process	ZNF177|ZNF174|IKZF1|SLA2|IKZF4|KAT5|AKT2|EPC1|SOX9|HOXA7|SOX6|TP63|SOX5|HES7|MEF2C|ZNF281|EID1|HOXB4|TXNIP|TP53|CTBP1|FOXG1|SUPT4H1|MTDH|PRDM16|ALX1|HOXC8|ZBTB7A|WWTR1|SMARCA5|NR0B2|SMARCA2|ST18|PKIA|ID2|TNFSF4|ID1|SNAI2|PKIG|ZNF136|HOXD8|NODAL|BAP1|FOXE1|SUV39H1|TCF21|TFCP2L1|CTCF|GLI3|ING4|HEY1|SUFU|HEY2|CHMP1A|MLX|JARID2|LMCD1|HELLS|ZHX3|SIRT4|SIRT5|SIRT7|PROX1|PAX5|ZHX1|SIRT1|SIRT3|RIPPLY1|NC…
32879	4.7767e-07	4.8603e-05	370	740	5834	14147	regulation of localization	ATF1|CNTF|SERPINE2|POP1|LST1|SERPINE1|AQP2|NUDT4|ICAM1|PSMD9|GJA1|EDNRA|AKT2|LIPG|KDR|TNFSF11|AKT1|ARFIP1|HOXA7|PRKCI|CACNA2D1|RFX3|UNC5C|PRKCA|MIF|GAPVD1|PASK|SYTL4|CD2AP|SYTL2|UHMK1|BTC|NISCH|STX1B|RFX6|BIN1|PRKCQ|TRIB3|AGTR2|TRIB1|CBLL1|STXBP1|MYCBP2|PDGFB|NEDD4L|PDGFA|PIK3R1|GATA2|ARPP19|PKHD1|EPB41L5|C5|RRAS|MYO6|DPH3|PLCG2|SCAI|JAG2|LYN|ABCA1|MSR1|WWTR1|STAT5B|ABCA2|NDFIP2|RABGAP1L|JAG1|NDF…
6793	5.1008e-07	5.0417e-05	463	947	5834	14147	phosphorus metabolic process	GMFB|RAX|MYLK|TBK1|SCP2|AKT3|CDK20|PROK2|PIP4K2A|AKT1|PRKACB|PROK1|PRKCI|PRKCH|CSNK2A1|PRKCB|PRKCE|DAPK2|HUS1|PRKCA|FRS2|PASK|BCR|TYRO3|PRKCQ|PRKD1|MTMR2|MTMR3|PRKDC|CTBP1|MTMR6|C5|PTPMT1|PIP5K1B|LYN|CDK17|CDK19|SRMS|EIF2AK1|EIF2AK3|EIF2AK2|TOLLIP|CDK12|CDK14|CDK15|CDK16|SMG1|PRKAG1|IKBKB|DSTYK|FASTK|PBK|RIOK2|JAK2|JAK1|DUSP4|DUSP5|RPS6KL1|DUSP2|DUSP3|DUSP1|BAZ1B|DUSP9|DUSP6|DUSP7|SDHAF2|RARA|DLD…
6796	5.1008e-07	5.0417e-05	463	947	5834	14147	phosphate metabolic process	GMFB|RAX|MYLK|TBK1|SCP2|AKT3|CDK20|PROK2|PIP4K2A|AKT1|PRKACB|PROK1|PRKCI|PRKCH|CSNK2A1|PRKCB|PRKCE|DAPK2|HUS1|PRKCA|FRS2|PASK|BCR|TYRO3|PRKCQ|PRKD1|MTMR2|MTMR3|PRKDC|CTBP1|MTMR6|C5|PTPMT1|PIP5K1B|LYN|CDK17|CDK19|SRMS|EIF2AK1|EIF2AK3|EIF2AK2|TOLLIP|CDK12|CDK14|CDK15|CDK16|SMG1|PRKAG1|IKBKB|DSTYK|FASTK|PBK|RIOK2|JAK2|JAK1|DUSP4|DUSP5|RPS6KL1|DUSP2|DUSP3|DUSP1|BAZ1B|DUSP9|DUSP6|DUSP7|SDHAF2|RARA|DLD…
40007	5.3213e-07	5.1857e-05	121	208	5834	14147	growth	CYFIP1|APP|CNTF|DGKD|CSF1|SERPINE1|IHH|UBE3A|HOXA11|GJA1|FGF7|SALL1|PLAU|ZMIZ1|AKT1|NBN|SOX9|HOXA5|WHSC1L1|IGFBP1|ATP6V0E1|G6PC|ST6GAL2|WNT5A|ARID5B|TM4SF4|PRLR|SOX10|EREG|AR|PYGO2|BIN3|PRKCQ|TP53|LY6E|NOTCH2|NDRG4|DDX5|CNP|PDGFB|PSEN2|CACNA1A|PSEN1|FOXO3|RASGRP4|SLC9A1|KLK6|CCNB1|CHST11|RDH10|NDN|SOCS5|WDTC1|SMAD2|SMAD4|SMAD3|ICMT|SETDB1|CAV3|GDF2|INHBB|IGF1|GDF6|ESR1|INHBC|DCLK1|BMP6|INHBE|BMP3…
10647	5.8908e-07	5.6609e-05	221	417	5834	14147	positive regulation of cell communication	SLC35B2|CNTF|TRAF3IP2|ITSN1|ABRA|GJA1|TBK1|AKT2|TNFSF11|LGALS9|TP63|SOX4|EIF2A|PRKCB|MIF|EREG|AR|TRIM13|CD226|PDGFB|LPAR1|TGFA|KLK6|TSPAN6|MIER1|FADD|LYN|NDFIP2|JAG1|NDFIP1|INSR|IGF2|GDF2|EIF2AK3|LIF|IGF1|GDF6|GIPC1|REL|CD27|TMEM9B|ADA|ACVRL1|GPR26|SLC44A2|CD3E|LITAF|EDA2R|RPTOR|ING2|CASP10|FCER1A|RAC1|JAK2|LMCD1|IL11|SYK|NCOA3|NFAM1|RHOC|F3|ZDHHC17|RHOA|IL1A|ADRB3|CCKBR|EXOC4|GAS1|HCLS1|TLR6|TLR…
7399	6.3725e-07	6.0399e-05	558	1162	5834	14147	nervous system development	ATF1|CYFIP1|CNTF|PGAP1|GMFB|SERPINE2|MYT1L|RAX|XYLT1|GLDN|NDST1|GJA1|ALCAM|DPYSL5|DPYSL3|STMN1|AKT1|HOXA1|MEF2A|PRKCI|MBNL1|MEF2C|UNC5B|UNC5C|PRKCA|FRS2|HPCAL4|DKK1|SOX10|BCR|MAP1B|FEZ1|PARD3|RUFY3|FEZ2|PRKCQ|AGTR2|ATF5|HOXB8|PRKDC|DHH|GATA2|SLC5A3|UGT8|GRIN2A|T|PRDM16|PDGFC|MYO6|ALX1|HOXC8|NKX2-2|JAG2|GSTM3|NGFR|FZD3|JAG1|CADM1|FZD4|FZD7|PBX1|POU6F1|VANGL2|GJB1|PPT1|STRN|HOXD3|HRG|BTG4|BTG2|ADM|…
51247	7.3318e-07	6.8552e-05	170	310	5834	14147	positive regulation of protein metabolic process	CNTF|CSF1|CD80|EIF4A3|HP|FGF1|TNF|FGF2|CDC14B|PSMD8|PSMD9|CCND3|RASSF1|GJA1|FGF7|EDNRA|CCND2|FNTA|CCND1|PSMD5|CDH1|AKT2|CDC27|FBXO4|ADORA1|AKT1|EP300|NBN|BTRC|IL6R|SKP1|EPM2A|PIAS3|ANAPC7|ADIPOQ|WNT5A|AIP|PRKCA|MIF|FOXP3|PIAS1|UHMK1|ADAM18|ADAM17|PSME3|TRIB3|NHLRC1|IL6ST|TRIB1|TRIB2|TP53|ANAPC1|PSMD10|VCP|PSMD12|DNMT1|PSMD11|PSMD13|RNF180|EIF5A2|KLK3|PSEN1|HSPBP1|RPF1|CCNB1|C6|DVL2|DVL3|TNFRSF14|…
35468	7.6304e-07	7.0393e-05	205	384	5834	14147	positive regulation of signaling pathway	SLC35B2|CNTF|TRAF3IP2|ITSN1|ABRA|GJA1|TBK1|TNFSF11|LGALS9|TP63|SOX4|PRKCB|MIF|EREG|AR|TRIM13|CD226|PDGFB|LPAR1|TGFA|KLK6|TSPAN6|MIER1|FADD|LYN|NDFIP2|JAG1|NDFIP1|INSR|IGF2|GDF2|LIF|IGF1|GDF6|GIPC1|REL|CD27|TMEM9B|ADA|ACVRL1|GPR26|SLC44A2|CD3E|LITAF|EDA2R|RPTOR|ING2|CASP10|FCER1A|RAC1|JAK2|LMCD1|IL11|SYK|NCOA3|NFAM1|RHOC|F3|ZDHHC17|RHOA|IL1A|ADRB3|EXOC4|GAS1|HCLS1|TLR6|TLR5|TLR4|CD44|TLR2|HBEGF|SL…
9967	7.9342e-07	7.2232e-05	155	279	5834	14147	positive regulation of signal transduction	KLB|SLC35B2|CNTF|TRAF3IP2|GOLT1B|CSF1|CD80|ITSN1|PEBP1|UBE3A|TNF|FGF2|CARF|ABRA|IGF1R|GJA1|TBK1|BMPER|FGF9|AKT2|TNFSF11|LGALS9|MAP3K7|IL6R|EIF2A|LHCGR|TICAM2|PRKCB|ADIPOQ|WNT5A|SHISA5|MIF|MID1|AR|TRIM13|MAL|UBE2V1|IL6ST|NOTCH2|LPAR1|ADRB2|RASGRP4|RPF1|TSPAN6|MIER1|FADD|LYN|KL|NDFIP2|NDFIP1|NEK6|INSR|CAV1|IGF2|EIF2AK3|LIF|TNFRSF10B|IGF1|IL3|MAVS|FGF19|UBE2N|REL|CD27|TAB2|TCF4|TMEM9B|ADA|GPR26|SLC4…
16192	8.8078e-07	7.9144e-05	302	594	5834	14147	vesicle-mediated transport	ITSN2|APP|TFRC|POP1|ITSN1|GCC2|FNBP1L|GOLGA3|RABGEF1|OPHN1|CPNE1|BCAP29|VPS35|CPNE3|AP1S3|UNC13B|GABARAPL2|CUBN|PRKCI|UNC13A|FNBP1|COG5|COG4|COG3|AP1B1|COG2|SCAMP1|GAPVD1|SYTL4|ANK1|SCAMP2|SYTL2|RUFY1|DOPEY2|STX1B|ARC|BIN1|ZW10|PREB|KDELR2|KDELR3|KIF20A|LLGL1|BLZF1|LLGL2|CDC42SE1|LRPAP1|LMAN2L|SAR1B|STXBP1|VPS26A|SNX3|SNX1|SNX2|SCFD2|MYO6|BLOC1S3|VTI1A|STXBP5|RAB11FIP3|SEC31B|SPTBN2|SEC31A|VTI1B|…
9653	9.4417e-07	8.3753e-05	585	1226	5834	14147	anatomical structure morphogenesis	ATF1|CYFIP1|CNTF|POP1|SERPINE1|RAX|FGFRL1|NDST1|GJA1|ALCAM|SCP2|SOX17|DPYSL5|ZMIZ1|GJA5|PROK2|HOXA1|HOXA7|JUNB|HOXA5|HOXA4|HES7|CCBE1|PRKCI|MBNL1|UNC5B|UNC5C|PRKCA|FRS2|DICER1|DKK1|SOX10|DKK3|AR|BIN3|SPINT1|PRKAR1A|MAP1B|MYL2|FEZ1|PARD3|FEZ2|HOXB4|TBPL1|PRKCQ|AGTR2|HOXB8|HOXB7|HOXB6|ENPEP|PRKDC|PDGFB|PDGFA|GATA4|GJC1|EPB41L5|T|CHST11|RDH10|MYO6|ALX4|ALX1|HOXC8|JAG2|NGFR|FZD3|JAG1|TIPARP|MCAM|RAB3…
42127	9.795e-07	8.5787e-05	419	853	5834	14147	regulation of cell proliferation	CNTF|SERPINE1|RAX|FGFRL1|GJA1|ZMIZ1|PROK1|HOXA5|CXADR|DDX11|PRKCA|LDOC1|FRS2|AR|TXNIP|PRKCQ|ATF3|SKAP2|CTBP1|PDGFB|PDGFA|GATA4|CIAO1|T|CHST11|BLOC1S2|PDGFC|SSR1|ICOS|JAG2|LYN|NGFR|JAG1|NDFIP1|ICMT|EIF2AK1|FZD7|EIF2AK2|CDC6|PBX1|FOSL2|TNFSF4|GJB6|STRN|HRG|ADA|BTG4|BTG2|BTG1|ASH2L|ADM|ARHGAP5|ING1|GLI3|ING4|ING5|CHL1|HEY2|TIMP2|CTLA4|JAK2|JARID2|TESC|SIRT1|F3|GNL3|RARA|RARB|GAS1|HCLS1|PPARG|CDC123|…
32502	1.0407e-06	9.0005e-05	1449	3229	5834	14147	developmental process	ATF1|PGAP1|GMFB|TFRC|POP1|F11R|SPIB|NDST1|SCP2|DPYSL5|DPYSL3|AKT1|HES7|KRTDAP|MEF2A|CCBE1|MEF2C|CXADR|UNC5B|RFX3|UNC5C|FRS2|UNC5D|DICER1|HPCAL4|ISL1|BCR|AR|EID1|RFX6|SPINT1|PRKAR1A|MYL2|FEZ1|RUFY3|FEZ2|TXNIP|TBPL1|AGTR2|ATF5|SF1|DHH|PDGFB|PDGFA|GATA5|GATA4|GATA2|SLC5A3|EPB41L5|UGT8|GRIN2A|C5|C6|T|RDH10|PDGFC|MYO6|PPARGC1A|ZBTB7A|ZNF267|JAG2|LYN|GSTM3|NGFR|JAG1|CADM1|TIPARP|ZNF260|PBX3|EIF2AK3|PBX…
45893	1.1653e-06	9.9538e-05	260	504	5834	14147	positive regulation of transcription, DNA-dependent	ATF1|APP|EHF|MAML1|IKZF1|ABRA|KAT5|SOX17|ZMIZ1|AKT2|EPC1|HOXA1|SOX9|HOXA7|SOX6|ATXN7L3|JUNB|HOXA5|TP63|SOX4|SOX5|SMARCC1|MEF2C|EBF3|SOX10|MED6|RUNX1|AR|MAML3|CLOCK|TP53|SF1|PRKDC|EPAS1|SUPT4H1|GATA4|GATA2|SEC14L2|T|BLOC1S2|PRDM16|MYO6|ALX4|ALX1|TP53BP1|PPARGC1A|PPARGC1B|NKX2-2|STAT5A|WWTR1|STAT5B|EGR2|BCL11B|LIF|NFATC3|PBX2|NFATC2|IGF1|TRERF1|SMARCA2|PBX1|MLLT10|REL|TDGF1|NODAL|VSX2|TP73|ZNF496|C…
10558	1.1986e-06	0.00010113	304	600	5834	14147	negative regulation of macromolecule biosynthetic process	ZNF177|ZNF174|EIF4A3|IKZF1|SLA2|IKZF4|KAT5|EPC1|SOX9|HOXA7|SOX6|TP63|SOX5|HES7|TIPIN|MEF2C|IMP3|ZNF281|HUS1|RFX3|PRKCA|RUNX2|DKK3|EREG|EID1|HOXB4|TXNIP|TRIB2|TP53|L3MBTL1|CTBP1|FOXG1|SUPT4H1|MTDH|DEDD2|FXR1|INPP5D|PRDM16|ALX1|HOXC8|ZBTB7A|WWTR1|EIF2AK1|EIF2AK3|SMARCA5|CDC6|NR0B2|SMARCA2|ST18|AGO4|PKIA|ID2|TNFSF4|AGO1|ID1|SNAI2|PKIG|HRG|ZNF136|HOXD8|NODAL|BAP1|PTPRU|FOXE1|SUV39H1|PTPRO|TCF21|BRCA1…
48869	1.2428e-06	0.0001036	799	1717	5834	14147	cellular developmental process	ATF1|POP1|F11R|SPIB|DPYSL5|AKT1|KRTDAP|MEF2A|MEF2C|CXADR|UNC5B|RFX3|UNC5C|FRS2|DICER1|AR|EID1|RFX6|MYL2|FEZ1|RUFY3|FEZ2|TXNIP|TBPL1|ATF5|SF1|DHH|GATA5|GATA4|GATA2|EPB41L5|GRIN2A|T|RDH10|MYO6|PPARGC1A|ZBTB7A|JAG2|LYN|GSTM3|NGFR|JAG1|CADM1|TIPARP|EIF2AK3|PBX1|HRNR|VANGL2|STRN|DZIP1|HRG|BHLHE41|TFCP2L1|SHB|HEY2|FLVCR1|NEFL|JAK2|ZNF488|MYOG|SS18|WNT9B|EMP1|SIRT1|DYNLL2|DUSP6|MMP14|KCNMA1|MMP19|PPARG|…
6468	1.2725e-06	0.00010482	328	653	5834	14147	protein amino acid phosphorylation	APP|GMFB|RAX|MYLK|RPS6KA3|RPS6KA6|RPS6KA5|TBK1|RPS6KA2|AKT3|KDR|PDK4|CDK20|PROK2|PDK3|AKT1|EPHB2|PRKACB|PROK1|EIF2A|EPHA5|ACVR1|EPHA4|PRKCI|EPHA7|PRKCH|EPHA6|MUSK|CSNK2A1|PRKCB|PRKCE|DAPK2|HUS1|PRKCA|FRS2|PASK|UHMK1|BCR|SIK3|TYRO3|ULK2|PRKCQ|TRIB3|PRKD1|SIK2|ALPK1|CDS1|PRKDC|CTBP1|TXK|TGFA|NLK|TTBK1|TTBK2|C5|NUAK1|STK38L|KIAA1804|TRPM6|SPTBN1|STAT5A|LYN|CDK17|CDK19|SRMS|INSR|EIF2AK1|GDF2|EIF2AK3|…
45597	1.3842e-06	0.00011267	143	256	5834	14147	positive regulation of cell differentiation	FOXA1|CD86|CNTF|CD83|SERPINE2|CSF1|CD80|IHH|IKZF1|GIMAP5|ETS1|FGF2|HOXA11|CDH4|TNFSF11|AKT1|EP300|EPHB2|IL6R|JUNB|HOXA5|ACVR1|IL4R|WNT5B|IGFBP3|CTNNBIP1|FNDC3B|ISLR2|PIAS1|RUNX1|BTC|MAP1B|IL6ST|CNP|TSHZ3|DLX5|FOXG1|GATA4|FOXO3|RTN4|SOCS3|EPB41L5|TRPM2|SCIN|INPP5D|SKIL|SOCS5|BCL9L|NKX2-2|WNT4|STAT5A|SMAD2|MSR1|NGFR|WWTR1|STAT5B|SMAD4|ZFHX3|SMAD3|JAG1|BDNF|VDR|XRCC2|LIF|SMAD9|NFKB1|BMP6|BMP2|SYNJ1|…
30154	1.5985e-06	0.0001286	778	1671	5834	14147	cell differentiation	ATF1|POP1|F11R|SPIB|DPYSL5|AKT1|KRTDAP|MEF2A|MEF2C|CXADR|UNC5B|RFX3|UNC5C|FRS2|DICER1|AR|EID1|RFX6|MYL2|FEZ1|RUFY3|FEZ2|TXNIP|TBPL1|ATF5|SF1|DHH|GATA5|GATA4|GATA2|EPB41L5|GRIN2A|T|RDH10|MYO6|PPARGC1A|ZBTB7A|JAG2|LYN|GSTM3|NGFR|JAG1|CADM1|TIPARP|EIF2AK3|PBX1|HRNR|STRN|DZIP1|HRG|BHLHE41|TFCP2L1|SHB|HEY2|FLVCR1|NEFL|JAK2|ZNF488|MYOG|WNT9B|EMP1|SIRT1|DYNLL2|DUSP6|MMP14|KCNMA1|MMP19|PPARG|DLD|MDFI|VAM…
51254	1.6357e-06	0.00012902	262	510	5834	14147	positive regulation of RNA metabolic process	ATF1|APP|EHF|MAML1|IKZF1|ABRA|KAT5|SOX17|ZMIZ1|AKT2|EPC1|HOXA1|SOX9|HOXA7|SOX6|ATXN7L3|JUNB|HOXA5|TP63|SOX4|SOX5|SMARCC1|MEF2C|EBF3|SOX10|MED6|RUNX1|AR|MAML3|CLOCK|TP53|SF1|PRKDC|EPAS1|SUPT4H1|GATA4|GATA2|SEC14L2|T|BLOC1S2|PRDM16|MYO6|ALX4|ALX1|TP53BP1|PPARGC1A|PPARGC1B|NKX2-2|STAT5A|WWTR1|STAT5B|EGR2|BCL11B|LIF|NFATC3|PBX2|NFATC2|IGF1|TRERF1|SMARCA2|PBX1|MLLT10|REL|TDGF1|NODAL|VSX2|TP73|ZNF496|C…
35556	1.641e-06	0.00012902	409	834	5834	14147	intracellular signal transduction	ITSN1|NDST1|HTR6|HTR7|TBK1|AKT2|PROK2|AKT1|PRKACB|PROK1|DAPK2|PRKCA|FRS2|NISCH|ADCY9|RABL3|AGTR2|AGAP1|ABR|C5|RHOT1|RREB1|ABCA1|BRAP|HOMER1|EIF2AK3|ARF3|ARF1|GPR26|ARHGAP1|PRKAG2|ADM|ARHGAP5|ARHGAP6|IKBKB|JAK2|TEAD1|TEAD3|JAK1|DUSP4|SS18|DUSP2|DUSP3|RRAS2|DUSP9|DUSP6|MRAS|RAPGEF2|TLR10|RAPGEF5|RAPGEF6|ARF5|MDFI|ARF6|PTAFR|ADCY3|ADCY2|ADCY1|ADCY7|ADCY6|ADCY5|ARFRP1|NRAS|FARP2|CDKN2A|AGT|RABIF|RAB3…
51094	1.7339e-06	0.00013479	186	347	5834	14147	positive regulation of developmental process	ATF1|FOXA1|CD86|CNTF|CD83|SERPINE2|CSF1|CD80|SERPINE1|IHH|IKZF1|GIMAP5|FGF1|TNF|ETS1|FGF2|FGF3|HOXA11|AMOT|GJA1|CDH4|FGF9|TNFSF11|AKT1|EP300|EPHB2|IL6R|JUNB|HOXA5|ACVR1|IL4R|WNT5B|IGFBP3|CTNNBIP1|WNT5A|FNDC3B|VASH2|ISLR2|PRKCA|FRS2|PIAS1|RUNX1|BTC|MAP1B|IL6ST|CNP|TSHZ3|DLX5|FOXG1|CHRNA7|C5AR1|GATA4|ADRB2|GATA2|FOXO3|RTN4|SOCS3|EPB41L5|TRPM2|C5|CCNB1|C6|SCIN|INPP5D|SKIL|WNT2|SOCS5|BCL9L|NKX2-2|WNT…
32270	2.157e-06	0.00016446	160	293	5834	14147	positive regulation of cellular protein metabolic process	CNTF|CSF1|CD80|EIF4A3|HP|FGF1|TNF|FGF2|CDC14B|PSMD8|PSMD9|CCND3|RASSF1|FGF7|EDNRA|CCND2|FNTA|CCND1|PSMD5|CDH1|AKT2|CDC27|FBXO4|ADORA1|AKT1|EP300|NBN|BTRC|IL6R|SKP1|EPM2A|PIAS3|ANAPC7|ADIPOQ|AIP|PRKCA|MIF|FOXP3|PIAS1|UHMK1|ADAM18|ADAM17|PSME3|TRIB3|NHLRC1|IL6ST|TRIB1|TRIB2|TP53|ANAPC1|PSMD10|VCP|PSMD12|DNMT1|PSMD11|PSMD13|RNF180|EIF5A2|PSEN1|HSPBP1|CCNB1|C6|DVL2|DVL3|TNFRSF14|PSMF1|ATG7|PPARGC1A|L…
45595	2.163e-06	0.00016446	282	555	5834	14147	regulation of cell differentiation	ATF1|CNTF|SERPINE2|XYLT1|IKZF1|TCL1A|TNFSF11|AKT1|SOX9|EPHB2|HOXA7|JUNB|HOXA5|TP63|SOX5|ACVR1|FNDC3B|RC3H1|ISLR2|DICER1|DKK1|EREG|RUNX1|BTC|AR|MAP1B|FEZ1|RUFY3|TRIB3|ATF5|TRIB2|TP53|L3MBTL1|TSHZ3|FOXG1|GATA4|KLK6|EPB41L5|TRPM2|INPP5D|PRDM16|ICOS|ZBTB7A|NKX2-2|STAT5A|ABCA1|MSR1|NGFR|WWTR1|STAT5B|JAG1|NDFIP1|ABCA5|XRCC2|LIF|IGF1|PBX1|STAR|ID2|CD27|HOXD3|HRG|NODAL|ADA|ITM2C|ROBO2|BTG1|PTPRQ|IL27|GLI…
7167	2.2197e-06	0.00016693	186	348	5834	14147	enzyme linked receptor protein signaling pathway	KLB|DGKD|UBE2D3|ZFAND5|PLAT|IRS2|FGF1|FGF2|FGF3|IGF1R|NDST1|FGF7|RPS6KA5|FNTA|FGF9|AKT2|GRB10|KDR|AKT1|EPHB2|MAP3K7|EPHA5|IGFBP1|ACVR1|EPHA4|PDGFRA|EPHA7|SMARCC1|EPHA6|MSX2|MUSK|ARID5B|FRS2|LIFR|PRLR|EREG|ADAM18|AR|ADCYAP1|DOK1|ADAM17|DOK4|CD8B|TXNIP|MAL|ROR1|IL6ST|ADCYAP1R1|SHC3|CNP|PXN|PDGFB|PIK3R3|PDGFA|CACNA1A|GATA4|LTBP2|PIK3R1|ADRB2|NLK|RASGRP4|SOCS2|FUT8|SGPL1|T|PDGFC|EIF4EBP2|NDN|SOCS7|SP…
45944	2.4121e-06	0.00017637	206	391	5834	14147	positive regulation of transcription from RNA polymerase II promoter	ATF1|APP|MAML1|IKZF1|ABRA|ZMIZ1|AKT2|EPC1|HOXA1|SOX9|HOXA7|SOX6|JUNB|HOXA5|TP63|SOX5|SMARCC1|MEF2C|SOX10|MED6|RUNX1|AR|MAML3|CLOCK|TP53|SF1|PRKDC|EPAS1|SUPT4H1|GATA4|GATA2|T|BLOC1S2|MYO6|ALX4|ALX1|PPARGC1A|PPARGC1B|NKX2-2|STAT5A|WWTR1|STAT5B|EGR2|BCL11B|LIF|NFATC3|PBX2|NFATC2|IGF1|SMARCA2|PBX1|MLLT10|TDGF1|NODAL|VSX2|CSRNP3|BRCA1|GLI3|MED17|MED12|MED13|HNF4A|TEAD1|MYOG|IL11|SREBF1|SS18|NCOA6|NCOA…
44260	2.4162e-06	0.00017637	1563	3508	5834	14147	cellular macromolecule metabolic process	ATF1|GMFB|POP1|POP4|ALKBH8|NDST1|TBK1|SCP2|ALKBH1|AKT2|AKT3|AKT1|PRKACB|HEMK1|SECISBP2|FRS2|PHKA1|CD2AP|BCR|LARS2|ASPHD1|FEZ1|SF1|TARSL2|GATA4|C12ORF65|DEDD2|RNF217|ATG7|PRPF38B|PRPF38A|TIPARP|EIF2AK1|EIF2AK3|EIF2AK2|PBX4|MAGOHB|AGO4|AGO1|NMT1|DZIP3|RNF220|PRKAG1|PRKAG2|MED17|MED12|CHAF1B|MED13|OLR1|JAK2|JAK1|DUSP4|CHST9|DUSP5|DUSP2|RMI2|DUSP3|CNOT6L|DUSP1|FOS|MED27|BAZ1B|DUSP9|DUSP6|DUSP7|MED23|…
9890	2.4216e-06	0.00017637	315	628	5834	14147	negative regulation of biosynthetic process	ZNF177|ZNF174|EIF4A3|IKZF1|SLA2|IKZF4|EDNRA|KAT5|EPC1|SOX9|HOXA7|SOX6|TP63|SOX5|HES7|TIPIN|MEF2C|IMP3|ZNF281|HUS1|RFX3|PRKCA|RUNX2|DKK3|EREG|EID1|HOXB4|TXNIP|TRIB3|TRIB2|TP53|L3MBTL1|CTBP1|FOXG1|SUPT4H1|PDGFB|PDGFA|MTDH|DEDD2|FXR1|INPP5D|PRDM16|ALX1|HOXC8|ZBTB7A|WWTR1|EIF2AK1|EIF2AK3|SMARCA5|CDC6|NR0B2|SMARCA2|ST18|AGO4|PKIA|ID2|TNFSF4|AGO1|ID1|SNAI2|PKIG|HRG|ZNF136|HOXD8|NODAL|BAP1|PTPRU|FOXE1|S…
45934	2.8367e-06	0.00020445	285	563	5834	14147	negative regulation of nucleobase, nucleoside, nucleotide and nucleic acid metabolic process	ZNF177|ZNF174|IKZF1|SLA2|IKZF4|EDNRA|KAT5|AKT2|EPC1|SOX9|HOXA7|SOX6|TP63|SOX5|HES7|TIPIN|MEF2C|ZNF281|HUS1|RFX3|RUNX2|DKK3|EREG|EID1|HOXB4|TXNIP|TP53|L3MBTL1|CTBP1|FOXG1|SUPT4H1|MTDH|DEDD2|PRDM16|ALX1|HOXC8|ZBTB7A|WWTR1|NDFIP1|SMARCA5|CDC6|NR0B2|SMARCA2|ST18|PKIA|ID2|TNFSF4|ID1|SNAI2|PKIG|HRG|ZNF136|RAD18|HOXD8|NODAL|BAP1|PTPRU|FOXE1|SUV39H1|PTPRO|TCF21|BRCA1|TFCP2L1|CTCF|PTPRK|BRCA2|GLI3|ING4|PC…
31327	4.2659e-06	0.00030429	309	618	5834	14147	negative regulation of cellular biosynthetic process	ZNF177|ZNF174|EIF4A3|IKZF1|SLA2|IKZF4|EDNRA|KAT5|EPC1|SOX9|HOXA7|SOX6|TP63|SOX5|HES7|TIPIN|MEF2C|IMP3|ZNF281|HUS1|RFX3|PRKCA|RUNX2|DKK3|EREG|EID1|HOXB4|TXNIP|TRIB3|TRIB2|TP53|L3MBTL1|CTBP1|FOXG1|SUPT4H1|PDGFB|PDGFA|MTDH|DEDD2|FXR1|INPP5D|PRDM16|ALX1|HOXC8|ZBTB7A|WWTR1|EIF2AK1|EIF2AK3|SMARCA5|CDC6|NR0B2|SMARCA2|ST18|AGO4|PKIA|ID2|TNFSF4|AGO1|ID1|SNAI2|PKIG|HRG|ZNF136|HOXD8|NODAL|BAP1|PTPRU|FOXE1|S…
31399	4.326e-06	0.00030542	195	370	5834	14147	regulation of protein modification process	CNTF|PSMD8|PSMD9|RASSF1|EDNRA|PSMD5|AKT2|CDC27|FBXO4|BTRC|TRIM21|SKP1|PRKCE|PRKCA|MIF|PRKAR1A|PSME3|TRIB3|NHLRC1|TP53|VPS28|PDGFB|PDGFA|IL22RA2|C6|PRKAR2A|PDGFD|PSMF1|KIAA1804|ATG7|PPARGC1A|N4BP1|LYN|NDFIP2|NDFIP1|INSR|EIF2AK1|GDF2|LIF|IGF1|GDF6|CCDC88C|TDGF1|TP73|PRKAG2|BRCA1|CTCF|BMI1|CD3E|PPP2R4|FCER1A|JAK2|JARID2|IL11|ZER1|SYK|PAX5|MDFIC|CNKSR3|HCLS1|TLR6|TLR4|RAPGEF3|MDFI|CD44|FAM129A|AKAP5|…
70727	4.4479e-06	0.00030911	227	439	5834	14147	cellular macromolecule localization	IPO11|ARL6IP1|GCC2|ABRA|PEX26|HERC2|BCAP29|LONP2|AKT1|ARFIP1|AP1S3|SEC62|SIL1|SEC63|NUP214|PRKCI|COG3|AP1B1|COG2|IMP4|SYTL5|SYTL4|SYTL3|SYTL2|STX1B|MIP|PARD3|ZW10|TXNIP|KDELR2|NUP98|KDELR3|TP53|BLZF1|SF1|SAR1B|FUT10|PTTG1IP|SYNGR1|SNX1|SNX2|GRPEL1|MYO6|GRPEL2|VTI1A|SSR1|SNX9|SPTBN1|EXPH5|VTI1B|ICMT|SYNRG|RAB3IP|RANBP17|STAM|GIPC1|ID1|MRAP2|PTPRU|PPP1R10|CLTC|PTPRO|STON1|CLTB|AP4E1|CHM|STON2|PTPRK…
9792	4.4675e-06	0.00030911	194	368	5834	14147	embryonic development ending in birth or egg hatching	NDST1|GJA1|EDNRA|ZMIZ1|AKT1|HOXA7|SOX6|JUNB|HOXA5|HOXA4|SOX5|HES7|ACVR1|SLC34A2|CUBN|MBNL1|SOX10|AR|SPINT1|HOXB4|HOXB8|HOXB7|TP53|HOXB6|TSHZ3|PRKDC|EPAS1|GATA4|GATA2|EPB41L5|C5|C6|T|CHST11|RDH10|TTPA|HOXC5|ALX4|ALX1|FZD3|ICMT|SETDB1|XRCC2|LIF|GRIN2B|PBX1|VANGL2|GJB3|NMT1|GRB2|HOXD4|HOXD3|TDGF1|NODAL|ADA|ACVRL1|PTPRR|ELL|C2CD3|PTPRQ|ADM|BRCA2|MEOX2|PCSK5|GLI3|SUFU|FLVCR1|NCOA6|NOG|EN1|PROX1|RGMA|P…
43009	4.7641e-06	0.00032636	192	364	5834	14147	chordate embryonic development	ZFAND5|HP|PRDM1|ARHGAP35|AMOT|NDST1|GJA1|EDNRA|COL4A3BP|FGF9|POFUT1|ZMIZ1|CDH1|CFL1|AKT1|EP300|NBN|HOXA7|SOX6|MAP3K7|JUNB|HOXA5|HOXA4|SOX5|HES7|EOMES|ACVR1|SLC34A2|PDGFRA|CUBN|MBNL1|FBXW8|LMO4|WNT5A|ADAM10|TSC1|SOX10|AR|PYGO2|SPINT1|HOXB4|HOXB8|HOXB7|TP53|HOXB6|LY6E|GCM1|TSHZ3|PRKDC|EPAS1|CUL3|PSEN2|GATA4|PSEN1|GATA2|SOCS3|EPB41L5|C5|FUT8|C6|BCL2L11|T|CHST11|DEAF1|MAN2A1|RDH10|TTPA|HOXC5|DVL2|ALX…
10605	4.9891e-06	0.00033843	395	810	5834	14147	negative regulation of macromolecule metabolic process	ZNF177|ZNF174|SERPINE2|SERPINE1|RAX|SLA2|PSMD8|PSMD9|PSMD5|AKT2|HOXA7|HES7|MEF2C|ZNF281|HUS1|RFX3|PRKCA|DICER1|DKK3|EID1|PSME3|HOXB4|TXNIP|VPS28|CTBP1|MTDH|DEDD2|GRIN2A|C6|PRDM16|ALX1|PSMF1|HOXC8|ZBTB7A|NDFIP2|NDFIP1|EIF2AK1|EIF2AK3|CDC6|NR0B2|ST18|AGO4|PKIA|TNFSF4|AGO1|GIPC1|SNAI2|PKIG|HRG|ZNF136|RAD18|HOXD8|HRK|TCF21|TFCP2L1|CTCF|GLI3|ING4|HEY1|PPP2R4|NKRF|HEY2|TIMP3|NELFB|JARID2|HELLS|SIRT4|SI…
51172	5.6954e-06	0.00038258	286	569	5834	14147	negative regulation of nitrogen compound metabolic process	ZNF177|ZNF174|IKZF1|SLA2|IKZF4|EDNRA|KAT5|AKT2|EPC1|SOX9|HOXA7|SOX6|TP63|SOX5|HES7|TIPIN|MEF2C|ZNF281|HUS1|RFX3|RUNX2|DKK3|EREG|EID1|HOXB4|TXNIP|TP53|L3MBTL1|CTBP1|FOXG1|SUPT4H1|MTDH|DEDD2|PRDM16|ALX1|HOXC8|ZBTB7A|WWTR1|NDFIP1|SMARCA5|CDC6|NR0B2|SMARCA2|ST18|PKIA|ID2|TNFSF4|ID1|SNAI2|PKIG|HRG|ZNF136|RAD18|HOXD8|NODAL|BAP1|PTPRU|FOXE1|SUV39H1|PTPRO|TCF21|BRCA1|TFCP2L1|CTCF|PTPRK|BRCA2|GLI3|ING4|PC…
31401	5.9797e-06	0.00039783	130	234	5834	14147	positive regulation of protein modification process	CNTF|CD80|HP|FGF1|TNF|FGF2|CDC14B|PSMD8|PSMD9|CCND3|RASSF1|FGF7|EDNRA|CCND2|FNTA|CCND1|PSMD5|CDH1|AKT2|CDC27|FBXO4|ADORA1|EP300|NBN|BTRC|IL6R|SKP1|EPM2A|PIAS3|ANAPC7|ADIPOQ|PRKCA|MIF|FOXP3|PIAS1|ADAM18|ADAM17|PSME3|TRIB3|NHLRC1|IL6ST|TP53|ANAPC1|PSMD10|PSMD12|DNMT1|PSMD11|PSMD13|PSEN1|HSPBP1|CCNB1|C6|DVL2|DVL3|TNFRSF14|PSMF1|ATG7|PPARGC1A|LYN|SMAD4|NDFIP2|NDFIP1|HSPA5|RBPMS|SMURF1|INSR|CAV1|GDF2|…
48731	6.5597e-06	0.00043225	1097	2425	5834	14147	system development	ATF1|PGAP1|GMFB|POP1|F11R|SPIB|NDST1|SCP2|DPYSL5|DPYSL3|AKT1|HES7|MEF2A|CCBE1|MEF2C|CXADR|UNC5B|RFX3|UNC5C|FRS2|DICER1|HPCAL4|BCR|AR|RFX6|SPINT1|PRKAR1A|MYL2|FEZ1|RUFY3|FEZ2|TXNIP|AGTR2|ATF5|SF1|DHH|PDGFB|PDGFA|GATA5|GATA4|GATA2|SLC5A3|EPB41L5|UGT8|GRIN2A|T|RDH10|PDGFC|MYO6|JAG2|LYN|GSTM3|NGFR|JAG1|CADM1|TIPARP|EIF2AK3|GRIN2B|NR0B2|PBX1|HRNR|VANGL2|STRN|HRG|BHLHE41|TFCP2L1|SHB|JPH1|HEY1|SMPD1|HEY…
1934	7.2755e-06	0.0004749	74	121	5834	14147	positive regulation of protein amino acid phosphorylation	CNTF|BMPR2|ITGB3|CD80|PRKAG2|FGF1|CD3E|TNF|FGF2|GHR|CCND3|FGF7|EDNRA|CCND2|CCND1|AKT2|RB1CC1|NPTN|FCER1A|EP300|NBN|JAK2|IL6R|IL11|SYK|ADIPOQ|PRKCA|MIF|TGFBR1|LATS1|ADAM18|ADAM17|IFNG|HCLS1|ITGA5|IL6ST|TLR4|CD44|FAM129A|AKAP5|PSEN1|NOD2|ACVR1B|CCNB1|DVL2|DVL3|TNFRSF14|LYN|ANGPT4|CD74|SMAD4|ANGPT1|RBPMS|INSR|CAV1|GDF2|VEGFB|LIF|OSM|MRE11A|VEGFC|IGF1|GDF6|MTOR|ACVR2A|AGT|VEGFA|IL3|CD4|KITLG|BMP2|BCL…
71310	7.4352e-06	0.00048079	133	241	5834	14147	cellular response to organic substance	AQP8|AQP9|HP|RAX|AQP4|IRS2|IGF1R|UBE2L3|CCND2|CCND1|CDH1|AKT2|GRB10|ENPP1|SNIP1|AKT1|PRKACB|JUNB|IGFBP1|PRKCI|SMARCC1|LHCGR|WNT5A|YOD1|DICER1|ERN1|ADCY9|PRKAR1A|FEZ1|TRIB3|CFTR|VCP|PRKDC|MAX|PDGFB|PIK3R3|GATA4|PIK3R1|ADIPOR2|SOCS2|EPB41L5|CCNB1|CLEC7A|PRKAR2A|EIF4EBP2|SOCS7|WNT2|WDTC1|WNT4|STAT5A|SMAD2|STAT5B|SMAD3|HSPA5|UBE2B|INSR|EIF2AK1|IGF2|EIF2AK3|EIF2AK2|INHBB|GNG12|SSH1|MLXIPL|LIN28B|LIN28…
51174	8.723e-06	0.00055033	274	545	5834	14147	regulation of phosphorus metabolic process	APP|CNTF|CERK|POP1|ZFYVE28|EDNRA|AKT2|PROK2|AKT1|PRKACB|PROK1|PRKCE|PRKCA|FRS2|MIF|EREG|ADCY9|CCNY|PRKAR1A|PARD3|TRIB3|AGTR2|TRIB1|TRIB2|CERKL|PDGFB|TGFA|PDGFA|IL22RA2|C5|PRKAR2A|PDGFD|KIAA1804|LYN|TNFSF15|INSR|EIF2AK1|GDF2|LIF|IGF1|CDC6|GDF6|PKIB|TPX2|PKIA|CCDC88C|SPDYA|PKIG|HRG|TDGF1|TP73|PRKAG1|PRKAG2|SMG7|CD3E|SMG5|SMG6|PPP2R4|FCER1A|JAK2|IL11|DUSP2|DUSP3|EDN2|SYK|DUSP1|PROX1|DUSP9|DUSP6|VAV2…
19220	8.723e-06	0.00055033	274	545	5834	14147	regulation of phosphate metabolic process	APP|CNTF|CERK|POP1|ZFYVE28|EDNRA|AKT2|PROK2|AKT1|PRKACB|PROK1|PRKCE|PRKCA|FRS2|MIF|EREG|ADCY9|CCNY|PRKAR1A|PARD3|TRIB3|AGTR2|TRIB1|TRIB2|CERKL|PDGFB|TGFA|PDGFA|IL22RA2|C5|PRKAR2A|PDGFD|KIAA1804|LYN|TNFSF15|INSR|EIF2AK1|GDF2|LIF|IGF1|CDC6|GDF6|PKIB|TPX2|PKIA|CCDC88C|SPDYA|PKIG|HRG|TDGF1|TP73|PRKAG1|PRKAG2|SMG7|CD3E|SMG5|SMG6|PPP2R4|FCER1A|JAK2|IL11|DUSP2|DUSP3|EDN2|SYK|DUSP1|PROX1|DUSP9|DUSP6|VAV2…
48732	8.7493e-06	0.00055033	111	196	5834	14147	gland development	FOXA1|PLXND1|CSF1|CTNND1|TNC|UBE3A|IRS2|IKZF1|TTF2|AHR|TNF|FGF2|IGF1R|CRKL|FGF7|SALL1|CCND1|CDH1|TNFSF11|SOX9|BTRC|HOXA5|TP63|WNT5A|SLC30A4|FRS2|POU3F2|PRLR|DKK3|AR|PGR|SF1|LY6E|GCM2|PDGFB|GATA2|BCL2L11|PLXNA1|WNT2|WNT3|WNT4|STAT5A|STAT5B|SMAD3|VDR|PTCH1|CAV1|EIF2AK3|IGF1|ESR1|ESR2|PBX1|ID2|BCL2|NF1|HOXD3|HRG|TDGF1|BMPR1A|PCSK1|B4GALT1|FOXE1|PTEN|SIX1|TCF21|TFCP2L1|BRCA2|HK2|GLI3|SLC6A3|ROBO1|HHE…
122	8.9262e-06	0.0005564	156	290	5834	14147	negative regulation of transcription from RNA polymerase II promoter	FOXA1|ZNF177|ZNF174|IKZF1|PRDM1|TTF2|SLA2|TNF|SALL1|KAT5|CFL1|EPC1|HOXA7|SOX6|ZNF202|TP63|HES7|MEF2C|S100A1|ZNF281|CTNNBIP1|FOXP4|PIAS1|EID1|TBL1XR1|TIMELESS|HOXB4|TXNIP|TP53|PSMD10|DNMT1|CTBP1|SUPT4H1|GLIS3|FOXO3|PHF21A|MTDH|RPF1|PRDM16|ALX1|HOXC8|SKIL|ZBTB7A|WDTC1|BPTF|ZBTB18|WWTR1|ZFHX3|SMAD3|CBX4|ZBTB14|VDR|CAV1|CBX2|NR0B2|SMARCA2|NFKB1|ST18|SMAD7|MLXIPL|BMP2|PKIA|ID2|ID1|MDM2|SNAI2|MDM4|TCF4…
34613	9.1321e-06	0.00056415	224	436	5834	14147	cellular protein localization	IPO11|ARL6IP1|GCC2|ABRA|PEX26|HERC2|BCAP29|LONP2|AKT1|ARFIP1|AP1S3|SEC62|SIL1|SEC63|NUP214|PRKCI|COG3|AP1B1|COG2|IMP4|SYTL5|SYTL4|SYTL3|SYTL2|STX1B|MIP|PARD3|ZW10|TXNIP|KDELR2|NUP98|KDELR3|TP53|BLZF1|SF1|SAR1B|FUT10|PTTG1IP|SYNGR1|SNX1|SNX2|GRPEL1|MYO6|GRPEL2|VTI1A|SSR1|SNX9|SPTBN1|EXPH5|VTI1B|ICMT|SYNRG|RAB3IP|RANBP17|STAM|GIPC1|ID1|MRAP2|PTPRU|PPP1R10|CLTC|PTPRO|STON1|CLTB|AP4E1|CHM|STON2|PTPRK…
6917	9.8573e-06	0.00060356	169	318	5834	14147	induction of apoptosis	APP|PDCD7|PDCD5|ITSN1|HP|RAX|TNF|ETS1|TIAL1|TUBB1|ADORA1|PHLDA1|TP63|UNC13B|SAP30BP|PRKCE|DAPK2|SHISA5|PRKCA|RUNX3|RNF41|ERN1|COL4A3|MAL|TP53|SQSTM1|DAP3|NOTCH2|CDS1|CUL5|CUL3|XPA|NAIF1|PSEN2|PSEN1|FOXO3|DEDD2|BCL2L13|ABR|C6|BCL2L11|APH1B|ZMAT3|NACC1|ABL1|NLRP3|SLAMF7|FADD|NGFR|TIA1|GSDMA|SMAD3|TNFSF14|VDR|TNFRSF9|TNFRSF10B|NET1|DAP|BCL3|JMY|CD27|TNFSF8|NOX5|SERINC3|TP73|HRK|HIP1|DYRK2|RASGRF2|IF…
2009	1.064e-05	0.00064355	117	209	5834	14147	morphogenesis of an epithelium	ATF1|SEMA5A|FOXA1|PLXND1|CSF1|CTNND1|TNC|HP|IHH|FGF2|ARHGAP35|IGF1R|HOXA11|GJA1|FGF7|EDNRA|SALL1|SOX17|CFL1|SOX9|BTRC|MAP3K7|HOXA5|TP63|ACVR1|LMO4|WNT5A|FRS2|TSC1|AR|SPINT1|TIMELESS|HOXB4|PGR|VCL|NOTCH2|GCM1|PDGFB|GATA4|PSEN1|SOCS3|EPB41L5|T|PODXL|DEAF1|RDH10|DVL2|PLXNA1|ALX1|WNT4|STAT5A|JAG2|SMAD4|FZD3|SMAD3|JAG1|VDR|PTCH1|IGF1|ESR1|COQ7|ESR2|PBX1|BMP2|VANGL2|BCL2|GRB2|GRSF1|NODAL|C2CD3|SIX1|TCF…
50793	1.0696e-05	0.00064355	386	795	5834	14147	regulation of developmental process	ATF1|CYFIP1|CNTF|SERPINE2|POP1|SERPINE1|XYLT1|GJA1|AKT1|HOXA7|JUNB|PROK1|HOXA5|CXADR|FNDC3B|RC3H1|PRKCA|FRS2|DICER1|DKK1|AR|MAP1B|FEZ1|RUFY3|ATF5|CDC42SE1|PDGFA|GATA4|GATA2|EPB41L5|C5|C6|PRDM16|ICOS|ZBTB7A|NKX2-2|ABCA1|NGFR|JAG1|NDFIP1|ABCA5|EIF2AK3|PBX1|HOXD3|HRG|ADA|CDC42SE2|BTG1|GLI3|HEY2|TIMP2|NEFL|CTLA4|ANXA7|JAK2|ZNF488|ADIG|TESC|NFAM1|SIRT1|F3|TAL1|CDC42EP3|RARA|ANGPTL2|PPARG|PPARA|GAS7|PT…
48646	1.1883e-05	0.00070878	198	381	5834	14147	anatomical structure formation involved in morphogenesis	ATF1|EDNRA|SOX17|KDR|PROK2|HOXA1|SLC12A6|HOXA7|JUNB|TP63|CDON|HES7|ACVR1|CCBE1|FRS2|DICER1|EREG|AR|PRKAR1A|MYL2|COL8A2|TBPL1|TP53|ENPEP|PRKDC|EPAS1|PDGFA|NLK|PGS1|EPB41L5|T|RDH10|ALX1|NUS1|FZD3|EGR2|JAG1|EXT2|VANGL2|ID1|GRB2|TDGF1|NODAL|ADA|ACVRL1|STAB2|PTPRM|ADM|SHB|MEOX2|GLI3|ROBO1|SUFU|ANXA2|NOG|PROX1|VAV2|RGMA|PAX1|RIPPLY1|MMP14|MMP19|CD44|PAFAH1B1|FOXC1|TMPRSS6|HTT|NTF4|MFN2|C1GALT1|VEGFC|PL…
12502	1.2498e-05	0.00073911	169	319	5834	14147	induction of programmed cell death	APP|PDCD7|PDCD5|ITSN1|HP|RAX|TNF|ETS1|TIAL1|TUBB1|ADORA1|PHLDA1|TP63|UNC13B|SAP30BP|PRKCE|DAPK2|SHISA5|PRKCA|RUNX3|RNF41|ERN1|COL4A3|MAL|TP53|SQSTM1|DAP3|NOTCH2|CDS1|CUL5|CUL3|XPA|NAIF1|PSEN2|PSEN1|FOXO3|DEDD2|BCL2L13|ABR|C6|BCL2L11|APH1B|ZMAT3|NACC1|ABL1|NLRP3|SLAMF7|FADD|NGFR|TIA1|GSDMA|SMAD3|TNFSF14|VDR|TNFRSF9|TNFRSF10B|NET1|DAP|BCL3|JMY|CD27|TNFSF8|NOX5|SERINC3|TP73|HRK|HIP1|DYRK2|RASGRF2|IF…
31324	1.2813e-05	0.00075132	385	794	5834	14147	negative regulation of cellular metabolic process	ZNF177|ZNF174|SERPINE2|SLA2|PSMD8|PSMD9|PSMD5|AKT2|AKT1|HOXA7|HES7|MEF2C|ZNF281|HUS1|RFX3|PRKCA|DKK3|EID1|PSME3|HOXB4|TXNIP|VPS28|CTBP1|PDGFB|PDGFA|MTDH|DEDD2|C6|PRDM16|ALX1|PSMF1|HOXC8|ZBTB7A|NDFIP1|EIF2AK1|EIF2AK3|CDC6|NR0B2|ST18|AGO4|PKIA|TNFSF4|AGO1|GIPC1|SNAI2|PKIG|HRG|ZNF136|RAD18|HOXD8|TCF21|TFCP2L1|CTCF|GLI3|ING4|HEY1|PPP2R4|NKRF|HEY2|TIMP3|NELFB|JARID2|HELLS|SIRT4|SIRT5|SIRT7|PAX5|SIRT1|…
51641	1.4581e-05	0.00084777	468	982	5834	14147	cellular localization	IPO11|PHAX|AKT1|VPS35|AP1S3|UNC13B|NUP214|STARD3|GABARAPL2|PRKCI|UNC13A|SCAMP1|SYTL5|SYTL4|SYTL3|SCAMP2|SYTL2|FEZ1|PARD3|TXNIP|NUP98|SF1|SAR1B|CDCA5|VPS26A|VPS26B|RHOT1|GRPEL1|MYO6|BLOC1S3|GRPEL2|VTI1A|SSR1|EXPH5|VTI1B|ABCA1|ICMT|RAB3IP|EXOC6B|EIF2AK3|GIPC1|NOX5|ARF1|SMG1|CLTC|STON1|CLTB|KIAA1033|CHM|STON2|SMG7|LYST|SMG5|SMG6|SMPD3|C16ORF70|NEFL|LDLRAP1|JAK2|UPF2|NDC1|EXOC7|SSR2|SSR3|NUTF2|COPZ1|…
6886	1.554e-05	0.00089601	190	365	5834	14147	intracellular protein transport	SRP19|IPO11|ARL6IP1|GCC2|TNF|FGF2|IPO7|TOMM20|ABRA|PEX26|IPO5|RIMS2|RPH3A|RIMS1|IPO8|IPO9|HERC2|FGF9|TOM1|KPNA6|BCAP29|LONP2|AKT1|ARFIP1|KPNA4|AP1S3|KPNA5|SEC62|SIL1|KPNA3|KPNA1|SEC63|NUP214|PRKCI|LHCGR|STX7|COG3|AP1B1|COG2|TAP2|TOMM34|AIP|IMP4|SYTL5|SYTL4|SYTL3|SYTL2|CACNB1|TOM1L2|STX1B|MIP|PARD3|ERP29|TXNIP|KDELR2|NUP98|STAM2|TP53|KPNB1|BLZF1|VCP|SAR1B|FUT10|LTBP2|PTTG1IP|RPF1|NCKIPSD|SDCBP|TIM…
9892	1.5974e-05	0.00091342	419	872	5834	14147	negative regulation of metabolic process	ZNF177|ZNF174|SERPINE2|SERPINE1|RAX|SLA2|PSMD8|PSMD9|PSMD5|AKT2|AKT1|HOXA7|HES7|MEF2C|ZNF281|HUS1|RFX3|PRKCA|DICER1|DKK3|EID1|PSME3|HOXB4|TXNIP|VPS28|CTBP1|PDGFB|PDGFA|MTDH|DEDD2|GRIN2A|C6|PRDM16|ALX1|PSMF1|HOXC8|ZBTB7A|NDFIP2|NDFIP1|EIF2AK1|EIF2AK3|CDC6|NR0B2|ST18|AGO4|PKIA|TNFSF4|AGO1|GIPC1|SNAI2|PKIG|HRG|ZNF136|RAD18|HOXD8|HRK|TCF21|TFCP2L1|CTCF|GLI3|ING4|HEY1|PPP2R4|NKRF|HEY2|TIMP3|NELFB|JARI…
51128	1.6502e-05	0.00093589	271	542	5834	14147	regulation of cellular component organization	ATF1|CYFIP1|CNTF|FRMPD4|POP1|LST1|SERPINE1|CCNF|XYLT1|HERC2|KDR|RCC1|AKT1|SYNPO|EPHB2|PRKCI|ISLR2|PRKCA|MIF|CD2AP|EREG|HCFC1|BTC|BIN1|MAP1B|FEZ1|RUFY3|PRKCQ|EZR|KIF20B|CBLL1|TP53|PFN2|L3MBTL1|CDC42SE1|SPTBN5|STXBP1|MYCBP2|EIF5A2|TGFA|NEDD4L|PDGFA|PIK3R1|GATA2|SKA3|SKA2|EPB41L5|TRPM2|ACTR3C|STK38L|MAP4|PPARGC1A|CEP76|SPTBN1|SPTBN2|NGFR|WWTR1|NEBL|INSR|RDX|IGF2|IGF1|SNAP91|CYLD|TPX2|EHD4|PPT1|CD28|…
6470	1.694e-05	0.0009529	79	133	5834	14147	protein amino acid dephosphorylation	PTPRT|PTPRU|PTPRR|PTPRQ|PTPRO|PTEN|DUSP19|PTPRM|PTPN21|PTPRJ|PTPRK|PTPRH|CDC14A|PTPRF|CDC14B|PTPRG|PPP1CB|PPP6C|SCP2|EPM2A|DUSP4|DUSP5|DUSP2|PPP1R12A|DUSP3|DUSP1|DUSP28|CDC25C|DUSP26|DUSP9|CDC25A|DUSP6|CDC25B|DUSP7|PTP4A1|PPM1A|PTP4A2|DUSP23|PPM1B|DUSP21|CTDSP2|PPEF1|BDP1|MTMR2|MTMR3|PPM1L|PPM1M|PPM1K|PPM1D|PPM1E|PPM1F|MTMR6|MTM1|TIMM50|PPP2CB|PTPMT1|PTPN1|PTPN18|EYA1|EYA3|PPP2R3B|PTPN11|PTPN12|S…
10648	1.7473e-05	0.00097495	173	329	5834	14147	negative regulation of cell communication	CTNND1|HP|IHH|PEBP1|SLA2|IGF1R|ZFYVE28|RGS2|RGS3|BMPER|CCND1|SOX17|FGF9|RGS1|PEG10|GRB10|ADORA1|ENPP1|AKT1|UBASH3A|RGS8|RGS6|MAGI1|ACVR1|WNT5B|IGFBP3|ADIPOQ|CTNNBIP1|WNT5A|PRKCA|TSC1|MIF|LEMD3|VRK3|DKK1|PIAS2|DKK2|DKK3|RGS9BP|KCNQ4|AGTR2|IL6ST|TRIB1|TP53|PSMD10|STXBP1|CUL3|HTRA1|ADRB2|NLK|STK4|RPF1|SOCS2|SOCS3|ATXN1|CHST11|INPP5D|PRDM16|SOCS6|SOCS7|SKIL|SOCS4|SCAI|SOCS5|BCL9L|WNT4|BRAP|NGFR|HSPA5…
16043	1.81e-05	0.00099561	1150	2561	5834	14147	cellular component organization	ATF1|ITSN2|TFRC|POP1|ITSN1|RABGEF1|PSMD9|SCP2|DPYSL5|PSMD5|LIPG|AKT1|CXADR|UNC5B|FNBP1|UNC5C|DICER1|GAPVD1|PRKAB1|CD2AP|EML4|RUFY1|SPINT1|MYL2|FEZ1|FEZ2|TBPL1|SF1|GRID2IP|SKAP2|MTMR2|MEAF6|SAR1B|CDCA5|PDGFB|PDGFA|NCAPG|NCAPH|C12ORF65|DEDD2|EPB41L5|GRPEL1|EPB41L1|PRKAR2A|EPB41L2|EPB41L3|MYO6|GRPEL2|ATG7|PPARGC1A|VTI1B|CTC1|ABCA1|NGFR|ABCA5|CADM1|NCAPH2|EIF2AK3|VANGL2|EIF6|SASS6|STRN|HRG|EZH1|FERMT…
48729	1.8131e-05	0.00099561	149	278	5834	14147	tissue morphogenesis	ATF1|SEMA5A|FOXA1|PLXND1|CSF1|CTNND1|TNC|HP|IHH|TTF2|FGF2|ARHGAP35|IGF1R|HOXA11|FOXQ1|GJA1|FGF7|EDNRA|SALL1|SOX17|CFL1|SOX9|BTRC|MAP3K7|TGM3|HOXA5|TP63|EOMES|ACVR1|LMO4|TPM1|WNT5A|FRS2|TSC1|AR|SPINT1|PRKAR1A|MYL2|TIMELESS|HOXB4|PGR|VCL|LY6E|NOTCH2|GCM1|PDGFB|GATA4|PSEN1|SOCS3|EPB41L5|T|PODXL|DEAF1|RDH10|DVL2|PLXNA1|ALX1|WNT3|WNT4|STAT5A|SMAD2|JAG2|NGFR|SMAD4|FZD3|SMAD3|JAG1|VDR|PTCH1|IGF1|ESR1|CO…
30097	1.8441e-05	0.0010047	130	238	5834	14147	hemopoiesis	CSF3|DCLRE1C|CSF1|ROGDI|RTKN2|IKZF1|GIMAP5|SPIB|KDR|TNFSF11|SOX6|JUNB|SOX4|RAG1|TPD52|EOMES|KIRREL3|ZNF160|RPL22|SLC11A2|WNT5A|THEMIS|RUNX1|ADAM18|ADAM17|KAT6A|HOXB4|MAL|HOXB7|TRIM10|TP53|L3MBTL1|KMT2E|NOTCH2|PRKDC|EPAS1|FUT10|PSEN2|PSEN1|CD1D|RASGRP4|SGPL1|CALCR|PLCG2|PATZ1|STAT5A|JAG2|LYN|CD164|STAT5B|JAG1|BCL11B|TIPARP|BCL11A|PBX1|AICDA|PTPRC|SP1|ID2|BCL3|BCL2|CD28|TCF3|IL7R|ADA|DYRK3|ASH2L|BR…
42325	1.975e-05	0.0010676	261	521	5834	14147	regulation of phosphorylation	APP|CNTF|CERK|POP1|ZFYVE28|EDNRA|AKT2|PROK2|AKT1|PRKACB|PROK1|PRKCE|PRKCA|FRS2|MIF|EREG|ADCY9|CCNY|PRKAR1A|PARD3|TRIB3|TRIB1|TRIB2|CERKL|PDGFB|TGFA|PDGFA|IL22RA2|C5|PRKAR2A|PDGFD|KIAA1804|LYN|TNFSF15|INSR|EIF2AK1|GDF2|LIF|IGF1|CDC6|GDF6|PKIB|TPX2|PKIA|CCDC88C|SPDYA|PKIG|HRG|TDGF1|TP73|PRKAG1|PRKAG2|CD3E|FCER1A|JAK2|IL11|DUSP2|DUSP3|EDN2|SYK|DUSP1|PROX1|DUSP9|DUSP6|VAV2|DUSP7|MDFIC|CNKSR3|HCLS1|TL…
46907	2.3042e-05	0.0012359	326	666	5834	14147	intracellular transport	APP|IPO11|ARL6IP1|GCC2|PHAX|ABRA|PEX26|NUDT4|GOLGA3|HERC2|BCAP29|LONP2|AKT1|VPS35|ARFIP1|AP1S3|SEC62|SIL1|AGFG1|SEC63|NUP214|STARD3|GABARAPL2|PRKCI|COG5|COG4|COG3|AP1B1|COG2|IMP4|SCAMP1|SYTL5|SYTL4|SYTL3|SCAMP2|SYTL2|DOPEY2|STX1B|MIP|PARD3|ZW10|TXNIP|PREB|KDELR2|NUP98|TP53|BLZF1|LMAN2L|SAR1B|FUT10|VPS26A|PTTG1IP|VPS26B|ATP5L|SYNGR1|SNX1|SNX2|RHOT1|GRPEL1|MYO6|BLOC1S3|GRPEL2|VTI1A|SSR1|SNX9|RAB11F…
48589	2.3709e-05	0.0012619	68	112	5834	14147	developmental growth	CYFIP1|APP|MSTN|CSF1|SERPINE1|SERPINA10|PTEN|UBE3A|ADM|BRCA2|GLI3|HOXA11|ROBO1|GJA1|SALL1|PLAU|ZMIZ1|ARIH2|TIMP3|AKT1|NBN|SOX9|IGFBP1|GPX1|NCOA3|WNT5A|PLAUR|TM4SF4|PRLR|SOX10|EREG|AR|PYGO2|BIN3|PAX7|DCX|GAS1|PRKCQ|INA|NOTCH2|MTPN|CNP|PLAG1|PSEN2|PLG|PSEN1|PTGS2|FOXO3|KLK6|CHRND|CCNB1|CHST11|RDH10|NDN|SLIT2|SMAD2|GINS1|SMAD4|SMAD3|SETDB1|HN1|IGF1|ESR1|DCLK1|GATM|BCL2|BMPR1B|BMPR1A
16568	2.4114e-05	0.0012702	163	309	5834	14147	chromatin modification	FOXA1|PRDM7|PRDM9|KDM1B|HDAC11|PRDM5|HJURP|JADE1|JADE2|IKZF1|RCBTB1|RPS6KA5|KAT5|WDR92|CFL1|RUVBL1|EPC1|SMARCAD1|DPF3|EP300|KAT7|KMT5B|ARID2|ATXN7L3|WHSC1L1|RAG1|CPA3|SMARCC1|KDM2A|PRKCB|USP3|PRKCA|FOXP3|EMSY|SUPT7L|TBL1XR1|WDR82|KAT6A|BCORL1|ASF1B|L3MBTL1|KMT2E|KMT2D|DNMT1|MEAF6|CTR9|SUPT4H1|RTF1|BRCC3|PHB|TAF5L|PHF21A|MBTD1|ATXN7|EP400|SMYD1|SUDS3|CPA4|BPTF|CBX7|CBX6|BRPF1|UBE2B|SETDB1|CBX4|BRP…
1655	2.4266e-05	0.0012702	83	142	5834	14147	urogenital system development	ATF1|INVS|FOXA1|ROBO2|TNC|PTEN|PCSK9|SIX1|TCF21|UBE3A|AHR|PKD2|PCSK5|GLI3|IGF1R|HOXA11|SALL1|BASP1|SOX9|MPV17|TP63|NKX3-1|ACVR1|HELLS|NOG|WNT5A|ARID5B|FRS2|TSC1|PROX1|MIF|PRLR|PAX2|TGFBR1|PYGO1|AR|PYGO2|ALDH1A3|PAX8|RRM2B|ALDH1A2|COL4A4|COL4A3|TIMELESS|ITGA8|CD44|FOXC1|TSHZ3|PLAG1|PKHD1|SGPL1|BCL2L11|RXRA|WNT11|RDH10|SLIT2|WNT4|STAT5A|IRX1|WWTR1|SMAD4|EYA1|WFS1|TIPARP|C1GALT1|HN1|IGF1|ACVR2B|ESR1…
10562	2.4625e-05	0.0012702	80	136	5834	14147	positive regulation of phosphorus metabolic process	CNTF|BMPR2|ITGB3|CD80|HP|PRKAG2|FGF1|CD3E|TNF|FGF2|GHR|CCND3|FGF7|EDNRA|CCND2|CCND1|PPP2R4|AKT2|RB1CC1|GRB10|ADORA1|NPTN|FCER1A|EP300|NBN|JAK2|IL6R|IL11|SYK|ADIPOQ|PRKCA|MIF|TGFBR1|EREG|LATS1|ADAM18|ADAM17|IFNG|HCLS1|ITGA5|IL6ST|TLR4|CD44|FAM129A|AKAP5|PSEN1|NOD2|ACVR1B|CCNB1|DVL2|DVL3|TNFRSF14|LYN|ANGPT4|CD74|SMAD4|ANGPT1|RBPMS|INSR|CAV1|GDF2|VEGFB|LIF|OSM|MRE11A|VEGFC|IGF1|GDF6|MTOR|ACVR2A|AGT|…
45937	2.4625e-05	0.0012702	80	136	5834	14147	positive regulation of phosphate metabolic process	CNTF|BMPR2|ITGB3|CD80|HP|PRKAG2|FGF1|CD3E|TNF|FGF2|GHR|CCND3|FGF7|EDNRA|CCND2|CCND1|PPP2R4|AKT2|RB1CC1|GRB10|ADORA1|NPTN|FCER1A|EP300|NBN|JAK2|IL6R|IL11|SYK|ADIPOQ|PRKCA|MIF|TGFBR1|EREG|LATS1|ADAM18|ADAM17|IFNG|HCLS1|ITGA5|IL6ST|TLR4|CD44|FAM129A|AKAP5|PSEN1|NOD2|ACVR1B|CCNB1|DVL2|DVL3|TNFRSF14|LYN|ANGPT4|CD74|SMAD4|ANGPT1|RBPMS|INSR|CAV1|GDF2|VEGFB|LIF|OSM|MRE11A|VEGFC|IGF1|GDF6|MTOR|ACVR2A|AGT|…
2521	2.4783e-05	0.0012702	77	130	5834	14147	leukocyte differentiation	CSF3|DCLRE1C|CSF1|IKZF1|GIMAP5|CD3E|SPN|SPIB|HHEX|CASP8|TNFSF11|ATP7A|JUNB|SOX4|RAG1|TPD52|EOMES|IL11|SYK|CHUK|ITGA4|IL15|NFAM1|RPL22|THEMIS|RHOH|GAB2|CBFA2T3|PAX1|TGFBR2|ADAM18|DCSTAMP|ADAM17|IRF4|IRF1|TRAF6|MAL|PPARG|TP53|HDAC4|HDAC5|CEBPA|PRKDC|CEBPE|SATB1|CEBPG|PSEN2|PSEN1|CD1D|HDAC9|HDAC7|CDC42|CALCR|PLCG2|PATZ1|ZNF225|STAT5A|JAG2|STAT5B|CD74|GABBR1|BCL11B|BCL11A|AICDA|CD4|RIT1|KLF6|PTPRC|AP…
30334	3.145e-05	0.0016	120	219	5834	14147	regulation of cell migration	SERPINE2|CSF1|SERPINE1|HP|IRS2|FGF2|IGF1R|ICAM1|AMOT|FGF7|BMPER|PLAU|AKT2|ADORA1|KDR|AKT1|HOXA7|IL6R|PDGFRA|WNT5B|IGFBP3|TPM1|WNT5A|ADAM10|UNC5C|VASH1|NISCH|ADAM18|ADAM17|AGTR2|IL6ST|TRIB1|CBLL1|AJUBA|VCL|ABHD2|C5AR1|PDGFB|PDGFA|PLD1|RTN4|EPB41L5|C5|RRAS|PODXL|TAC1|SCAI|JAG2|SMAD3|JAG1|INSR|GDF2|IGF1|SMAD7|SELP|CXCL12|BCL2|NF1|FGFR1OP|TDGF1|ADA|ACVRL1|PTPRU|CLIC4|BMPR2|FLT1|ONECUT2|ITGB3|PTPRO|PT…
8637	3.281e-05	0.001646	23	29	5834	14147	apoptotic mitochondrial changes	MAP3K1|SMAD3|GPX1|CDKN2A|ATP2A1|SOD2|BBC3|TIMM50|GGCT|TRPM2|CASP7|AIFM2|CASP3|BCL2|AKT1|BAX|BAK1|BID|DNM1L|TP53|TP73|BCL2L1|DAP3
48856	3.283e-05	0.001646	1189	2660	5834	14147	anatomical structure development	ATF1|PGAP1|GMFB|POP1|F11R|SPIB|NDST1|SCP2|DPYSL5|DPYSL3|AKT1|HES7|MEF2A|CCBE1|MEF2C|CXADR|UNC5B|RFX3|UNC5C|FRS2|DICER1|HPCAL4|BCR|AR|RFX6|SPINT1|PRKAR1A|MYL2|FEZ1|RUFY3|FEZ2|TXNIP|TBPL1|AGTR2|ATF5|SF1|DHH|PDGFB|PDGFA|GATA5|GATA4|GATA2|SLC5A3|EPB41L5|UGT8|GRIN2A|T|RDH10|PDGFC|MYO6|JAG2|LYN|GSTM3|NGFR|JAG1|CADM1|TIPARP|EIF2AK3|PBX2|GRIN2B|NR0B2|PBX1|HRNR|VANGL2|STRN|DZIP1|HRG|EZH1|BHLHE41|TFCP2L1|S…
7275	3.3661e-05	0.0016755	1318	2964	5834	14147	multicellular organismal development	ATF1|PGAP1|GMFB|POP1|F11R|SPIB|NDST1|SCP2|DPYSL5|DPYSL3|AKT1|HES7|MEF2A|CCBE1|MEF2C|CXADR|UNC5B|RFX3|UNC5C|FRS2|UNC5D|DICER1|HPCAL4|ISL1|BCR|AR|RFX6|SPINT1|PRKAR1A|MYL2|FEZ1|RUFY3|FEZ2|TXNIP|AGTR2|ATF5|SF1|DHH|PDGFB|PDGFA|GATA5|GATA4|GATA2|SLC5A3|EPB41L5|UGT8|GRIN2A|C5|C6|T|RDH10|PDGFC|MYO6|ZBTB7A|ZNF267|JAG2|LYN|GSTM3|NGFR|JAG1|CADM1|TIPARP|ZNF260|PBX3|EIF2AK3|PBX2|GRIN2B|NR0B2|PBX1|HRNR|VANGL1|…
43066	3.7184e-05	0.0018377	195	380	5834	14147	negative regulation of apoptosis	ATF1|CNTF|PGAP2|SERPINE1|ITSN1|AKT2|PROK2|AKT1|TP63|SOX4|ACVR1|PRKCI|MEF2C|MIF|BTC|ARC|ATF5|TP53|NAIP|CERKL|TRPM2|TERT|CHST11|STAT5A|NGFR|STAT5B|BCL11B|XRCC2|IGF1|PAFAH2|PPT1|CD27|HRG|TDGF1|ADA|TP73|HRK|BTG2|PCSK6|IKBKB|PEA15|NEFL|HTATIP2|HELLS|DFFA|ANXA4|TSC22D3|ANXA5|SERPINB9|F3|RHOA|IL1A|NME6|PAX7|GFRAL|G2E3|ANGPTL2|SGK3|CD44|FOXC1|SGMS1|HTT|XIAP|ASCL1|PPP2CB|NRAS|PRAME|TAF9B|ARNT2|CD74|SORT1|…
45069	3.7642e-05	0.001839	14	15	5834	14147	regulation of viral genome replication	APOBEC3F|CXCL8|APOBEC3G|PROX1|TNF|TARBP2|NR5A2|TNIP1|VAPB|CCL5|BCL2|CCL3|CD28|PPIA
22008	3.7742e-05	0.001839	312	638	5834	14147	neurogenesis	ATF1|CYFIP1|APP|CNTF|SERPINE2|HDAC11|LST1|XYLT1|ACTB|GJA1|ALCAM|SOX1|OPHN1|DPYSL5|AKT1|HOXA1|SOX9|EPHB2|SOX6|SOX5|EPHA4|PRKCI|EPHA7|UNC5B|SLC11A2|ISLR2|UNC5C|PRKCA|FRS2|SOX10|UHMK1|AFG3L2|MAP1B|FEZ1|PARD3|RUFY3|FEZ2|ULK2|PRKCQ|ATF5|TP53|SDC2|STXBP1|FOXG1|MYCBP2|GATA2|TRPM2|GRIN2A|RACGAP1|PRDM16|MYO6|HOXC8|NKX2-2|NTNG1|JAG2|NGFR|FZD3|EGR2|JAG1|BCL11B|FZD4|XRCC2|FZD7|SIAH1|LIF|IGF1|DCLK1|PBX1|SNAP9…
10608	3.8449e-05	0.0018604	132	245	5834	14147	posttranscriptional regulation of gene expression	ATF1|APP|FMR1|EIF4A3|RAX|SLA|HNRNPU|CASC3|TNF|CARF|PAIP2B|RASSF1|MTRF1|SOX17|SNIP1|AKT1|EP300|TRIM21|SOX4|EIF2A|NANOS1|MORC3|IMP3|USP4|USP3|COG3|DIO2|PRKCA|TSC1|DICER1|UHMK1|EIF1B|DSC2|DSC3|PRKDC|IREB2|EIF5A2|ZFP36L1|FXR1|EPB41L5|CTIF|CALCR|EIF4EBP2|EIF4EBP3|PPARGC1A|GCN1|SMAD2|TIA1|EIF2B2|SMAD3|UBE2B|EIF2AK1|EIF2AK3|HPS4|A1CF|EIF2S1|QKI|SMAD7|EIF1|SEPSECS|CPEB1|LIN28B|EIF5|LIN28A|AGO4|AGO1|GIPC1…
1944	4.0015e-05	0.0019227	147	277	5834	14147	vasculature development	SEMA5A|PLXND1|ZFAND5|IHH|UBP1|PLAT|FGF1|FGF2|CRKL|AMOT|CDH5|GJA1|EDNRA|BMPER|SOX17|FGF9|POFUT1|PLAU|ZMIZ1|GJA5|KDR|PROK2|AKT1|SLC12A6|HOXA7|MAP3K7|JUNB|ACVR1|CCBE1|FBXW8|LMO4|DICER1|EREG|SPINT1|LOX|COL8A2|AGTR2|ENPEP|EPAS1|PDGFA|PSEN1|NLK|RTN4|ZFP36L1|GJC1|SOCS3|SGPL1|T|WNT2|NUS1|JAG1|TIPARP|CAV1|LIF|IGF1|ARHGAP24|QKI|SMAD7|SELP|PTPRB|ID1|NF1|CSPG4|TCF4|TDGF1|NODAL|ACVRL1|CXCL8|FLT1|B4GALT1|ITGB3…
1568	4.5322e-05	0.0021627	143	269	5834	14147	blood vessel development	SEMA5A|PLXND1|IHH|UBP1|PLAT|FGF1|FGF2|CRKL|AMOT|CDH5|GJA1|EDNRA|BMPER|SOX17|FGF9|POFUT1|PLAU|ZMIZ1|GJA5|KDR|PROK2|AKT1|SLC12A6|HOXA7|MAP3K7|JUNB|ACVR1|CCBE1|FBXW8|LMO4|DICER1|EREG|SPINT1|LOX|COL8A2|AGTR2|ENPEP|EPAS1|PDGFA|PSEN1|NLK|RTN4|ZFP36L1|GJC1|SOCS3|SGPL1|T|WNT2|NUS1|JAG1|TIPARP|CAV1|LIF|IGF1|ARHGAP24|QKI|SMAD7|SELP|PTPRB|ID1|NF1|CSPG4|TCF4|TDGF1|ACVRL1|CXCL8|FLT1|B4GALT1|ITGB3|STAB2|PTEN|T…
51270	5.2541e-05	0.0024899	130	242	5834	14147	regulation of cellular component movement	SERPINE2|CSF1|SERPINE1|HP|IRS2|ETS1|FGF2|IGF1R|ICAM1|AMOT|FGF7|BMPER|PLAU|AKT2|ADORA1|KDR|AKT1|HOXA7|IL6R|PDGFRA|WNT5B|IGFBP3|TPM1|WNT5A|ADAM10|UNC5C|VASH1|NISCH|ADAM18|ADAM17|AGTR2|IL6ST|TRIB1|CBLL1|AJUBA|VCL|ABHD2|C5AR1|PDGFB|PDGFA|PLD1|RTN4|PKHD1|EPB41L5|C5|RRAS|PODXL|TAC1|SCAI|PLXNA3|JAG2|LYN|STAT5B|SMAD3|JAG1|INSR|GDF2|IGF1|SMAD7|SELP|CXCL12|BCL2|NF1|FGFR1OP|TDGF1|ADA|ACVRL1|PTPRU|CLIC4|BMPR…
1932	5.5497e-05	0.0026121	119	219	5834	14147	regulation of protein amino acid phosphorylation	CNTF|CD80|PEBP1|FGF1|TNF|FGF2|CCND3|FGF7|EDNRA|CCND2|BMPER|CCND1|AKT2|ENPP1|EP300|NBN|MAP3K7|IL6R|MAP3K4|MAGI1|PRKCE|IGFBP3|ADIPOQ|WNT5A|PRKCA|MIF|ADAM18|ADAM17|PRKAR1A|IL6ST|PDGFB|PSEN2|PDGFA|PSEN1|IL22RA2|SOCS3|CCNB1|PRKAR2A|PDGFD|DVL2|DVL3|TNFRSF14|KIAA1804|LYN|GCKR|SMAD4|SMAD3|UBE2B|RBPMS|INSR|EIF2AK1|CAV1|GDF2|LIF|IGF1|GDF6|SMAD7|IL3|MLXIPL|BMP2|IBTK|CCDC88C|BCL2|PIN1|TDGF1|TP73|BMPR1A|BMPR2…
60548	5.6391e-05	0.0026363	200	393	5834	14147	negative regulation of cell death	ATF1|CNTF|PGAP2|SERPINE1|ITSN1|AKT2|PROK2|AKT1|TP63|SOX4|ACVR1|PRKCI|MEF2C|MIF|BTC|ARC|ATF5|TP53|NAIP|CERKL|TRPM2|TERT|CHST11|PLCG2|STAT5A|NGFR|STAT5B|BCL11B|XRCC2|IGF1|PAFAH2|PPT1|CD27|HRG|TDGF1|ADA|TP73|HRK|BTG2|PCSK6|IKBKB|PEA15|NEFL|HTATIP2|CTSB|HELLS|DFFA|ANXA4|TSC22D3|ANXA5|SERPINB9|F3|RHOA|IL1A|NME6|PAX7|GFRAL|G2E3|ANGPTL2|SGK3|CD44|FOXC1|SGMS1|HTT|XIAP|ASCL1|PPP2CB|NRAS|PRAME|TAF9B|ARNT2|…
10627	5.9854e-05	0.0027794	169	326	5834	14147	regulation of intracellular protein kinase cascade	KLB|SLC35B2|CNTF|TRAF3IP2|GOLT1B|ITSN1|PEBP1|TNF|FGF2|IGF1R|GJA1|TBK1|BMPER|FGF9|AKT2|TNFSF11|AKT1|LGALS9|BTRC|MAP3K7|IL6R|MAP3K4|MAGI1|TICAM2|PRKCB|ADIPOQ|WNT5A|SHISA5|MIF|VRK3|MID1|AR|TRIM13|UBE2V1|IL6ST|SQSTM1|PSMD10|LPAR1|ADRB2|IL22RA2|TSPAN6|MIER1|FADD|KIAA1804|LYN|KL|GCKR|NDFIP2|NDFIP1|CAV3|NEK6|INSR|CAV1|IGF2|LIF|TNFRSF10B|IGF1|GRIN2B|IL3|MAVS|FGF19|ID1|UBE2N|NF1|REL|CD27|GRB2|TAB2|TCF4|NF…
48534	6.3188e-05	0.0029146	140	264	5834	14147	hemopoietic or lymphoid organ development	CSF3|DCLRE1C|CSF1|ROGDI|RTKN2|IKZF1|GIMAP5|FGF3|CRKL|SPIB|KDR|TNFSF11|SOX6|JUNB|SOX4|RAG1|TPD52|EOMES|KIRREL3|ZNF160|RPL22|SLC11A2|WNT5A|THEMIS|RUNX1|ADAM18|ADAM17|CACNB4|KAT6A|HOXB4|MAL|HOXB7|TRIM10|TP53|L3MBTL1|KMT2E|NOTCH2|PRKDC|EPAS1|FUT10|PSEN2|PSEN1|CD1D|RASGRP4|SGPL1|BCL2L11|CALCR|PLCG2|PATZ1|STAT5A|JAG2|LYN|CD164|STAT5B|JAG1|BCL11B|TIPARP|BCL11A|PBX1|AICDA|PTPRC|SP1|TLX1|ID2|BCL3|BCL2|CD2…
9719	6.4627e-05	0.0029518	247	497	5834	14147	response to endogenous stimulus	IL1RN|SERPINE1|AQP2|UBE2L3|GJA1|STS|AKT2|BSG|TRIM25|AKT1|PRKACB|JUNB|ARSA|SLC34A2|PRKCI|SMARCC1|ATP6V0E1|PRKCA|EREG|AR|ADCY9|PRKAR1A|MAP1B|TXNIP|PRKCQ|TRIB3|CFTR|PRKDC|DHH|PDGFB|PIK3R3|PDGFA|GATA4|PIK3R1|EPB41L5|GRIN2A|PRKAR2A|ARSB|PPARGC1B|PCK2|STAT5A|LYN|GSTM3|STAT5B|ABCA2|EGR2|INSR|IGF2|GNG12|SOX30|STAR|GRB2|ROBO2|PCSK1|PTPRU|BTG2|BTG1|SERPINA1|MSTN|PTPRO|PCSK9|GRIK4|ASH2L|ADM|BRCA1|CTSV|BRCA2…
43069	6.4846e-05	0.0029518	196	385	5834	14147	negative regulation of programmed cell death	ATF1|CNTF|PGAP2|SERPINE1|ITSN1|AKT2|PROK2|AKT1|TP63|SOX4|ACVR1|PRKCI|MEF2C|MIF|BTC|ARC|ATF5|TP53|NAIP|CERKL|TRPM2|TERT|CHST11|PLCG2|STAT5A|NGFR|STAT5B|BCL11B|XRCC2|IGF1|PAFAH2|PPT1|CD27|HRG|TDGF1|ADA|TP73|HRK|BTG2|PCSK6|IKBKB|PEA15|NEFL|HTATIP2|HELLS|DFFA|ANXA4|TSC22D3|ANXA5|SERPINB9|F3|RHOA|IL1A|NME6|PAX7|GFRAL|G2E3|ANGPTL2|SGK3|CD44|FOXC1|SGMS1|HTT|XIAP|ASCL1|PPP2CB|NRAS|PRAME|TAF9B|ARNT2|CD74|…
48513	6.6908e-05	0.0030257	818	1801	5834	14147	organ development	ATF1|PGAP1|POP1|F11R|SPIB|NDST1|SCP2|AKT1|HES7|MEF2A|CCBE1|MEF2C|CXADR|RFX3|UNC5C|FRS2|DICER1|BCR|AR|RFX6|SPINT1|PRKAR1A|MYL2|TXNIP|AGTR2|SF1|DHH|PDGFB|PDGFA|GATA5|GATA4|GATA2|EPB41L5|T|RDH10|MYO6|JAG2|LYN|GSTM3|NGFR|JAG1|CADM1|TIPARP|EIF2AK3|GRIN2B|NR0B2|PBX1|HRNR|VANGL2|HRG|BHLHE41|TFCP2L1|SHB|JPH1|HEY1|HEY2|FLVCR1|JAK2|MYBPC3|MYOG|MESDC2|EMP1|BAZ1B|SIRT1|MMP14|KCNMA1|MMP19|PPARG|HAP1|PPARA|MDF…
35467	8.254e-05	0.0037084	139	263	5834	14147	negative regulation of signaling pathway	CTNND1|HP|PEBP1|SLA2|IGF1R|ZFYVE28|BMPER|CCND1|SOX17|FGF9|PEG10|GRB10|ENPP1|AKT1|UBASH3A|MAGI1|ACVR1|WNT5B|ADIPOQ|CTNNBIP1|WNT5A|PRKCA|TSC1|MIF|LEMD3|VRK3|DKK1|PIAS2|DKK2|DKK3|AGTR2|IL6ST|TRIB1|TP53|PSMD10|CUL3|HTRA1|ADRB2|NLK|STK4|RPF1|SOCS3|ATXN1|CHST11|PRDM16|SKIL|SCAI|BCL9L|WNT4|NGFR|HSPA5|UBE2B|CAV3|SMURF1|SIAH2|CAV1|LIF|IGF1|ESR2|SMAD7|CYP26A1|CYLD|PTPRC|SP1|MDM2|NF1|PIN1|NFKBID|TDGF1|EZH1|…
16310	8.5277e-05	0.0038067	374	783	5834	14147	phosphorylation	APP|GMFB|RAX|MYLK|RPS6KA3|RPS6KA6|RPS6KA5|TBK1|RPS6KA2|AKT3|KDR|PDK4|CDK20|PROK2|PDK3|PIP4K2A|AKT1|EPHB2|ATP6V1E1|PRKACB|PROK1|EIF2A|EPHA5|ACVR1|EPHA4|PRKCI|EPHA7|PRKCH|EPHA6|ATP6V0E1|MUSK|CSNK2A1|PRKCB|PRKCE|DAPK2|HUS1|PRKCA|FRS2|PASK|UHMK1|BCR|SIK3|TYRO3|ULK2|PRKCQ|TRIB3|PRKD1|SIK2|ALPK1|CDS1|PRKDC|CTBP1|TXK|TGFA|PIK3R1|NLK|TTBK1|ATP5L|TTBK2|C5|NUAK1|ATP6V0A2|STK38L|PIP5K1B|KIAA1804|TRPM6|ATP6V…
40012	8.6205e-05	0.0038234	130	244	5834	14147	regulation of locomotion	SERPINE2|CSF1|POP1|SERPINE1|HP|IRS2|FGF2|IGF1R|ICAM1|AMOT|FGF7|BMPER|PLAU|AKT2|ADORA1|KDR|AKT1|HOXA7|IL6R|PDGFRA|WNT5B|IGFBP3|TPM1|WNT5A|ADAM10|UNC5C|PRKCA|VASH1|NISCH|ADAM18|ADAM17|AGTR2|IL6ST|TRIB1|CBLL1|AJUBA|VCL|ABHD2|C5AR1|PDGFB|PDGFA|PLD1|RTN4|EPB41L5|C5|RRAS|PODXL|TAC1|SCAI|JAG2|SMAD3|JAG1|INSR|GDF2|IGF1|SMAD7|SELP|CXCL12|BCL2|NF1|FGFR1OP|TDGF1|ADA|ACVRL1|ROBO2|PTPRU|CLIC4|BMPR2|CXCL8|FLT1…
44267	8.9076e-05	0.0039256	967	2152	5834	14147	cellular protein metabolic process	PGAP1|GMFB|PGAP2|PGAP3|MYLK|PSMD8|PSMD9|TBK1|SCP2|PPP4R2|PSMD5|AKT2|AKT3|AKT1|PRKACB|CSNK2A1|SECISBP2|FRS2|CD2AP|BCR|LARS2|ASPHD1|PSME3|PADI2|MTMR2|MTMR3|MEAF6|TARSL2|MRPL19|MTMR6|C12ORF65|MRPL11|C5|C6|GRPEL1|RNF217|GRPEL2|PSMF1|ATG7|EDEM3|LYN|ABCA1|NGFR|B3GALNT1|HACE1|SRMS|TIPARP|EDEM1|EIF2AK1|EIF2AK3|ERLIN1|EIF2AK2|ERLIN2|MRPL23|EIF1|MRPL22|EIF5|EIF6|NMT1|DZIP3|RNF220|PRKAG1|PIGW|MRPL35|PIGY|IK…
35239	9.017e-05	0.0039486	111	204	5834	14147	tube morphogenesis	ATF1|SEMA5A|FOXA1|PLXND1|CSF1|HP|IHH|FGF2|ARHGAP35|HOXA11|GJA1|EDNRA|SALL1|EDNRB|SOX17|CDH1|CFL1|KDR|BTRC|MAP3K7|HOXA5|TP63|ACVR1|LMO4|WNT5A|TSC1|DICER1|AR|TIMELESS|PGR|AGTR2|CNP|GATA4|PSEN1|ADRB2|NTS|BCL2L11|T|PODXL|DEAF1|RDH10|DVL2|ALX1|WNT4|SMAD4|FZD3|SMAD3|VDR|PTCH1|IGF1|ESR1|COQ7|PBX1|GCLC|BMP2|VANGL2|NR4A3|BCL2|GCLM|NODAL|B4GALT1|C2CD3|SIX1|TCF21|ADM|ADRA1B|GLI3|ROBO1|SPN|HHEX|CASP8|SUFU|BB…
7169	9.3452e-05	0.0040666	119	221	5834	14147	transmembrane receptor protein tyrosine kinase signaling pathway	KLB|DGKD|ZFAND5|PLAT|IRS2|FGF1|FGF2|FGF3|IGF1R|NDST1|FGF7|RPS6KA5|FGF9|AKT2|GRB10|KDR|AKT1|EPHB2|EPHA5|IGFBP1|EPHA4|PDGFRA|EPHA7|SMARCC1|EPHA6|MUSK|ARID5B|FRS2|PRLR|EREG|ADAM18|AR|ADCYAP1|DOK1|ADAM17|DOK4|CD8B|TXNIP|MAL|ROR1|ADCYAP1R1|SHC3|PXN|PDGFB|PIK3R3|PDGFA|CACNA1A|PIK3R1|ADRB2|RASGRP4|SOCS2|SGPL1|PDGFC|EIF4EBP2|NDN|SOCS7|SOCS5|STAT5A|KL|STAT5B|TIPARP|INSR|IGF2|EIF2AK3|FGF17|PTPRA|FGF19|GRB2…
16311	9.4976e-05	0.0041071	83	146	5834	14147	dephosphorylation	PTPRT|PTPRU|PTPRR|PTPRQ|PTPRO|PTEN|DUSP19|PTPRM|PTPN21|PTPRJ|PTPRK|PTPRH|CDC14A|PTPRF|CDC14B|PTPRG|PPP1CB|PPP6C|SCP2|EPM2A|DUSP4|DUSP5|DUSP2|PPP1R12A|DUSP3|DUSP1|SACM1L|DUSP28|CDC25C|DUSP26|DUSP9|CDC25A|DUSP6|CDC25B|DUSP7|PTP4A1|PPM1A|PTP4A2|DUSP23|PPM1B|DUSP21|CTDSP2|PPEF1|BDP1|MTMR2|MTMR3|PPM1L|PPM1M|PPM1K|PPM1D|PPM1E|PPM1F|MTMR6|MTM1|TIMM50|PPP2CB|INPP5F|PTPMT1|PTPN1|PTPN18|EYA1|EYA3|PPP2R3B|P…
7154	0.00010467	0.0044821	387	814	5834	14147	cell communication	ATF1|FRMPD4|HTR6|GPR176|GJA1|HTR7|GJA3|GJA5|HOXA5|PRIMA1|PRKCA|FRS2|ATG14|ATG13|ATG12|NISCH|AR|SLC5A7|SF1|ENPEP|DHH|PDGFA|GATA4|GJC1|GRIN2A|LDHA|MYO6|JAG2|JAG1|HOMER1|FZD4|FZD7|EIF2AK3|GRIN2B|GJB1|GJB3|TOLLIP|GJB6|GIPC1|PPT1|SNAI2|UNC119|GJB7|CHRFAM7A|TNFSF8|HRG|HRK|GABRB3|GABRB2|NCAN|SNX12|CHM|SNX13|ADM|SNX11|SLC6A2|PHEX|SLC6A4|SMPD3|DLGAP1|KCND2|WNT9B|FOS|SIRT1|GJD4|GJD3|KCNMA1|EXOC4|RARA|HAP1|…
42327	0.00010494	0.0044821	76	132	5834	14147	positive regulation of phosphorylation	CNTF|BMPR2|ITGB3|CD80|PRKAG2|FGF1|CD3E|TNF|FGF2|GHR|CCND3|FGF7|EDNRA|CCND2|CCND1|AKT2|RB1CC1|GRB10|NPTN|FCER1A|EP300|NBN|JAK2|IL6R|IL11|SYK|ADIPOQ|PRKCA|MIF|TGFBR1|EREG|LATS1|ADAM18|ADAM17|IFNG|HCLS1|ITGA5|IL6ST|TLR4|CD44|FAM129A|AKAP5|PSEN1|NOD2|ACVR1B|CCNB1|DVL2|DVL3|TNFRSF14|LYN|ANGPT4|CD74|SMAD4|ANGPT1|RBPMS|INSR|CAV1|GDF2|VEGFB|LIF|OSM|MRE11A|VEGFC|IGF1|GDF6|MTOR|ACVR2A|AGT|VEGFA|IL3|CD4|KIT…
7034	0.00010968	0.0046556	24	32	5834	14147	vacuolar transport	LHCGR|SORT1|MGRN1|M6PR|PCSK9|GCC2|VPS26A|AP3B1|VPS26B|ADRB2|HOOK3|TRAK1|HK2|RHOB|RPF1|AP3M1|SNX1|VAMP7|NPC1|HOOK1|NEDD4|CHMP7|ARSB|CHMP5
48699	0.00011413	0.004815	289	594	5834	14147	generation of neurons	ATF1|CYFIP1|APP|CNTF|SERPINE2|LST1|XYLT1|ACTB|GJA1|ALCAM|SOX1|OPHN1|DPYSL5|AKT1|HOXA1|EPHB2|SOX5|EPHA4|PRKCI|EPHA7|UNC5B|SLC11A2|ISLR2|UNC5C|PRKCA|FRS2|UHMK1|AFG3L2|MAP1B|FEZ1|PARD3|RUFY3|FEZ2|ULK2|PRKCQ|ATF5|TP53|SDC2|STXBP1|FOXG1|MYCBP2|GATA2|TRPM2|RACGAP1|MYO6|HOXC8|NKX2-2|NTNG1|JAG2|NGFR|FZD3|EGR2|JAG1|BCL11B|FZD4|XRCC2|FZD7|SIAH1|LIF|DCLK1|PBX1|SNAP91|STAR|ARTN|PPT1|STRN|HOXD3|VSX1|ITM2C|VSX…
44237	0.00011679	0.0048976	2158	4982	5834	14147	cellular metabolic process	ATF1|GMFB|POP1|POP4|ALKBH8|NDST1|TBK1|SCP2|ALKBH1|AKT2|DPYSL3|AKT3|AKT1|MLYCD|PRKACB|HEMK1|PRKAB2|SECISBP2|FRS2|PHKA1|PRKAB1|ISL1|CD2AP|BCR|LARS2|CH25H|ASPHD1|FEZ1|FAR1|ATF3|SF1|EXD2|AASDH|TARSL2|B3GLCT|GATA4|PLA2G6|CIAO1|C12ORF65|DEDD2|PRPSAP2|RDH11|RDH10|RNF217|AFMID|PIP5K1B|ATG7|PRPF38B|PRPF38A|TIPARP|EIF2AK1|CYP4F2|FUCA2|CYP4F3|EIF2AK3|EIF2AK2|PBX4|MAGOHB|AGO4|FASN|AGO1|NMT1|DZIP3|RNF220|PRKA…
8361	0.00012033	0.0050155	119	222	5834	14147	regulation of cell size	CYFIP1|APP|CNTF|DGKD|PRDM4|JADE1|FGF2|CARF|AMOT|CDH4|SOX17|ENPP1|AKT1|EP300|WHSC1L1|TP63|IGFBP1|ATP6V0E1|ADAM10|ISLR2|TSC1|ADAM18|AR|ADAM17|BIN3|MAP1B|MYL2|AGTR2|TP53|PSMD10|NOTCH2|NDRG4|DDX5|DCUN1D3|PDGFB|CACNA1A|ADIPOR2|RTN4|RASGRP4|SLC9A1|TMEM123|NDN|SOCS5|PLXNA3|IP6K2|WDTC1|SMAD4|SMAD3|CAV3|VDR|GDF2|DCLK1|ESR2|BCL2|PPT1|FGFR1OP|IL7R|HRG|FGFR2|TP73|ACVRL1|BTG1|BMPR2|FHL1|ADRA1B|ARHGAP5|ING1|PP…
6366	0.00012816	0.0053097	125	235	5834	14147	transcription from RNA polymerase II promoter	CCNT2|CCNT1|PRDM4|GTF2B|ARID4A|NRL|HSF2BP|AHR|ETS1|TRIM29|SOX5|SUPT16H|LMO4|RUNX3|HCFC1|MAF|TBPL1|MAX|EPAS1|MAZ|SUPT4H1|DTX1|GATA4|NRF1|GTF2E1|TAF5L|GTF2E2|DEAF1|DVL2|ALX1|RREB1|PPARGC1A|ZFHX3|NFATC3|TRIP4|NFATC1|PBX4|NMI|POU2F2|ELL2|NFKB1|NFATC4|COPS2|FUBP1|MAFF|TAF4B|NFE2L1|KDM5A|BMPR2|GMEB2|ELL|ASH2L|ARRB1|HIF3A|YBX1|AFF4|NR2E3|MED17|SPN|TAF7L|MED12|PCM1|MED13|SNAPC3|TRPS1|ZNF768|TCEB3B|KLF13|…
9952	0.00013063	0.0053799	83	147	5834	14147	anterior/posterior pattern formation	BTG2|BMPR2|PGAP1|LDB1|MEOX2|PCSK5|GLI3|HOXA11|CRKL|HOXA10|LFNG|HHEX|POFUT1|EP300|HOXA1|HOXA7|HOXA5|HOXA4|NKX3-1|HES7|EMX2|CTNNBIP1|EN1|FRS2|AXIN2|TGFBR1|PAX1|RIPPLY1|ARC|ALDH1A2|HOXB4|HOXB8|HOXB7|TP53|HOXB6|FOXC1|PRKDC|TSHZ1|PSEN2|HTT|GATA4|PSEN1|MLLT3|HOXD10|DLL1|LRP6|EPB41L5|T|HOXC5|ALX4|ALX1|WNT1|HOXC8|SF3B1|WNT3|SMAD2|SMAD4|SMAD3|PBX3|HN1|HIPK1|ACVR2B|TBX18|ACVR2A|PBX1|HIPK2|MIB1|SKI|CYP26A1|…
16331	0.00013347	0.0054642	45	71	5834	14147	morphogenesis of embryonic epithelium	ATF1|C2CD3|HP|TULP3|HTT|ADM|ARHGAP35|SPN|EPB41L5|HHEX|CASP8|T|DEAF1|RDH10|SUFU|CFL1|DVL2|ALX1|ME2|MAP3K7|TP63|WNT4|JAG2|FZD3|APAF1|LMO4|PTCH1|NOG|WNT5A|VEGFC|SHROOM3|TSC1|COQ7|TBX18|RGMA|MIB1|SKI|ALDH1A3|VANGL2|DLC1|ALDH1A2|TRAF6|CTNNB1|GRSF1|NODAL
9725	0.00014185	0.0057731	220	442	5834	14147	response to hormone stimulus	IL1RN|SERPINE1|AQP2|UBE2L3|GJA1|STS|AKT2|BSG|TRIM25|AKT1|PRKACB|JUNB|ARSA|SLC34A2|PRKCI|SMARCC1|PRKCA|EREG|AR|ADCY9|PRKAR1A|MAP1B|TXNIP|PRKCQ|TRIB3|CFTR|PRKDC|DHH|PDGFB|PIK3R3|PDGFA|GATA4|PIK3R1|PRKAR2A|ARSB|PPARGC1B|PCK2|STAT5A|LYN|GSTM3|STAT5B|ABCA2|EGR2|INSR|IGF2|GNG12|SOX30|STAR|GRB2|ROBO2|PCSK1|PTPRU|BTG2|BTG1|SERPINA1|MSTN|PTPRO|PCSK9|GRIK4|ASH2L|ADM|BRCA1|CTSV|BRCA2|SERPINA7|NEFL|TIMP3|CD3…
33043	0.00014338	0.0058014	129	244	5834	14147	regulation of organelle organization	GPR65|CCNF|HP|PEBP1|ESPN|TNF|AMOT|HERC2|CFL1|RCC1|EP300|NEK2|SYNPO|TPM1|AIP|TSC1|CDC25C|MID1|FOXP3|EREG|BTC|MAP1B|PRKCQ|KIF20B|TP53|PFN2|L3MBTL1|PSMD10|SPTBN5|DNMT1|TNKS|MYCBP2|TGFA|PDGFA|SKA3|SKA2|CCNB1|ACTR3C|SCIN|TPR|MAP4|TAC1|PPARGC1A|CEP76|SPTBN1|SPTBN2|SMAD3|UBE2B|CAV3|NEBL|NEK6|INSR|CAV1|RDX|IGF2|IGF1|ARPC5|ZZEF1|CYLD|TPX2|CXCL12|ARPC3|UBE2N|CD28|MAP6D1|PIN1|TPP1|CLIC4|ARPC1A|ARRB1|FMN1|BR…
48514	0.00015416	0.0062014	119	223	5834	14147	blood vessel morphogenesis	SEMA5A|PLXND1|IHH|UBP1|PLAT|FGF1|FGF2|AMOT|GJA1|EDNRA|BMPER|SOX17|FGF9|POFUT1|PLAU|ZMIZ1|KDR|PROK2|SLC12A6|HOXA7|MAP3K7|JUNB|ACVR1|CCBE1|LMO4|DICER1|EREG|COL8A2|AGTR2|ENPEP|EPAS1|PDGFA|NLK|RTN4|ZFP36L1|GJC1|SGPL1|T|NUS1|JAG1|TIPARP|CAV1|LIF|IGF1|ARHGAP24|QKI|SMAD7|SELP|PTPRB|ID1|NF1|CSPG4|TDGF1|ACVRL1|CXCL8|FLT1|B4GALT1|ITGB3|STAB2|PTEN|TNFAIP2|PTPRJ|DBH|SHB|ADRA1B|MEOX2|ROBO1|HHEX|CSRP3|CASP8|HE…
43523	0.00016418	0.0065663	55	91	5834	14147	regulation of neuron apoptosis	ATF1|HRK|CNTF|ITSN1|PCSK9|SIX1|FASLG|PCSK6|TNF|SPPL3|PTPRF|GHR|NRBP2|GRM4|NEFL|ATP7A|JAK2|EPHA7|GRID2|GPX1|RHOA|ADORA2A|RASA1|DNAJC5|TP53|CACNA1A|HTT|FURIN|PSEN1|ASCL1|NRAS|ERBB3|SNCA|NQO1|BDNF|WFS1|XRCC2|VEGFB|DHCR24|SOD2|ESR1|ESR2|AGT|HIPK2|GCLC|NMNAT1|BCL2|PPT1|NF1|BAX|KRAS|GCLM|TP73|BCL2L1|CDK5R1
35023	0.00016664	0.0066262	63	107	5834	14147	regulation of Rho protein signal transduction	ITSN2|POP1|GPR65|RASGRF2|ITSN1|HP|ARRB1|ARHGEF10L|TNFAIP1|ADRA1A|ABRA|SYDE2|PREX2|AKAP13|SYDE1|MCF2L|RAC1|PLEKHG3|ARHGEF11|ARHGEF10|RALBP1|PLEKHG2|ARHGEF12|PLEKHG7|ARHGEF15|PLEKHG5|ARHGEF17|ARHGEF19|TSC1|GMIP|VAV2|BCR|ARHGEF9|SPATA13|ARHGEF3|ARHGEF4|ARHGEF7|SOS1|SOS2|ARHGEF5|PAFAH1B1|CUL3|TTN|FGD3|ABR|FGD5|FGD6|PLEKHG4B|PTK2B|PAK3|SCAI|FARP2|FARP1|CCL24|ARHGEF37|MCF2|GPR55|ARHGEF38|ARHGAP27|MTOR|…
1701	0.00016891	0.0066781	116	217	5834	14147	in utero embryonic development	ZFAND5|PRDM1|AMOT|GJA1|EDNRA|COL4A3BP|ZMIZ1|CDH1|AKT1|NBN|SOX6|JUNB|SOX5|EOMES|ACVR1|SLC34A2|PDGFRA|CUBN|MBNL1|FBXW8|ADAM10|SOX10|AR|PYGO2|SPINT1|TP53|LY6E|GCM1|TSHZ3|EPAS1|CUL3|GATA4|GATA2|SOCS3|EPB41L5|C5|FUT8|C6|BCL2L11|MAN2A1|RDH10|TTPA|SKIL|WNT2|WDTC1|SMAD2|SMAD4|SMAD3|ICMT|UBE2B|SETDB1|XRCC2|LIF|UBE2A|GRIN2B|COQ7|HOPX|COPS3|NASP|SP1|GJB3|MAFG|MAFF|NMT1|GRB2|TAB1|TDGF1|NODAL|ADA|BCL2L1|BMPR1…
51649	0.00017196	0.0067603	409	868	5834	14147	establishment of localization in cell	IPO11|PHAX|AKT1|VPS35|AP1S3|UNC13B|NUP214|STARD3|GABARAPL2|PRKCI|UNC13A|SCAMP1|SYTL5|SYTL4|SYTL3|SCAMP2|SYTL2|FEZ1|PARD3|TXNIP|NUP98|SAR1B|CDCA5|VPS26A|VPS26B|RHOT1|GRPEL1|MYO6|BLOC1S3|GRPEL2|VTI1A|SSR1|EXPH5|VTI1B|ABCA1|ICMT|RAB3IP|EXOC6B|EIF2AK3|GIPC1|NOX5|ARF1|SMG1|CLTC|STON1|CLTB|KIAA1033|CHM|STON2|SMG7|LYST|SMG5|SMG6|SMPD3|C16ORF70|NEFL|LDLRAP1|JAK2|UPF2|EXOC7|SSR2|SSR3|NUTF2|COPZ1|SRP9|PLCB…
35295	0.00018042	0.0070527	155	301	5834	14147	tube development	ATF1|SEMA5A|FOXA1|PLXND1|CSF1|HP|IHH|FGF1|FGF2|ARHGAP35|HOXA11|GJA1|FGF7|EDNRA|SALL1|EDNRB|BMPER|SOX17|FGF9|CDH1|GJA5|CFL1|KDR|EP300|BTRC|MAP3K7|TNS3|HOXA5|TP63|ACVR1|PDGFRA|LMO4|WNT5A|TSC1|DICER1|AR|LOX|TIMELESS|PGR|AGTR2|CFTR|CNP|TSHZ3|EPAS1|PSEN2|PDGFA|GATA4|PSEN1|ADRB2|NTS|BCL2L11|T|PODXL|DEAF1|MAN2A1|RDH10|DVL2|ALX1|WNT2|WNT4|SMAD2|SMAD4|FZD3|SMAD3|BDNF|VDR|PTCH1|LIF|SMAD9|IGF1|ESR1|COQ7|PBX…
7389	0.0001903	0.0073971	141	271	5834	14147	pattern specification process	SEMA5A|PGAP1|PLXND1|IHH|RAX|HOXA11|CRKL|HOXA10|EDNRA|POFUT1|EP300|HOXA1|PITX2|HOXA7|HOXA5|TP63|HOXA4|HES7|ACVR1|CTNNBIP1|RFX3|FRS2|MID1|ARC|MFNG|HOXB4|HOXB8|HOXB7|TP53|HOXB6|NOTCH2|PRKDC|TSHZ1|FOXG1|PSEN2|GATA4|PSEN1|EPB41L5|EFNB1|T|KIF3B|HOXC5|DVL2|ALX4|ALX1|WNT1|HOXC8|WNT3|NKX2-2|SMAD2|SMAD4|EGR2|SMAD3|PTCH1|PBX3|PBX2|EVX1|SMAD5|PBX1|CYP26A1|BST1|MAFB|SP1|SP8|HOXD4|TPP1|HOXD3|TCF3|GRSF1|BMPR1B|…
10740	0.00019652	0.0075963	119	224	5834	14147	positive regulation of intracellular protein kinase cascade	KLB|SLC35B2|CNTF|TRAF3IP2|GOLT1B|ITSN1|TNF|FGF2|IGF1R|GJA1|TBK1|BMPER|FGF9|TNFSF11|LGALS9|MAP3K7|IL6R|TICAM2|PRKCB|ADIPOQ|WNT5A|SHISA5|MIF|MID1|AR|TRIM13|UBE2V1|IL6ST|LPAR1|ADRB2|TSPAN6|MIER1|FADD|LYN|KL|NDFIP2|NDFIP1|NEK6|INSR|IGF2|LIF|TNFRSF10B|IGF1|IL3|MAVS|FGF19|UBE2N|REL|CD27|TAB2|TCF4|TMEM9B|GPR26|SLC44A2|ARRB1|FASLG|ADRA1A|LITAF|EDA2R|GHR|TMEM101|GRM4|CASP8|CASP10|NUP62|JAK2|IL11|GPX1|CHUK…
2520	0.00020602	0.007919	145	280	5834	14147	immune system development	CSF3|DCLRE1C|CSF1|ROGDI|RTKN2|IKZF1|GIMAP5|FGF3|CRKL|SPIB|KDR|TNFSF11|NBN|SOX6|JUNB|SOX4|RAG1|TPD52|EOMES|KIRREL3|SWAP70|ZNF160|RPL22|SLC11A2|WNT5A|THEMIS|RUNX1|ADAM18|ADAM17|CACNB4|KAT6A|HOXB4|MAL|HOXB7|TRIM10|TP53|L3MBTL1|KMT2E|NOTCH2|PRKDC|EPAS1|FUT10|PSEN2|PSEN1|CD1D|RASGRP4|SGPL1|BCL2L11|CALCR|PLCG2|PATZ1|STAT5A|JAG2|LYN|CD164|STAT5B|SMAD3|JAG1|BCL11B|TIPARP|BCL11A|PBX1|AICDA|PTPRC|SP1|TLX1|…
12501	0.0002089	0.0079855	280	578	5834	14147	programmed cell death	CYFIP2|APP|TRAF3IP2|ITSN1|PRF1|AQP2|TP53AIP1|TIAL1|GJA1|SCP2|WDR92|PEG10|RASSF5|RASSF6|BCAP29|AKT1|TNS4|TP63|MEF2A|SAP30BP|MEF2C|UNC5B|PRKCB|DAPK2|SLC11A2|C8ORF4|UNC5C|UNC5D|MFSD10|NISCH|SPIN2B|TRIB3|TP53|NAIP|PRKDC|PDE1B|NAIF1|GSPT1|DEDD2|FXR1|TRPM2|ABR|SGPL1|PPP3R1|C6|APH1B|RHOT1|RNF216|FADD|NGFR|GSDMA|CADM1|TNFSF15|SIAH2|EIF2AK1|SIAH1|EIF2AK3|EIF2AK2|NET1|AIMP2|TPX2|GJB6|ID1|PPT1|CD27|TP73|HIP…
30879	0.00024322	0.0092463	53	88	5834	14147	mammary gland development	B4GALT1|CSF1|IRS2|BRCA2|FGF2|HK2|GLI3|SLC6A3|IGF1R|ROBO1|CCND1|TNFSF11|BTRC|HOXA5|CHUK|NCOA3|ITGA2|WNT5A|SLC30A4|NRG1|PRLR|AR|ELF3|NRG3|ELF5|PGR|IRF6|BCAT2|CEBPB|BCL2L11|ERBB3|ERBB2|SLIT2|XDH|WNT2|WNT3|WNT4|STAT5A|STAT5B|VDR|PTCH1|CAV1|EIF2AK3|IGF1|ESR1|PML|APLN|VEGFA|TBX2|ID2|HRG|CDO1|TDGF1
48598	0.00026585	0.010052	172	340	5834	14147	embryonic morphogenesis	ATF1|HP|IHH|RAX|TTF2|ARHGAP35|HOXA11|AMOT|HOXA10|NDST1|GJA1|SALL1|SOX17|FGF9|GJA5|CFL1|HOXA1|HOXA7|MAP3K7|HOXA5|TP63|HOXA4|CDON|EOMES|ACVR1|MBNL1|MSX2|LMO4|WNT5A|FRS2|TSC1|DICER1|FOXP4|DKK1|SPINT1|PRKAR1A|HOXB4|KCNQ4|HOXB8|HOXB7|TP53|HOXB6|FBN2|NOTCH2|GCM1|DLX5|TSHZ1|DLX6|FOXG1|CUL3|PSEN2|GATA4|PSEN1|SOCS3|EPB41L5|T|CHST11|DEAF1|RDH10|MYO6|DVL2|ALX4|ALX1|WNT1|WNT3|WNT4|SMAD2|JAG2|SMAD4|FZD3|POU2F…
16265	0.00027858	0.010476	335	704	5834	14147	death	CYFIP2|APP|PANK2|TRAF3IP2|ITSN1|PRF1|AQP2|TP53AIP1|TIAL1|GJA1|SCP2|WDR92|PEG10|RASSF5|RASSF6|BCAP29|AKT1|TNS4|TP63|MEF2A|SAP30BP|MEF2C|UNC5B|PRKCB|DAPK2|SLC11A2|C8ORF4|UNC5C|MMD2|UNC5D|MFSD10|NISCH|AR|AFG3L2|SPIN2B|TRIB3|TP53|NAIP|PRKDC|PDE1B|NAIF1|PLA2G6|GIGYF2|GSPT1|DEDD2|TTBK2|FXR1|TRPM2|ABR|C5|SGPL1|PPP3R1|C6|APH1B|RHOT1|RNF216|FADD|SPTBN2|NGFR|GSDMA|CADM1|TNFSF15|SIAH2|EIF2AK1|SLC33A1|SIAH1|…
70887	0.00028773	0.010761	200	402	5834	14147	cellular response to chemical stimulus	AQP8|AQP9|SERPINE1|RAX|AQP4|AQP2|UBE2L3|EDNRB|AKT2|TNFSF11|AKT1|MPV17|PRKACB|JUNB|PRKCI|SMARCC1|SLC11A2|PRKCA|YOD1|MIF|DICER1|ADCY9|PRKAR1A|FEZ1|TRIB3|CFTR|PRKDC|EPAS1|PDGFB|PIK3R3|GATA4|PIK3R1|EPB41L5|PRKAR2A|STAT5A|STAT5B|FZD4|INSR|EIF2AK1|FZD7|IGF2|EIF2AK3|EIF2AK2|GNG12|NCEH1|STAR|ID2|GRB2|ROBO2|CLIC4|PCSK9|BRCA1|PTPRK|LYST|HNF4A|PRX|CHMP1A|JAK2|EDN2|SYK|DUSP1|GAB1|WNT9B|IL16|SERPINB9|FOS|F3|P…
32535	0.00029153	0.010844	147	286	5834	14147	regulation of cellular component size	CYFIP1|APP|CNTF|DGKD|PRDM4|JADE1|FGF2|CARF|AMOT|CDH4|SOX17|CFL1|ENPP1|AKT1|EP300|WHSC1L1|TP63|IGFBP1|ATP6V0E1|ADAM10|ISLR2|TSC1|ADAM18|AR|ADAM17|BIN3|MAP1B|MYL2|AGTR2|TP53|PFN2|PSMD10|NOTCH2|NDRG4|SPTBN5|DDX5|DCUN1D3|PDGFB|CACNA1A|ADIPOR2|RTN4|RASGRP4|SLC9A1|TMEM123|ACTR3C|SCIN|NDN|SPTBN1|SOCS5|PLXNA3|SPTBN2|IP6K2|WDTC1|SMAD4|SMAD3|CAV3|NEBL|VDR|RDX|GDF2|ARPC5|DCLK1|ESR2|CXCL12|ARPC3|BCL2|PPT1|FG…
60562	0.0002948	0.010908	73	129	5834	14147	epithelial tube morphogenesis	ATF1|C2CD3|CSF1|HP|SIX1|TCF21|ADM|FGF2|ARHGAP35|GLI3|HOXA11|ROBO1|SPN|HHEX|GJA1|SALL1|CASP8|SOX17|SUFU|CFL1|BBS7|ME2|BTRC|MAP3K7|BBS5|HOXA5|APAF1|LMO4|NCOA3|WNT5A|SHROOM3|TSC1|RGMA|GREM1|AR|TRAF6|HAND1|TIMELESS|PGR|CD44|TULP3|GATA4|PSEN1|WNT11|T|PODXL|DEAF1|RDH10|DVL2|ALX1|SLIT2|WNT4|SMAD4|FZD3|SMAD3|EYA1|VDR|PTCH1|ESR1|COQ7|PBX1|PML|AGT|MIB1|SKI|BMP2|PC|VANGL2|WT1|DLC1|BCL2|CTNNB1|NODAL
7041	0.00029992	0.011038	21	28	5834	14147	lysosomal transport	LHCGR|SORT1|MGRN1|M6PR|PCSK9|GCC2|AP3B1|ADRB2|HOOK3|TRAK1|HK2|RHOB|RPF1|AP3M1|SNX1|VAMP7|NPC1|HOOK1|NEDD4|ARSB|CHMP5
16567	0.00032069	0.01174	103	192	5834	14147	protein ubiquitination	UBE2D4|UBE2D2|UBE2D3|CCNF|DCAF8|UBE3A|DCAF5|DCAF7|UBE2L3|CDC27|FBXO4|AKT1|TRIM21|RAG1|SKP1|TRIM23|EPM2A|ANAPC7|FBXW7|FBXW11|UBE2E3|UBE2E2|UBE4B|RNF41|TRIM17|KCTD10|UBE2V2|TRIM13|NHLRC1|UBE2V1|CBLL1|ANAPC1|VCP|UBA6|CUL3|CTR9|NEDD4L|FBXO45|GSPT1|RPF1|VCPIP1|RNF217|SOCS7|UBE2H|UBE2B|SMURF1|SIAH1|UBE2A|UBE2W|BCL2|MDM2|RNF182|UBE2N|FBXL3|SAE1|UBE2K|DZIP3|BAP1|RNF220|RNF11|RNF14|TNFAIP3|ARRB1|BRCA1|TNF…
42692	0.00032482	0.011829	67	117	5834	14147	muscle cell differentiation	APP|TNC|CBY1|SYNE1|NOS1|SOX6|NEO1|KCNH1|CDON|MYOG|TMOD1|MKL2|ACVR1|CHRNB1|MBNL1|CXADR|GPX1|MUSK|CHUK|IFRD1|TPM1|TSC1|NRG1|PROX1|DICER1|AFG3L2|CACNB2|CACNB4|BIN1|MYL2|ADAM12|RARB|MTPN|PLG|BARX2|TTN|CCNB1|NRAS|RXRA|ERBB2|XIRP1|CACNG2|WNT4|TCF7L2|JAG1|HOMER1|CAV3|SORT1|IGF1|TBX5|TBX18|QKI|AGT|VEGFA|TBX2|HINFP|SKI|RCAN1|ACTC1|DNAJA3|TCAP|CTNNB1|KRAS|TCF4|HRG|AGRN|TDGF1
45639	0.00033228	0.012037	26	37	5834	14147	positive regulation of myeloid cell differentiation	CSF1|IKZF1|ACVR1B|FOXO3|ETS1|SCIN|CCL5|INPP5D|TNFSF11|ANKRD54|HOXA5|STAT5A|KLF10|JAG1|TESC|CTNNBIP1|LIF|ACVR2A|RUNX1|KITLG|TAL1|ID2|LEP|TRAF6|GNAS|SMAP1
8585	0.00033712	0.012148	45	73	5834	14147	female gonad development	ROBO2|FOXC1|HTRA3|UBE3A|BRCA2|FOXO3|LFNG|IMMP2L|FGF7|ERMP1|CCND2|NRIP1|CAPN5|KDR|SLIT2|WNT4|STAT5A|STAT5B|PCYT1B|EIF2B2|EDN2|ANGPT1|FANCA|INHBB|MIF|SIRT1|ESR1|ESR2|AGT|VEGFA|EREG|NR5A1|MMP14|KITLG|CENPI|LEP|DMC1|BCL2|MMP19|PGR|TAF4|BMPR1B|LHX9|SF1|BCL2L1
6915	0.00034129	0.012231	274	568	5834	14147	apoptosis	CYFIP2|APP|TRAF3IP2|ITSN1|PRF1|AQP2|TP53AIP1|TIAL1|GJA1|SCP2|WDR92|PEG10|RASSF5|RASSF6|BCAP29|AKT1|TNS4|TP63|MEF2A|SAP30BP|MEF2C|UNC5B|PRKCB|DAPK2|SLC11A2|C8ORF4|UNC5C|UNC5D|MFSD10|NISCH|SPIN2B|TRIB3|TP53|NAIP|PDE1B|NAIF1|GSPT1|DEDD2|FXR1|TRPM2|ABR|SGPL1|PPP3R1|C6|APH1B|RHOT1|RNF216|FADD|NGFR|GSDMA|CADM1|TNFSF15|SIAH2|EIF2AK1|SIAH1|EIF2AK3|EIF2AK2|NET1|AIMP2|TPX2|GJB6|ID1|PPT1|CD27|TP73|HIP1|FAST…
22602	0.00034293	0.012231	46	75	5834	14147	ovulation cycle process	ROBO2|FOXC1|MSTN|HTRA3|CHRNA7|UBE3A|FOXO3|LFNG|IMMP2L|FGF7|ERMP1|CCND2|NRIP1|ERBB2|CAPN5|KDR|SLIT2|STAT5A|STAT5B|PCYT1B|EIF2B2|EDN2|ANGPT1|INHBB|MIF|SIRT1|ESR1|ESR2|AGT|VEGFA|EREG|NR5A1|MMP14|KITLG|CCKBR|CENPI|LEP|DMC1|BCL2|MMP19|CHRFAM7A|PGR|TAF4|BMPR1B|SF1|BCL2L1
8219	0.0003494	0.012397	332	699	5834	14147	cell death	CYFIP2|APP|PANK2|TRAF3IP2|ITSN1|PRF1|AQP2|TP53AIP1|TIAL1|GJA1|SCP2|WDR92|PEG10|RASSF5|RASSF6|BCAP29|AKT1|TNS4|TP63|MEF2A|SAP30BP|MEF2C|UNC5B|PRKCB|DAPK2|SLC11A2|C8ORF4|UNC5C|MMD2|UNC5D|MFSD10|NISCH|AR|SPIN2B|TRIB3|TP53|NAIP|PRKDC|PDE1B|NAIF1|PLA2G6|GIGYF2|GSPT1|DEDD2|TTBK2|FXR1|TRPM2|ABR|C5|SGPL1|PPP3R1|C6|APH1B|RHOT1|RNF216|FADD|SPTBN2|NGFR|GSDMA|CADM1|TNFSF15|SIAH2|EIF2AK1|SLC33A1|SIAH1|EIF2AK3…
30163	0.00038418	0.013562	172	342	5834	14147	protein catabolic process	FBXO27|UBE2D2|UBE2D3|CCNF|UBE3A|FBXO21|UBE2L3|PSMD8|PSMD9|PSMD5|CDH1|CDC27|FBXO4|PIM1|AKT1|BTRC|SKP1|EPM2A|USP7|USP6|ANAPC7|FBXW7|FBXW11|USP4|USP3|ADAM10|UBE4A|UBE4B|YOD1|CD2AP|ADAM18|AFG3L2|ADAM17|TBL1XR1|KCTD10|PSME3|KIAA0368|TRIM13|YME1L1|PRKCQ|NHLRC1|SQSTM1|ANAPC1|PSMD10|VCP|PSMD12|PSMD11|CUL5|PSMD13|UBA6|CUL3|PSEN2|UBR3|FBXO45|PSEN1|FBXO44|RPF1|CCNB1|C6|APH1B|PCBP2|RNF217|USP50|PSMF1|EDEM3|N…
48193	0.00039518	0.013879	74	132	5834	14147	Golgi vesicle transport	ARF1|CLTC|SNAP23|GCC2|ARRB1|GOLGA3|C16ORF70|AP1G1|KIF1C|AP1S3|RAB2A|GABARAPL2|PRKCI|TRAPPC2L|COG5|COG4|STX7|COG3|VPS13A|AP1B1|COG2|SCAMP1|COPZ1|NRBP1|SCAMP2|TAPBP|DOPEY2|PLCB3|RAB31|VAMP7|RER1|PACS1|ZW10|EXOC4|PREB|EXOC5|SEC22A|VAMP2|ERGIC1|BLZF1|SEC22C|VCP|SEC23A|TMED10|LMAN2L|STX16|SAR1B|GOSR2|STX18|GOSR1|ARL1|HTT|NAPG|CUX1|BLOC1S3|STX6|RAB6B|YKT6|SEC23B|AP1M1|SEC31A|TXNDC5|MON2|SEC24A|SORT1|GB…
51239	0.00040051	0.013996	493	1068	5834	14147	regulation of multicellular organismal process	ATF1|CNTF|SERPINE2|POP1|SERPINE1|XYLT1|GJA1|TBK1|LIPG|PROK2|AKT1|UBASH3A|HOXA7|PROK1|HOXA5|CXADR|RC3H1|PRKCA|FRS2|DKK1|SYTL2|AR|MAP1B|MYL2|FEZ1|RUFY3|PRKCQ|AGTR2|ATF5|LRPAP1|PDGFB|PDGFA|GATA4|GATA2|SLC5A3|EPB41L5|GRIN2A|C5|C6|KLRK1|PRDM16|MYO6|ICOS|ZBTB7A|NKX2-2|NGFR|JAG1|NDFIP1|CADM1|EIF2AK3|GRIN2B|PBX1|CPEB1|TNFSF4|GIPC1|REL|CHRFAM7A|HOXD3|HRG|ADA|BTG1|ADM|GLI3|SLC6A3|CSRP3|HEY2|TIMP2|NEFL|CTLA…
8284	0.00040394	0.014044	227	464	5834	14147	positive regulation of cell proliferation	VIPR1|CNTF|STS|ZMIZ1|KDR|TNS3|PROK1|ICOSLG|TP63|SOX4|TIPIN|DDX11|FLT3LG|PRKCA|MIF|EREG|BTC|PRKCQ|ATF3|FOXG1|EIF5A2|EBI3|PDGFB|TGFA|PDGFA|CIAO1|TRPM2|T|BLOC1S2|PDGFC|SSR1|SLAMF1|STAT5A|LYN|NGFR|WWTR1|STAT5B|ICMT|INSR|FZD7|IGF2|LIF|IGF1|PBX1|FOSL2|ID2|TNFSF4|ACER3|SPDYA|CD28|HRG|TDGF1|NODAL|ADA|VSX2|ASH2L|IL27|ADM|BMI1|ARHGAP5|CD3E|CHL1|HEY2|RAC2|CD38|JAK2|IL11|EDN2|SYK|MME|IL15|NOG|GAB2|PROX1|PDCD…
45321	0.00041831	0.014471	124	238	5834	14147	leukocyte activation	CD86|DCLRE1C|CSF1|CD80|IKZF1|GIMAP5|SLA2|ICAM1|CCND3|NBN|ICOSLG|SOX4|RAG1|TPD52|EOMES|CD93|PRKCB|SWAP70|RPL22|THEMIS|ADAM10|PRLR|FOXP3|ADAM18|ADAM17|CD8B|MAL|TP53|IFNAR1|SKAP2|KMT2E|PRKDC|CHRNA7|PSEN2|PSEN1|CD1D|CPLX2|NDRG1|KLRK1|CLEC7A|PLCG2|SLAMF7|PATZ1|SLAMF1|STAT5A|JAG2|STAT5B|SMAD3|TNFSF14|BCL11B|BCL11A|AICDA|PTPRC|TOLLIP|TNFSF4|BCL3|TREML2|BCL2|CD28|CHRFAM7A|TCF3|IL7R|ULBP1|ADA|GAPT|ULBP3|C…
51130	0.00042226	0.014532	117	223	5834	14147	positive regulation of cellular component organization	ATF1|CNTF|FRMPD4|GPR65|SERPINE1|PEBP1|AHR|TNF|AMOT|CDH4|CFL1|KDR|AKT1|EP300|SYNPO|PRKCI|TPM1|ISLR2|PRKCA|TSC1|FOXP3|EREG|BTC|MAP1B|FEZ1|PRKCQ|CBLL1|TP53|DNMT1|TNKS|EIF5A2|TGFA|NEDD4L|PIK3R1|GATA2|EPB41L5|CCNB1|CLEC7A|MBP|TPPP|TAC1|WNT1|SKIL|PPARGC1A|BCL9L|SMAD2|NGFR|WWTR1|SMAD4|SMAD3|CAV3|INSR|CAV1|IGF2|IGF1|SYNJ1|UBE2N|PPT1|CD28|ROBO2|GSK3B|HIP1|PCSK9|ARRB1|FMN1|DOC2B|PTPRF|ROBO1|DNMT3B|NPTN|NEF…
46649	0.00042427	0.014532	102	191	5834	14147	lymphocyte activation	CD86|DCLRE1C|CD80|IKZF1|GIMAP5|SLA2|ICAM1|CCND3|NBN|ICOSLG|SOX4|RAG1|TPD52|EOMES|PRKCB|SWAP70|RPL22|THEMIS|PRLR|FOXP3|ADAM18|ADAM17|CD8B|MAL|TP53|IFNAR1|SKAP2|PRKDC|CHRNA7|PSEN2|PSEN1|CD1D|KLRK1|CLEC7A|PLCG2|SLAMF7|PATZ1|SLAMF1|STAT5A|JAG2|STAT5B|SMAD3|TNFSF14|BCL11B|BCL11A|AICDA|PTPRC|TNFSF4|BCL3|TREML2|BCL2|CD28|CHRFAM7A|TCF3|IL7R|ULBP1|ADA|GAPT|ULBP3|ITGAM|SHB|CD3E|SPN|HHEX|EXO1|KIF13B|ATP7A|I…
42110	0.0004356	0.014847	69	122	5834	14147	T cell activation	CD86|ITGAM|CD80|IKZF1|GIMAP5|SLA2|CD3E|ICAM1|SPN|CCND3|KIF13B|ATP7A|ICOSLG|SOX4|RAG1|EOMES|SYK|IL15|RPL22|THEMIS|RHOH|PRLR|FOXP3|PAX1|ADAM18|ADAM17|HSH2D|CD8B|ELF4|IRF4|IRF1|MAL|CD48|TP53|IFNAR1|PRKDC|SATB1|CHRNA7|PSEN2|NLRC3|PSEN1|CD1D|CLEC7A|FYN|PATZ1|ZNF225|MICB|STAT5A|JAG2|STAT5B|CD74|SMAD3|TNFSF14|BCL11B|BCL11A|CD4|RIT1|PTPRC|APC|TNFSF4|DNAJA3|BCL3|TREML2|BCL2|CD28|CTNNB1|CHRFAM7A|IL7R|ADA
7215	0.00044265	0.015013	19	25	5834	14147	glutamate signaling pathway	APP|GRID2|HOMER1|HOMER2|GRIK3|GRIK4|GRIK1|SSTR1|GRIN2B|GRIN1|GRM5|GRIN2A|GRM4|GRM6|CPD|GNAQ|GRIA3|GRIA4|CDK5R1
6916	0.00046253	0.015611	107	202	5834	14147	anti-apoptosis	ATF1|FOXA1|FCMR|PGAP2|FAIM2|TNF|IGF1R|CFL1|PROK2|AKT1|TP63|SH3GLB1|PRKCI|MEF2C|PRLR|ADAM18|ADAM17|ARC|STAMBP|ATF5|SQSTM1|NAIP|NOTCH2|CERKL|GLO1|PSEN1|SOCS2|SOCS3|TRPM2|BAG4|TERT|BAG3|BAG1|TXNDC5|STAT5A|NGFR|STAT5B|PRNP|HSPA5|CBX4|BDNF|BFAR|DHCR24|IGF1|ESR1|NFKB1|ESR2|PAFAH2|TNFRSF10D|IL3|GCLC|SON|BCL2|CD27|TCF4|HRG|BCL2L2|BCL2L1|HRK|TNFAIP3|TRIAP1|IKBKB|PEA15|HTATIP2|HELLS|GPX1|TNFRSF18|ANXA4|TSC…
30217	0.000474	0.01592	40	64	5834	14147	T cell differentiation	PRKDC|SATB1|IKZF1|CD1D|GIMAP5|CD3E|SPN|ATP7A|PATZ1|ZNF225|SOX4|RAG1|STAT5A|JAG2|EOMES|STAT5B|CD74|SYK|BCL11B|IL15|BCL11A|RPL22|THEMIS|RHOH|PAX1|ADAM18|ADAM17|CD4|RIT1|PTPRC|APC|DNAJA3|IRF1|BCL3|BCL2|CD28|MAL|CTNNB1|IL7R|TP53
51716	0.00048408	0.01616	460	994	5834	14147	cellular response to stimulus	PGAP2|CLPB|SERPINE1|RAX|XYLT1|SMC5|BACH1|ALKBH8|ALKBH1|AKT2|CREB3L2|AKT1|MPV17|PRKACB|JUNB|GTSE1|PRKCI|HUS1|PRKCA|DICER1|ATG14|ATG13|ATG12|ADCY9|PRKAR1A|MAP1B|FEZ1|PRKDC|PDGFB|XPA|GATA4|EPB41L5|LDHA|PRKAR2A|MYO6|GAR1|LYN|FZD4|EIF2AK1|FZD7|EIF2AK3|EIF2AK2|SETX|TDP2|TDP1|UNC119|RAD18|HRK|BTG2|SMG1|OGG1|ADM|LYST|ING4|CHAF1B|AIFM1|NEFL|JAK2|DUSP1|WNT9B|SERPINB9|AEN|FOS|BAZ1B|SIRT1|F3|DUSP9|GNL1|WDR33…
10553	0.00048581	0.01616	41	66	5834	14147	negative regulation of gene-specific transcription from RNA polymerase II promoter	HDAC4|PSMD10|HDAC5|HDAC2|CIITA|NFIX|IKZF1|FOXO3|HDAC9|ASCL2|HDAC7|HHEX|RXRA|HEY1|KAT5|SUFU|HEY2|TAF9B|SKIL|HES5|WDTC1|ZBTB18|TCF7L2|MEF2C|SMAD3|VDR|CAV1|SMARCA2|NFKB1|SMAD7|PER2|BMP2|NCOR1|TBL1XR1|HAND1|TIMELESS|TAF7|PPARG|TCF4|BCOR|PPARA
70647	0.00048844	0.01617	132	256	5834	14147	protein modification by small protein conjugation or removal	UBE2D4|UBE2D2|UBE2D3|CCNF|DCAF8|UBE3A|DCAF5|DCAF7|UBE2L3|CDC27|FBXO4|AKT1|ATXN7L3|TRIM21|RAG1|SKP1|TRIM23|EPM2A|USP7|USP6|ANAPC7|FBXW7|FBXW11|USP4|UBE2E3|USP3|UBE2E2|UBE4B|YOD1|PIAS2|RNF41|TRIM17|KCTD10|UBE2V2|TRIM13|NHLRC1|UBE2V1|CBLL1|ANAPC1|VCP|UBA6|UBA5|CUL3|CTR9|NEDD4L|FBXO45|BRCC3|GSPT1|RPF1|VCPIP1|ATXN7|RNF217|SOCS7|UBE2H|UBE2B|SMURF1|SIAH1|UBE2A|CYLD|UBE2W|BCL2|MDM2|RNF182|UBE2N|UBA3|FBXL…
51272	0.00049848	0.016346	77	139	5834	14147	positive regulation of cellular component movement	BMPR2|FLT1|ONECUT2|CSF1|ITGB3|SERPINE1|MIA3|IRS2|ARHGAP5|ETS1|FGF2|IGF1R|ICAM1|AMOT|FGF7|AKT2|KDR|JAK2|IL6R|PDGFRA|EDN2|WNT5B|ITGA2|WNT5A|ADAM10|RRAS2|PROX1|F3|ADRA2A|TGFBR1|PTP4A1|ADAM18|ADAM17|CDH13|IL6ST|CBLL1|TLR2|CHST3|HBEGF|C5AR1|PDGFB|PDGFA|FURIN|PLD1|PTGS2|HDAC9|HDAC6|HDAC7|EPB41L5|WNT11|PODXL|P2RY2|PDPN|MAPK1|PTK2B|TAC1|LYN|SPAG9|STAT5B|ANGPT4|CCL24|SMAD3|F10|ANGPT1|INSR|VEGFB|VEGFC|IGF1…
40017	0.00049848	0.016346	77	139	5834	14147	positive regulation of locomotion	BMPR2|CXCL8|FLT1|ONECUT2|CSF1|POP1|ITGB3|SERPINE1|MIA3|IRS2|ARHGAP5|FGF2|IGF1R|ICAM1|AMOT|FGF7|AKT2|KDR|JAK2|IL6R|PDGFRA|EDN2|WNT5B|ITGA2|WNT5A|ADAM10|RRAS2|PRKCA|IL16|PROX1|F3|ADRA2A|PTP4A1|ADAM18|ADAM17|CDH13|IL6ST|CBLL1|TLR2|HBEGF|C5AR1|PDGFB|PDGFA|FURIN|PLD1|PTGS2|HDAC9|HDAC6|HDAC7|EPB41L5|WNT11|PODXL|P2RY2|PDPN|MAPK1|PTK2B|SLIT2|TAC1|SPAG9|ANGPT4|CCL24|SMAD3|F10|ANGPT1|INSR|VEGFB|VEGFC|IGF1|…
7507	0.00052855	0.01725	117	224	5834	14147	heart development	TNC|HP|FGFRL1|CRKL|GJA1|EDNRA|COL4A3BP|SALL1|SOX17|POFUT1|ZMIZ1|GJA5|EP300|SOX9|SOX6|SOX4|ACVR1|CXADR|MSX2|LMO4|TPM1|FRS2|TSC1|DICER1|FOXP4|MYL2|MAK|LY6E|PRKDC|GATA4|PSEN1|ADIPOR2|GJC1|CCNB1|SCUBE1|DVL2|SMYD1|DVL3|SMAD2|SMAD3|PTCH1|INSR|NFATC3|SMAD7|POU6F1|BMP2|VANGL2|FGF19|ID2|GNAQ|ID1|NF1|TAB1|HRG|FGF12|TDGF1|NODAL|BMPR1A|INVS|C2CD3|PTEN|CBY1|ECE1|PTPRJ|ADM|ADRA1B|PKD2|PCSK5|GLI3|HHEX|CSRP3|CAS…
51056	0.00055556	0.018046	140	274	5834	14147	regulation of small GTPase mediated signal transduction	ITSN2|CSF1|POP1|GPR65|ITSN1|HP|ABRA|SYDE2|PREX2|SYDE1|SYNGAP1|TBC1D30|AGFG2|TBC1D10A|AGFG1|RALBP1|USP6|RALGAPA2|TSC1|TBC1D2B|GAPVD1|BCR|ACAP3|RALGAPB|TBC1D20|SPATA13|TBC1D24|TBC1D25|NOTCH2|TBC1D19|CUL3|AGAP1|RASAL2|RASGRP1|RAP1GAP|RASGRP4|RASGRP3|ABR|TBC1D13|TBC1D14|TBC1D17|TBC1D15|SCAI|TBC1D16|RAP1GAP2|RABGAP1L|ICMT|ARHGEF37|GRTP1|IQSEC1|ARHGEF38|IQSEC3|IGF1|ARHGAP27|NET1|TBCK|DNMBP|NF1|RGL1|RAS…
90066	0.00056671	0.018323	161	320	5834	14147	regulation of anatomical structure size	CYFIP1|APP|CNTF|DGKD|PRDM4|JADE1|FGF2|CARF|AMOT|EDNRA|CDH4|EDNRB|SOX17|CFL1|ENPP1|AKT1|EP300|WHSC1L1|TP63|IGFBP1|ATP6V0E1|ADAM10|ISLR2|TSC1|ADAM18|AR|ADAM17|BIN3|MAP1B|MYL2|AGTR2|TP53|PFN2|PSMD10|NOTCH2|NDRG4|SPTBN5|DDX5|CNP|DCUN1D3|PDGFB|CACNA1A|ADRB2|NTS|ADIPOR2|RTN4|RASGRP4|SLC9A1|TMEM123|ACTR3C|SCIN|NDN|SPTBN1|SOCS5|PLXNA3|SPTBN2|IP6K2|WDTC1|SMAD4|SMAD3|CAV3|NEBL|VDR|RDX|GDF2|ARPC5|DCLK1|ESR2…
44265	0.00057337	0.018418	217	444	5834	14147	cellular macromolecule catabolic process	POP1|EIF4A3|CCNF|UBE2L3|PSMD8|PSMD9|PSMD5|CDC27|FBXO4|BTRC|JUNB|SKP1|YOD1|RNASE3|CD2AP|XRN1|KCTD10|PSME3|KIAA0368|TRIM13|PRKCQ|NHLRC1|XPA|GSPT1|DEDD2|C6|APH1B|PCBP2|RNF217|PSMF1|EDEM3|NGFR|SIAH3|EDEM1|SIAH2|SIAH1|ERLIN1|ERLIN2|CYLD|NPLOC4|AGO4|AGO1|PPT1|RNPS1|DCP1A|BAP1|DCP1B|SMG1|USPL1|OGG1|PCSK9|SMG7|SMG5|SMG6|TRIM9|AIFM1|ARIH2|ARIH1|CD36|UPF2|DFFB|DFFA|UCHL5|BACE1|RNF144B|BACE2|DNASE1L2|DCP2|P…
61180	0.00057497	0.018418	25	36	5834	14147	mammary gland epithelium development	CEBPB|CSF1|FGF2|ROBO1|CCND1|TNFSF11|SLIT2|BTRC|WNT2|HOXA5|WNT3|WNT4|CHUK|VDR|NCOA3|PTCH1|WNT5A|PRLR|ESR1|PML|AR|ELF5|ID2|PGR|IRF6
35148	0.00062614	0.019964	34	53	5834	14147	tube formation	ATF1|HP|TULP3|ADM|ARHGAP35|SPN|BCL2L11|CASP8|T|PODXL|DEAF1|CDH1|SUFU|CFL1|DVL2|ALX1|ME2|MAP3K7|WNT4|FZD3|APAF1|LMO4|PTCH1|SHROOM3|TSC1|COQ7|RGMA|MIB1|SKI|PC|VANGL2|DLC1|TRAF6|NODAL
51049	0.0006317	0.020049	252	523	5834	14147	regulation of transport	ATF1|CNTF|POP1|LST1|SERPINE1|AQP2|NUDT4|PSMD9|GJA1|EDNRA|AKT2|LIPG|TNFSF11|AKT1|ARFIP1|PRKCI|CACNA2D1|RFX3|PRKCA|MIF|GAPVD1|PASK|SYTL4|CD2AP|SYTL2|UHMK1|BTC|STX1B|RFX6|BIN1|PRKCQ|TRIB3|CBLL1|STXBP1|NEDD4L|PIK3R1|GATA2|ARPP19|C5|MYO6|DPH3|PLCG2|ABCA1|WWTR1|ABCA2|NDFIP2|NDFIP1|TNFSF14|HOMER1|CADM1|TNFSF15|INSR|LIF|RAB27B|GRIN2B|NR0B2|SNAP91|CYLD|GLUD1|EHD4|SESTD1|PKIA|TNFSF4|PPT1|CD27|CHRFAM7A|CALM…
61061	0.00063871	0.020179	136	266	5834	14147	muscle structure development	APP|CNTF|POP1|ZFAND5|TNC|IHH|FGFRL1|EP300|FAM65B|SOX6|TP63|KCNH1|CDON|TMOD1|MEF2A|ACVR1|CHRNB1|MBNL1|MEF2C|CXADR|MUSK|LMO4|IFRD1|TPM1|ARID5B|TSC1|DICER1|AFG3L2|CACNB2|CACNB4|BIN1|MYL2|SCN8A|ADAM12|TAGLN2|UTRN|LY6E|TSHZ3|MTM1|GJC1|FXR1|CCNB1|ALX4|SKIL|WNT4|ZBTB18|CD164|ZFHX3|JAG1|HOMER1|CAV3|TIPARP|CAV1|LIF|IGF1|QKI|SMAD7|POU6F1|RCAN1|ITGA11|NF1|TCF4|MKX|HRG|TDGF1|MSTN|FHL1|PTEN|CBY1|SIX1|MEOX2|JP…
9948	0.00064739	0.020268	17	22	5834	14147	anterior/posterior axis specification	SMAD4|PGAP1|LDB1|FRS2|TBX18|SKI|RIPPLY1|BST1|EPB41L5|T|CTNNB1|TCF3|TDGF1|HOXB6|HOXD8|NODAL|BAP1
31056	0.00064739	0.020268	17	22	5834	14147	regulation of histone modification	DNMT1|UBE2B|ARRB1|PAX5|CTCF|FOXP3|PML|CTCFL|CCNB1|DNMT3B|UBE2N|TAF7|BCOR|JARID2|TP53|PPARGC1A|SNCA
42221	0.00065906	0.020541	666	1474	5834	14147	response to chemical stimulus	ATF1|TFRC|SERPINE1|RAX|XYLT1|GJA1|GJA3|AKT2|LIPG|CREB3L2|PROK2|AKT1|MPV17|PRKACB|JUNB|CMKLR1|CUBN|PRKCI|PRKCA|DICER1|AR|ADCY9|CLDN3|PRKAR1A|MAP1B|FEZ1|TXNIP|PRKCQ|PRKDC|DHH|PDGFB|XPA|NEDD4L|PDGFA|GATA4|ADH6|EPB41L5|GRIN2A|C5|CYP2B6|HSPH1|S100A16|PRKAR2A|TTPA|BLOC1S3|PLCG2|HMOX2|PPARGC1B|EDEM3|JAG2|LYN|GSTM3|ABCA2|FZD4|EDEM1|EIF2AK1|FZD7|EIF2AK3|EIF2AK2|GRIN2B|NR0B2|SOX30|CYP2C9|HYOU1|CHRFAM7A|ADA…
44238	0.00067275	0.020871	2265	5271	5834	14147	primary metabolic process	ATF1|GMFB|TFRC|POP1|POP4|ALKBH8|NDST1|TBK1|SCP2|ALKBH1|AKT2|DPYSL3|AKT3|AKT1|MLYCD|PRKACB|HEMK1|PRKAB2|SECISBP2|FRS2|PHKA1|PRKAB1|CD2AP|BCR|LARS2|CH25H|ASPHD1|FEZ1|FAR1|FAR2|ATF3|SF1|EXD2|AASDH|TARSL2|B3GLCT|GATA4|PLA2G6|C12ORF65|DEDD2|ADAMTS14|PRPSAP2|RDH11|ADAMTS18|RDH10|RNF217|AFMID|PIP5K1B|ATG7|SDR42E1|PRPF38B|PRPF38A|TIPARP|EIF2AK1|CYP4F2|FUCA2|CYP4F3|EIF2AK3|EIF2AK2|PBX4|MAGOHB|PBX1|PGA5|AG…
48167	0.00067568	0.020871	36	57	5834	14147	regulation of synaptic plasticity	SLC24A2|PSEN2|HTT|PLAT|PSEN1|PTGS2|GRIN2A|SYNGR1|NRAS|NETO1|MYO6|ADORA1|NPTN|CD38|NCDN|EPHB2|ZNF225|YWHAG|SNCA|EGR2|BDNF|SHISA9|GRIN2B|RAB11A|AGT|CPEB1|ARC|ADORA2A|STAR|MAP1B|FEZ1|GIPC1|BHLHE40|KRAS|CNTN4|RAB5A
44257	0.0007286	0.022405	159	317	5834	14147	cellular protein catabolic process	UBE2D2|UBE2D3|CCNF|UBE3A|FBXO21|UBE2L3|PSMD8|PSMD9|PSMD5|CDH1|CDC27|FBXO4|PIM1|BTRC|SKP1|EPM2A|USP7|USP6|ANAPC7|FBXW7|FBXW11|USP4|USP3|ADAM10|UBE4A|UBE4B|YOD1|CD2AP|ADAM18|ADAM17|TBL1XR1|KCTD10|PSME3|KIAA0368|TRIM13|PRKCQ|NHLRC1|SQSTM1|ANAPC1|PSMD10|VCP|PSMD12|PSMD11|CUL5|PSMD13|UBA6|CUL3|PSEN2|UBR3|FBXO45|PSEN1|RPF1|CCNB1|C6|APH1B|PCBP2|RNF217|USP50|PSMF1|EDEM3|NGFR|UBE2H|UBE2I|HSPA5|UBE2B|SIAH3…
6996	0.00073956	0.022596	625	1380	5834	14147	organelle organization	SMC4|SCP2|WDR92|STMN1|OBFC1|AKT1|MPV17|VPS18|PRKCI|CXADR|TSPYL1|PRKCB|DDX11|PRKCA|ATG14|ATG13|ATG12|CD2AP|EML4|NISCH|BIN3|DAAM1|DAAM2|WDR82|MAP1B|MYL2|TBPL1|NUP98|TSPYL6|TSPYL4|GRID2IP|ASF1B|TSPYL5|MEAF6|PRKDC|CDCA5|PDGFB|NCAPG|NOLC1|SKA3|NCAPH|SKA2|GRPEL1|TERT|EPB41L1|EPB41L2|BLOC1S2|EPB41L3|BLOC1S3|GRPEL2|PPARGC1A|CTC1|ABCA1|H3F3B|NCAPH2|SETD1A|EIF2AK3|INO80|CDC6|FHDC1|EHD2|CPEB1|NPLOC4|H2AFY2|…
65008	0.00074132	0.022596	698	1550	5834	14147	regulation of biological quality	CYFIP1|CNTF|TFRC|FRMPD4|POP1|SERPINE1|TMEM97|SOX17|LIPG|OBFC1|PROK2|AKT1|MPV17|PRIMA1|CUBN|PRKCA|AR|SLC5A7|BIN3|RFX6|MAP1B|MYL2|FEZ1|AGTR2|NHLRC2|HOXB6|SF1|CDC42SE1|RETSAT|PRKDC|DHH|PDGFB|IL20RA|NEDD4L|IL22RA2|DEDD2|GRIN2A|RHOT1|TERT|RDH11|RDH10|MYO6|BLOC1S3|PLCG2|PPARGC1A|LYN|CTC1|ABCA1|ABCA2|NDFIP1|GPR12|NEBL|RDX|EIF2AK3|GP6|GRIN2B|A1CF|CPEB1|GIPC1|PPT1|CHRFAM7A|HRG|ADA|CDC42SE2|FERMT3|BTG1|C11…
30335	0.00075189	0.022817	72	130	5834	14147	positive regulation of cell migration	BMPR2|FLT1|ONECUT2|CSF1|ITGB3|SERPINE1|MIA3|IRS2|ARHGAP5|FGF2|IGF1R|ICAM1|AMOT|FGF7|AKT2|KDR|JAK2|IL6R|PDGFRA|EDN2|WNT5B|ITGA2|WNT5A|ADAM10|RRAS2|PROX1|F3|ADRA2A|PTP4A1|ADAM18|ADAM17|CDH13|IL6ST|CBLL1|TLR2|HBEGF|C5AR1|PDGFB|PDGFA|FURIN|PLD1|PTGS2|HDAC9|HDAC6|HDAC7|EPB41L5|WNT11|PODXL|P2RY2|PDPN|MAPK1|PTK2B|TAC1|SPAG9|ANGPT4|CCL24|SMAD3|F10|ANGPT1|INSR|VEGFB|VEGFC|IGF1|AGT|VEGFA|SELP|PC|CXCL12|APC…
1775	0.00076395	0.023082	142	280	5834	14147	cell activation	CD86|CNTF|DCLRE1C|CSF1|CD80|IKZF1|GIMAP5|SLA2|TNF|ICAM1|CCND3|BMPER|NBN|ICOSLG|SOX4|RAG1|TPD52|EOMES|PDGFRA|CD93|PRKCB|SWAP70|RPL22|THEMIS|ADAM10|PRLR|FOXP3|ADAM18|ADAM17|CD8B|MAL|TP53|IFNAR1|SKAP2|KMT2E|PRKDC|STXBP1|CHRNA7|PSEN2|PDGFA|PSEN1|CD1D|CPLX2|NDRG1|KLRK1|CLEC7A|BLOC1S3|PLCG2|SLAMF7|PATZ1|ARSB|SLAMF1|STAT5A|JAG2|STAT5B|SMAD3|TNFSF14|BCL11B|BCL11A|GP6|AICDA|PTPRC|TOLLIP|TNFSF4|BCL3|TREML2…
43122	0.00076997	0.023163	71	128	5834	14147	regulation of I-kappaB kinase/NF-kappaB cascade	SLC35B2|GPR26|TRAF3IP2|GOLT1B|SLC44A2|TNFAIP3|OTUD7B|FASLG|TNF|LITAF|IKBKB|TMEM101|GJA1|TBK1|CASP8|CASP10|NUP62|TNFSF11|LGALS9|BTRC|MAP3K7|TICAM2|CHUK|PRKCB|PLEKHG5|ADIPOQ|SHISA5|RHOH|TRAF1|RHOC|ZDHHC17|RHOA|IL1A|PPM1A|TRAF6|TRAF5|TRIM13|UBE2V1|TLR6|TLR4|SQSTM1|CANT1|SLC20A1|LPAR1|NOD1|NOD2|ATP2C1|CXXC5|IL1RL1|TSPAN6|MIER1|FADD|APOL3|MAP3K3|NDFIP2|GABBR1|NDFIP1|NEK6|CARD8|TNFRSF10B|CFLAR|S100B|MA…
46545	0.00078566	0.023533	47	79	5834	14147	development of primary female sexual characteristics	ROBO2|FOXC1|HTRA3|UBE3A|ACVR1B|BRCA2|FOXO3|LFNG|IMMP2L|FGF7|ERMP1|CCND2|NRIP1|CAPN5|KDR|SLIT2|TP63|WNT4|STAT5A|STAT5B|PCYT1B|EIF2B2|EDN2|ANGPT1|FANCA|INHBB|MIF|SIRT1|ESR1|ESR2|AGT|VEGFA|EREG|NR5A1|MMP14|KITLG|CENPI|LEP|DMC1|BCL2|MMP19|PGR|TAF4|BMPR1B|LHX9|SF1|BCL2L1
7033	0.00081589	0.024333	29	44	5834	14147	vacuole organization	BECN1|GBA|PSEN1|CLN8|HK2|CLN6|CLN5|MAP1LC3A|ATG101|MAN2A1|RB1CC1|CLVS2|CTSD|ARSB|CLVS1|ABCA1|VPS18|HPS1|ATG9A|HPS4|HOOK3|ATG14|ATG13|ATG12|HOOK1|PPT1|ATG4B|TPP1|CHMP5
8285	0.00085076	0.025263	188	382	5834	14147	negative regulation of cell proliferation	ATP8A2|LST1|SIRPG|HP|RAX|TNF|ETS1|FGF2|FGFRL1|CDH5|GJA1|SESN1|ADORA1|VSIG4|MORC3|CXADR|MSX2|IGFBP3|CTNNBIP1|WNT5A|PRKCA|LDOC1|TSC1|VASH1|RUNX3|FOXP3|EREG|AR|AZGP1|COL4A3|RAF1|TRIB1|TP53|PTGES|SKAP2|NOTCH2|CD274|CNP|CUL5|CTBP1|PHB|PDS5B|SCIN|INPP5D|BTLA|NDN|TNFRSF14|ICOS|SMAD2|CD164|SMAD4|SMAD3|NDFIP1|BCL11B|BDNF|VDR|TNFRSF9|PTCH1|EIF2AK1|CAV1|LIF|EIF2AK2|IFNLR1|DHCR24|IGF1|CDC6|SMARCA2|ESR2|BMP2|…
43170	0.00087605	0.025903	1736	4008	5834	14147	macromolecule metabolic process	ATF1|GMFB|TFRC|POP1|POP4|ALKBH8|NDST1|TBK1|SCP2|ALKBH1|AKT2|AKT3|AKT1|PRKACB|HEMK1|SECISBP2|FRS2|PHKA1|CD2AP|BCR|LARS2|ASPHD1|FEZ1|SF1|TARSL2|GATA4|C12ORF65|DEDD2|ADAMTS14|ADAMTS18|RNF217|ATG7|PRPF38B|PRPF38A|TIPARP|EIF2AK1|EIF2AK3|EIF2AK2|PBX4|MAGOHB|PGA5|AGO4|AGO1|NMT1|DZIP3|RNF220|PRKAG1|PRKAG2|MED17|MED12|MMP25|CHAF1B|MMP24|MED13|CASP10|OLR1|JAK2|JAK1|DUSP4|CHST9|DUSP5|CHST6|DUSP2|RMI2|DUSP3|…
51603	0.00093408	0.027502	157	314	5834	14147	proteolysis involved in cellular protein catabolic process	UBE2D2|UBE2D3|CCNF|UBE3A|FBXO21|UBE2L3|PSMD8|PSMD9|PSMD5|CDH1|CDC27|FBXO4|PIM1|BTRC|SKP1|EPM2A|USP7|USP6|ANAPC7|FBXW7|FBXW11|USP4|USP3|ADAM10|UBE4A|UBE4B|YOD1|CD2AP|ADAM18|ADAM17|TBL1XR1|KCTD10|PSME3|KIAA0368|TRIM13|PRKCQ|NHLRC1|SQSTM1|ANAPC1|PSMD10|VCP|PSMD12|PSMD11|CUL5|PSMD13|UBA6|CUL3|PSEN2|UBR3|FBXO45|PSEN1|RPF1|CCNB1|C6|APH1B|PCBP2|RNF217|USP50|PSMF1|EDEM3|NGFR|UBE2H|UBE2I|HSPA5|UBE2B|SIAH3…
72175	0.00095413	0.027973	32	50	5834	14147	epithelial tube formation	ATF1|HP|TULP3|ADM|ARHGAP35|SPN|CASP8|T|PODXL|DEAF1|SUFU|CFL1|DVL2|ALX1|ME2|MAP3K7|WNT4|FZD3|APAF1|LMO4|PTCH1|SHROOM3|TSC1|COQ7|RGMA|MIB1|SKI|PC|VANGL2|DLC1|TRAF6|NODAL
8105	0.00097422	0.028442	10	11	5834	14147	asymmetric protein localization	VANGL2|RAB14|RDX|ERBIN|SHROOM2|SHROOM3|MAL|GOPC|COLQ|HCN1
32774	0.0010025	0.029131	150	299	5834	14147	RNA biosynthetic process	CCNT2|CRCP|CCNT1|PRDM4|GTF2B|ARID4A|NRL|HSF2BP|TTF2|AHR|ETS1|HELB|TRIM29|PTRF|SOX5|SUPT16H|LMO4|RUNX3|EREG|HCFC1|AR|MAF|TBPL1|TFAM|TP53|MAX|EPAS1|MAZ|SUPT4H1|MYNN|DTX1|GATA4|RTF1|NRF1|GTF2E1|TAF5L|GTF2E2|TMEM123|DEAF1|DVL2|ALX1|RREB1|PPARGC1A|IVNS1ABP|ZFHX3|SMARCA5|NFATC3|TRIP4|NFATC1|PBX4|NMI|POU2F2|ELL2|ESR1|NFKB1|NFATC4|COPS2|FUBP1|MAFF|TAF4B|NFE2L1|KDM5A|BMPR2|THRB|GMEB2|ELL|ASH2L|ARRB1|HIF3A…
71495	0.0010063	0.029131	90	169	5834	14147	cellular response to endogenous stimulus	ROBO2|GSK3A|HP|PCSK9|IRS2|IGF1R|UBE2L3|SLC2A8|GHR|CCND2|ALDH2|AKT2|NUP62|GRB10|ENPP1|AKT1|JAK2|PRKACB|JUNB|IGFBP1|PRKCI|SMARCC1|LHCGR|DUSP1|PDPK1|ITGA2|WNT5A|GAB1|SERPINB9|FOS|ADRA2A|LATS1|LATS2|ADCY9|PRKAR1A|RARA|CDH13|TRIB3|PPARG|CFTR|RHOQ|ZNF474|HDAC5|PRKAA2|PRKDC|MAX|PIK3R3|ADCY3|GATA4|ADCY2|PIK3R1|ADCY1|HDAC9|ADCY7|ADIPOR2|ADCY6|HDAC7|ADCY5|SOCS2|EPB41L5|RXRA|GNG2|ERBB3|GNG4|PRKAR2A|UCP3|GNG…
30001	0.0010146	0.02925	205	421	5834	14147	metal ion transport	SLC23A2|SLC4A4|NIPAL1|SLC12A6|SLC12A7|SCN1B|SLC34A2|SLC34A1|CACNA2D1|SLC11A2|CACNA2D4|SLC5A6|SLC5A7|KCTD10|KCNQ2|KCNQ3|KCNQ4|KCTD12|KCTD15|KCTD16|SLC22A5|NEDD4L|SLC5A1|SLC30A10|SLC5A3|TRPM2|GRIN2A|KCNN1|KCNN3|TRPM8|SCN3B|TRPM6|SCN3A|TRPM3|SLC10A4|SLC10A7|SLC10A2|SLC10A3|GRIN2B|SFXN2|SFXN5|SCN2B|KCNC1|CLTC|JPH1|JPH2|JPH3|KCND3|NIPA1|SLC39A11|SLC39A10|NIPA2|SLC39A14|MTF1|KCNMA1|SLC20A2|SLC20A1|KCNA…
44093	0.0010271	0.029489	303	642	5834	14147	positive regulation of molecular function	ATF1|CERK|ABRA|ICAM1|PSMD8|PSMD9|EDNRA|HTR7|EDNRB|PSMD5|CDC27|TNFSF11|PROK2|AKT1|BTRC|PRKACB|PROK1|SKP1|GABARAPL2|SLC11A2|FRS2|MIF|EREG|POR|ADCY9|CCNY|PRKAR1A|PARD3|PSME3|TRIB3|AGTR2|TP53|CERKL|ADCYAP1R1|EPB41|PDGFB|LPAR1|TGFA|CRHR1|GSPT1|MTDH|EPB41L5|C5|C6|APH1B|PRKAR2A|DPH3|PLCG2|PSMF1|KIAA1804|PPARGC1A|HOMER1|TNFSF15|INSR|EIF2AK3|TPX2|SPDYA|CALM3|HRG|CALM1|CALM2|TDGF1|HIP1|GPR26|PRKAG1|PRKAG2|…
30098	0.0010405	0.029749	56	98	5834	14147	lymphocyte differentiation	DCLRE1C|IKZF1|GIMAP5|CD3E|SPN|HHEX|ATP7A|SOX4|RAG1|TPD52|EOMES|IL11|SYK|ITGA4|IL15|NFAM1|RPL22|THEMIS|RHOH|PAX1|ADAM18|ADAM17|IRF1|MAL|TP53|HDAC4|HDAC5|PRKDC|SATB1|CEBPG|CD1D|HDAC9|HDAC7|PLCG2|PATZ1|ZNF225|STAT5A|JAG2|STAT5B|CD74|BCL11B|BCL11A|AICDA|CD4|RIT1|KLF6|PTPRC|APC|DNAJA3|BCL3|BCL2|CD28|CTNNB1|TCF3|IL7R|ADA
6351	0.0010763	0.030517	148	295	5834	14147	transcription, DNA-dependent	CCNT2|CRCP|CCNT1|PRDM4|GTF2B|ARID4A|NRL|HSF2BP|TTF2|AHR|ETS1|TRIM29|PTRF|SOX5|SUPT16H|LMO4|RUNX3|EREG|HCFC1|AR|MAF|TBPL1|TFAM|TP53|MAX|EPAS1|MAZ|SUPT4H1|MYNN|DTX1|GATA4|RTF1|NRF1|GTF2E1|TAF5L|GTF2E2|TMEM123|DEAF1|DVL2|ALX1|RREB1|PPARGC1A|IVNS1ABP|ZFHX3|SMARCA5|NFATC3|TRIP4|NFATC1|PBX4|NMI|POU2F2|ELL2|ESR1|NFKB1|NFATC4|COPS2|FUBP1|MAFF|TAF4B|NFE2L1|KDM5A|BMPR2|THRB|GMEB2|ELL|ASH2L|ARRB1|HIF3A|YBX1…
50731	0.0010788	0.030517	36	58	5834	14147	positive regulation of peptidyl-tyrosine phosphorylation	CNTF|ITGB3|CD80|NOD2|CD3E|GHR|FGF7|FCER1A|TNFRSF14|JAK2|IL6R|LYN|IL11|ANGPT4|CD74|SYK|ANGPT1|ADIPOQ|VEGFB|LIF|OSM|IGF1|MIF|MTOR|AGT|VEGFA|IL3|CD4|KITLG|IFNG|HCLS1|ITGA5|IL6ST|TLR4|TDGF1|CD44
9798	0.0010806	0.030517	25	37	5834	14147	axis specification	PGAP1|LDB1|C2CD3|CXXC4|LRP6|EPB41L5|T|SMAD2|SMAD4|FRS2|TBX18|SKI|RIPPLY1|BST1|APC|CTNNB1|BCOR|TCF3|TDGF1|MDFI|HOXB6|HOXD8|NODAL|BAP1|BMPR1A
32446	0.0011098	0.031216	108	208	5834	14147	protein modification by small protein conjugation	UBE2D4|UBE2D2|UBE2D3|CCNF|DCAF8|UBE3A|DCAF5|DCAF7|UBE2L3|CDC27|FBXO4|AKT1|TRIM21|RAG1|SKP1|TRIM23|EPM2A|ANAPC7|FBXW7|FBXW11|UBE2E3|UBE2E2|UBE4B|PIAS2|RNF41|TRIM17|KCTD10|UBE2V2|TRIM13|NHLRC1|UBE2V1|CBLL1|ANAPC1|VCP|UBA6|UBA5|CUL3|CTR9|NEDD4L|FBXO45|GSPT1|RPF1|VCPIP1|RNF217|SOCS7|UBE2H|UBE2B|SMURF1|SIAH1|UBE2A|UBE2W|BCL2|MDM2|RNF182|UBE2N|UBA3|FBXL3|SAE1|UBE2K|DZIP3|BAP1|RNF220|RNF11|RNF14|TNFAIP3…
46660	0.0011332	0.031744	49	84	5834	14147	female sex differentiation	ROBO2|UBE3A|BRCA2|LFNG|IMMP2L|FGF7|CCND2|CAPN5|KDR|TP63|PCYT1B|EDN2|NCOA3|WNT5A|MIF|SIRT1|EREG|NR5A1|MMP14|DMC1|MMP19|PGR|SF1|FOXC1|HTRA3|ACVR1B|FOXO3|ERMP1|NRIP1|SLIT2|WNT4|STAT5A|STAT5B|EIF2B2|ANGPT1|FANCA|INHBB|ESR1|ESR2|AGT|VEGFA|KITLG|CENPI|LEP|BCL2|TAF4|BMPR1B|LHX9|BCL2L1
42698	0.001142	0.03186	48	82	5834	14147	ovulation cycle	ROBO2|FOXC1|MSTN|HTRA3|CHRNA7|UBE3A|FOXO3|LFNG|NHLH2|IMMP2L|FGF7|ERMP1|CCND2|NRIP1|ERBB2|CAPN5|KDR|SLIT2|STAT5A|STAT5B|PCYT1B|EIF2B2|EDN2|ANGPT1|INHBB|MIF|SIRT1|ESR1|ESR2|AGT|VEGFA|EREG|NR5A1|MMP14|KITLG|BMP2|CCKBR|CENPI|LEP|DMC1|BCL2|MMP19|CHRFAM7A|PGR|TAF4|BMPR1B|SF1|BCL2L1
50792	0.0011856	0.032812	20	28	5834	14147	regulation of viral reproduction	SP100|APOBEC3F|MAP3K1|CXCL8|APOBEC3G|TAF11|PROX1|TNF|TARBP2|NR5A2|TNIP1|MDFIC|SP1|VAPB|CCL5|BCL2|CCL3|CD28|TARDBP|PPIA
30330	0.0011856	0.032812	20	28	5834	14147	DNA damage response, signal transduction by p53 class mediator	SP100|DYRK2|USP10|AEN|PPP2R5C|BRCA1|TRIAP1|HIPK1|BRCA2|USP28|PML|HIPK2|ING4|KAT5|BCL3|MYO6|NBN|TP53|GTSE1|TP63
50688	0.0012299	0.033769	16	21	5834	14147	regulation of defense response to virus	APOBEC3F|APOBEC3G|IL15|IFNLR1|IL27|AP2B1|AP2A2|TARBP2|PML|SPN|ITCH|MAVS|CD8B|PCBP2|CD28|MICB
1836	0.0012299	0.033769	16	21	5834	14147	release of cytochrome c from mitochondria	SMAD3|GPX1|SOD2|BBC3|TIMM50|GGCT|TRPM2|CASP7|CASP3|BCL2|BAX|BAK1|BID|TP53|TP73|BCL2L1
6350	0.0012748	0.034863	172	349	5834	14147	transcription	CCNT2|CRCP|CCNT1|PRDM4|GTF2B|ARID4A|NRL|HSF2BP|TTF2|AHR|ETS1|ARHGAP35|TRIM29|PAPOLG|PAPOLA|EPC1|MTPAP|PTRF|SOX5|SUPT16H|LMO4|RUNX3|EREG|HCFC1|AR|MAF|FEZ1|TBPL1|TFAM|TP53|MAX|EPAS1|MAZ|SUPT4H1|MYNN|DTX1|GATA4|CREBL2|RTF1|NRF1|GTF2E1|TAF5L|GTF2E2|TMEM123|DEAF1|DVL2|ALX1|RREB1|PPARGC1A|IVNS1ABP|ZFHX3|APOBEC3F|APOBEC3G|TCEANC|SMARCA5|NFATC3|TRIP4|NFATC1|PBX4|NMI|POU2F2|ELL2|ESR1|NFKB1|NFATC4|FUBP3|CO…
30182	0.0012849	0.035002	215	445	5834	14147	neuron differentiation	ATF1|CYFIP1|APP|CNTF|LST1|ACTB|GJA1|ALCAM|SOX1|OPHN1|DPYSL5|HOXA1|EPHB2|SOX5|EPHA4|PRKCI|EPHA7|UNC5B|SLC11A2|UNC5C|PRKCA|UHMK1|AFG3L2|MAP1B|FEZ1|PARD3|FEZ2|ULK2|PRKCQ|SDC2|STXBP1|FOXG1|MYCBP2|GATA2|TRPM2|MYO6|HOXC8|NKX2-2|NTNG1|JAG2|NGFR|FZD3|EGR2|JAG1|BCL11B|FZD4|FZD7|SIAH1|LIF|DCLK1|SNAP91|PPT1|STRN|VSX1|ITM2C|VSX2|TP73|BTG4|ROBO2|CLIC5|BTG2|PTPRR|PTPRQ|PCSK9|PTPRM|ADM|GLI3|ROBO1|NEFL|JAK2|EN2|…
9267	0.0013277	0.035899	28	43	5834	14147	cellular response to starvation	HRK|BECN1|BMPR2|MAX|HFE|PCSK9|PSEN1|CTSV|HDAC6|MAP1LC3A|ATG101|RB1CC1|CTSD|SREBF1|HSPA5|CAV1|ATG9A|INHBB|ATG14|SIRT1|ATG13|ATG12|DAP|NBR1|ATG4B|TP53|SQSTM1|FOXA3
3002	0.0013282	0.035899	109	211	5834	14147	regionalization	PGAP1|HOXA11|CRKL|HOXA10|POFUT1|EP300|HOXA1|HOXA7|HOXA5|TP63|HOXA4|HES7|CTNNBIP1|FRS2|ARC|HOXB4|HOXB8|HOXB7|TP53|HOXB6|PRKDC|TSHZ1|FOXG1|PSEN2|GATA4|PSEN1|EPB41L5|T|HOXC5|DVL2|ALX4|ALX1|WNT1|HOXC8|WNT3|NKX2-2|SMAD2|SMAD4|EGR2|SMAD3|PTCH1|PBX3|PBX2|EVX1|PBX1|CYP26A1|BST1|MAFB|SP8|HOXD4|TPP1|HOXD3|TCF3|GRSF1|BMPR1B|TDGF1|HOXD8|NODAL|BAP1|BMPR1A|INVS|BTG2|BMPR2|LDB1|MEOX2|BMI1|PCSK5|GLI3|LFNG|CYP26B…
23014	0.0013691	0.036716	179	365	5834	14147	signal transmission via phosphorylation event	FGF1|TNF|FGF2|CRKL|RPS6KA3|NDST1|RPS6KA6|RPS6KA5|RGS3|TBK1|RPS6KA2|AKT2|ADORA1|PROK2|SNIP1|AKT1|EP300|PRKACB|MAP3K7|MAP3K4|PROK1|CARD10|MAP2K4|TICAM2|DAPK2|WNT5A|PRKCA|FRS2|PRLR|PIAS1|DOK1|DOK4|MADD|MAL|AGTR2|SIK2|TNIK|STAMBP|IL6ST|TRIB1|IFNAR1|PSMD10|TXK|CHRNA7|C5AR1|TGFA|PSEN1|PLD1|NLK|STK4|SLC9A1|RASGRP3|SOCS2|SOCS3|C5|IRAK2|STK38|MBIP|G3BP2|STK38L|MAP2K7|SOCS6|KIAA1804|SOCS4|MARK2|MAP2K6|MARK…
7243	0.0013691	0.036716	179	365	5834	14147	intracellular protein kinase cascade	FGF1|TNF|FGF2|CRKL|RPS6KA3|NDST1|RPS6KA6|RPS6KA5|RGS3|TBK1|RPS6KA2|AKT2|ADORA1|PROK2|SNIP1|AKT1|EP300|PRKACB|MAP3K7|MAP3K4|PROK1|CARD10|MAP2K4|TICAM2|DAPK2|WNT5A|PRKCA|FRS2|PRLR|PIAS1|DOK1|DOK4|MADD|MAL|AGTR2|SIK2|TNIK|STAMBP|IL6ST|TRIB1|IFNAR1|PSMD10|TXK|CHRNA7|C5AR1|TGFA|PSEN1|PLD1|NLK|STK4|SLC9A1|RASGRP3|SOCS2|SOCS3|C5|IRAK2|STK38|MBIP|G3BP2|STK38L|MAP2K7|SOCS6|KIAA1804|SOCS4|MARK2|MAP2K6|MARK…
2682	0.0014187	0.037899	208	430	5834	14147	regulation of immune system process	LST1|SERPINE1|IKZF1|SLA2|ICAM1|TBK1|TNFSF11|UBASH3A|VSIG4|HOXA7|ICOSLG|HOXA5|PRKCB|RC3H1|MIF|EREG|RUNX1|PRKCQ|CD226|L3MBTL1|EBI3|CD1D|TRPM2|C5|C6|KLRK1|INPP5D|PRDM16|PCBP2|BLOC1S3|PLCG2|SLAMF7|ICOS|ZBTB7A|PAG1|STAT5A|STAT5B|APOBEC3F|JAG1|NDFIP1|APOBEC3G|TNFSF14|CADM1|LIF|IFNLR1|ID2|TNFSF4|CD28|CD27|ADA|ORM1|IL27|MIA3|CD3E|AP2A2|ORM2|FCER1A|CTLA4|CD38|DUSP3|EDN2|SYK|IL15|TESC|NFAM1|AP3B1|GAB2|PDCD…
1952	0.0015166	0.040359	22	32	5834	14147	regulation of cell-matrix adhesion	ACVRL1|SMAD3|ONECUT2|CSF1|CDKN2A|PLEKHA2|PTEN|TSC1|PIK3CB|ARHGAP6|EPB41L5|MMP14|CDK6|RASA1|BCL2|KDR|NF1|CDH13|CD36|HOXA7|UTRN|TDGF1
32582	0.0015928	0.042224	50	87	5834	14147	negative regulation of gene-specific transcription	CIITA|GMNN|IKZF1|TNF|HHEX|HEY1|KAT5|BASP1|SUFU|HEY2|MEF2C|PROX1|NCOR1|TBL1XR1|HAND1|RARA|TIMELESS|PPARG|PPARA|HDAC4|PSMD10|HDAC5|HDAC2|NFIX|FOXO3|ASCL1|HDAC9|ASCL2|HDAC7|RXRA|TAF9B|SKIL|HES5|WDTC1|ZBTB18|TCF7L2|SMAD3|VDR|CAV1|HN1|SMARCA2|NFKB1|SMAD7|PER2|BMP2|WT1|TNFSF4|TAF7|TCF4|BCOR
48565	0.0016277	0.042985	34	55	5834	14147	digestive tract development	IHH|GATA5|TCF21|GATA4|PCSK5|GLI3|EPB41L5|CCNB1|SALL1|RXRA|EDNRB|WNT11|FGF9|ALX4|EP300|BBS7|HOXA5|TP63|NKX2-2|SMAD2|TCF7L2|SMAD3|WNT5A|HN1|FOXP4|ACVR2B|TGFBR1|ALDH1A2|CTNNB1|TCF4|MIXL1|NODAL|ADA|TP73
45165	0.0016367	0.043058	74	137	5834	14147	cell fate commitment	ATF1|FOXA1|ONECUT2|IHH|SIX1|PRDM1|FGF1|FGF2|FGF3|GLI3|HOXA11|CYP26B1|SALL1|SOX17|CASP3|KDR|SOX9|SOX6|SOX5|CDON|IFRD1|FRS2|PAX6|PROX1|OLIG2|TGFBR1|PAX7|TAL1|GAS1|PPARG|TP53|NOTCH2|GCM1|PRKDC|PSEN2|PSEN1|GATA2|ASCL1|HOXD10|DLL1|NTF4|NEUROD4|WNT1|WNT2|HES5|WNT3|NKX2-2|WNT4|SMAD2|JAG2|TCF7L2|SMAD4|POU2F1|JAG1|EYA1|HN1|FOXN4|EVX1|KLF4|TBX19|PML|TBX2|BMP2|TLX1|BCL2|CTNNB1|TCF4|TCF3|NEUROG1|TDGF1|NODAL|…
46578	0.0016599	0.043504	120	236	5834	14147	regulation of Ras protein signal transduction	ITSN2|CSF1|POP1|GPR65|ITSN1|HP|ABRA|SYDE2|PREX2|SYDE1|TBC1D30|AGFG2|TBC1D10A|AGFG1|RALBP1|USP6|RALGAPA2|TSC1|TBC1D2B|BCR|ACAP3|RALGAPB|TBC1D20|SPATA13|TBC1D24|TBC1D25|NOTCH2|TBC1D19|CUL3|AGAP1|RAP1GAP|RASGRP4|ABR|TBC1D13|TBC1D14|TBC1D17|TBC1D15|SCAI|TBC1D16|RABGAP1L|ICMT|ARHGEF37|GRTP1|IQSEC1|ARHGEF38|IQSEC3|IGF1|ARHGAP27|NET1|TBCK|DNMBP|NF1|RASGRF2|ARRB1|ARHGEF10L|TNFAIP1|ADRA1A|AKAP13|SIPA1L1|P…
50730	0.0016838	0.043962	45	77	5834	14147	regulation of peptidyl-tyrosine phosphorylation	CNTF|ITGB3|CD80|ITGB2|PDGFB|PDGFA|NOD2|CD3E|IL22RA2|GHR|FGF7|PDGFD|TIFA|FCER1A|TNFRSF14|JAK2|IL6R|LYN|IL11|ANGPT4|CD74|SYK|ANGPT1|PRKCE|CAV1|ADIPOQ|VEGFB|LIF|OSM|PRKCA|IGF1|MIF|MTOR|AGT|VEGFA|IL3|CD4|KITLG|IFNG|HCLS1|ITGA5|IL6ST|TLR4|TDGF1|CD44
45637	0.001696	0.044115	44	75	5834	14147	regulation of myeloid cell differentiation	L3MBTL1|LDB1|CSF1|IKZF1|ACVR1B|FOXO3|TNF|ETS1|FSTL3|PURB|SCIN|CCL5|INPP5D|PRDM16|TNFSF11|ANKRD54|HOXA7|ZBTB7A|HOXA5|STAT5A|KLF10|STAT5B|JAG1|NDFIP1|TESC|ADIPOQ|GPR55|CTNNBIP1|LIF|ACVR2A|RUNX1|KITLG|CDK6|MAFB|APC|TAL1|ID2|LEP|TRAF6|RARA|GNAS|CTNNB1|TLR4|SMAP1
1666	0.0017062	0.044214	81	152	5834	14147	response to hypoxia	SERPINA1|FLT1|TFRC|PLAT|PLOD2|ECE1|ADM|HIF3A|SLC8A1|HK2|TXN2|SLC2A8|EDNRA|PLAU|PIM1|CD38|EP300|NOS1|ITGA2|ADIPOQ|SLC11A2|ATP1B1|TGFBR1|ADAM18|SCNN1G|MMP14|ADAM17|CLDN3|KCNMA1|ANGPTL2|PRKCQ|PDE5A|PPARA|TLR4|TLR2|PRKAA1|HLF|CNP|EPAS1|SDC2|CHRNA7|PDGFB|PSEN2|PDGFA|ITPR2|KCNA5|ASCL2|SOCS3|CCNB1|UCP3|UBQLN1|E2F1|PTK2B|VHL|HMOX2|JAG2|STAT5B|ANGPT4|ARNT2|EGLN3|SMAD4|EGLN2|ANGPT2|SMAD3|UBE2B|ANGPT1|NOS2|…
7265	0.0017191	0.044383	62	112	5834	14147	Ras protein signal transduction	YWHAB|ARHGAP1|ARHGAP5|FGF2|ARHGAP6|CRKL|RASSF1|GRAP2|CFL1|ARHGDIB|ARHGEF11|CHUK|KSR1|RRAS2|ADRA2A|RHOA|RHOB|CCNA2|NISCH|DOK1|DOK3|MRAS|RHOJ|ELMO1|ARHGEF3|CDH13|RAF1|SOS1|RAPGEF6|TP53|RALA|RALB|SHC3|SRC|PLD1|RASGRP1|RASGRP3|GNA13|SDCBP|NRAS|RRAS|G3BP2|MAPK1|SHOC2|RREB1|CTNNAL1|FARP2|ABCA1|BRAP|CDKN2A|LIMK1|DHCR24|IGF1|MAPK14|MAPK13|MAPK11|GNB1|CDK2|NF1|GRB2|KRAS|GRAP
51338	0.0017258	0.04439	194	400	5834	14147	regulation of transferase activity	APP|CERK|POP1|ZFYVE28|EDNRA|PROK2|AKT1|PRKACB|PROK1|PRKCA|FRS2|EREG|ADCY9|CCNY|PRKAR1A|PARD3|TRIB3|TRIB1|TRIB2|CERKL|PDGFB|TGFA|C5|PRKAR2A|KIAA1804|TNFSF15|INSR|CDC6|PKIB|TPX2|PKIA|SPDYA|PKIG|HRG|TDGF1|TP73|PRKAG1|PRKAG2|FCER1A|JAK2|DUSP2|DUSP3|EDN2|SYK|DUSP1|PROX1|DUSP9|DUSP6|VAV2|DUSP7|MDFIC|PPARG|TLR6|TLR4|MDFI|ADCY3|ADCY2|ADCY1|ADCY7|ADCY6|ADCY5|CAMKK2|ANKRD54|PAK2|MAP3K2|CD74|MAP3K1|CDKN2A|A…
45737	0.0017671	0.045282	11	13	5834	14147	positive regulation of cyclin-dependent protein kinase activity	PSMD10|ADAM18|ADAM17|CCND3|CCND2|CCND1|CCNY|SPDYA|PIM1|AKT1|PROX1
48008	0.001811	0.046238	14	18	5834	14147	platelet-derived growth factor receptor signaling pathway	PDGFRA|TIPARP|ZFAND5|PDGFB|PTEN|ARID5B|PDGFA|PLAT|VEGFA|SGPL1|MYO1C|PDGFC|TXNIP|JAK2
60173	0.0018896	0.04789	58	104	5834	14147	limb development	C2CD3|RAX|ECE1|FMN1|MEOX2|PCSK5|GLI3|HOXA11|HOXA10|CYP26B1|SALL1|FGF9|GJA5|FLVCR1|TP63|MBNL1|MSX2|NOG|WNT5A|EN1|DICER1|DKK1|GREM1|ASPH|ALDH1A2|IMPAD1|RARB|GAS1|FBN2|NOTCH2|DLX5|DLX6|PSEN2|TULP3|PSEN1|HOXD10|LRP6|CHST11|RDH10|RAB23|ALX4|ALX1|WNT3|PRRX1|PTCH1|PBX2|HN1|TBX5|TBX4|PBX1|SKI|GNAQ|GNAS|CTNNB1|SP8|TPP1|BMPR1B|BMPR1A
48736	0.0018896	0.04789	58	104	5834	14147	appendage development	C2CD3|RAX|ECE1|FMN1|MEOX2|PCSK5|GLI3|HOXA11|HOXA10|CYP26B1|SALL1|FGF9|GJA5|FLVCR1|TP63|MBNL1|MSX2|NOG|WNT5A|EN1|DICER1|DKK1|GREM1|ASPH|ALDH1A2|IMPAD1|RARB|GAS1|FBN2|NOTCH2|DLX5|DLX6|PSEN2|TULP3|PSEN1|HOXD10|LRP6|CHST11|RDH10|RAB23|ALX4|ALX1|WNT3|PRRX1|PTCH1|PBX2|HN1|TBX5|TBX4|PBX1|SKI|GNAQ|GNAS|CTNNB1|SP8|TPP1|BMPR1B|BMPR1A
35107	0.0019755	0.049705	56	100	5834	14147	appendage morphogenesis	C2CD3|ECE1|FMN1|PCSK5|GLI3|HOXA11|HOXA10|CYP26B1|SALL1|FGF9|GJA5|FLVCR1|TP63|MBNL1|MSX2|NOG|WNT5A|EN1|DICER1|DKK1|GREM1|ASPH|ALDH1A2|IMPAD1|RARB|GAS1|FBN2|NOTCH2|DLX5|DLX6|PSEN2|TULP3|PSEN1|HOXD10|LRP6|CHST11|RDH10|RAB23|ALX4|ALX1|WNT3|PRRX1|PTCH1|PBX2|HN1|TBX5|TBX4|PBX1|SKI|GNAQ|GNAS|CTNNB1|SP8|TPP1|BMPR1B|BMPR1A
35108	0.0019755	0.049705	56	100	5834	14147	limb morphogenesis	C2CD3|ECE1|FMN1|PCSK5|GLI3|HOXA11|HOXA10|CYP26B1|SALL1|FGF9|GJA5|FLVCR1|TP63|MBNL1|MSX2|NOG|WNT5A|EN1|DICER1|DKK1|GREM1|ASPH|ALDH1A2|IMPAD1|RARB|GAS1|FBN2|NOTCH2|DLX5|DLX6|PSEN2|TULP3|PSEN1|HOXD10|LRP6|CHST11|RDH10|RAB23|ALX4|ALX1|WNT3|PRRX1|PTCH1|PBX2|HN1|TBX5|TBX4|PBX1|SKI|GNAQ|GNAS|CTNNB1|SP8|TPP1|BMPR1B|BMPR1A
[truncated: 205 more columns]
