# Supplementary material for: micro-RNAs dependent regulation of DNMT and HIF1α gene expression in thrombotic disorders
Source: Sci Rep. 2019 Mar 20;9:4815. doi: 10.1038/s41598-018-38057-6 (PMC6426883; doi:10.1038/s41598-018-38057-6)
Supplement: Supplementary file 4 — Dataset 3 [file 41598_2018_38057_MOESM4_ESM.xlsx]

## Sheet: Sheet1
#NAME	GSM1151671	GSM1151672	GSM1151673	GSM1151674	GSM1151675	GSM1151676	GSM1151677	GSM1151678	GSM1151679	GSM1151680	GSM1151681	GSM1479740	GSM1479756	GSM1479767	GSM1479776	GSM1479741	GSM1479757	GSM1479768	GSM1479777	GSM1479742	GSM1479758	GSM1479769	GSM1479778	GSM1479743	GSM1479759	GSM1479770	GSM1479779	GSM1479744	GSM1479760	GSM1479771	GSM1479780	GSM1479745	GSM1479761	GSM1479772	GSM1479781	GSM1479746	GSM1479762	GSM1479773	GSM1479782	GSM1479747	GSM1479763	GSM1479774	GSM1479783	GSM1676489	GSM1676490	GSM1676491	GSM1676492	GSM1676493	GSM1676494
#CLASS.condition	CLASS_1	CLASS_1	CLASS_1	CLASS_2	CLASS_2	CLASS_2	CLASS_2	CLASS_2	CLASS_2	CLASS_2	CLASS_2	CLASS_1	CLASS_1	CLASS_1	CLASS_1	CLASS_2	CLASS_2	CLASS_2	CLASS_2	CLASS_1	CLASS_1	CLASS_1	CLASS_1	CLASS_2	CLASS_2	CLASS_2	CLASS_2	CLASS_1	CLASS_1	CLASS_1	CLASS_1	CLASS_2	CLASS_2	CLASS_2	CLASS_2	CLASS_1	CLASS_1	CLASS_1	CLASS_1	CLASS_2	CLASS_2	CLASS_2	CLASS_2	CLASS_1	CLASS_1	CLASS_1	CLASS_2	CLASS_2	CLASS_2
#CLASS.dataset.NA.hsa	GSE47532.txt	GSE47532.txt	GSE47532.txt	GSE47532.txt	GSE47532.txt	GSE47532.txt	GSE47532.txt	GSE47532.txt	GSE47532.txt	GSE47532.txt	GSE47532.txt	GSE60431 12H.txt	GSE60431 12H.txt	GSE60431 12H.txt	GSE60431 12H.txt	GSE60431 12H.txt	GSE60431 12H.txt	GSE60431 12H.txt	GSE60431 12H.txt	GSE60431 24H.txt	GSE60431 24H.txt	GSE60431 24H.txt	GSE60431 24H.txt	GSE60431 24H.txt	GSE60431 24H.txt	GSE60431 24H.txt	GSE60431 24H.txt	GSE60431 48H.txt	GSE60431 48H.txt	GSE60431 48H.txt	GSE60431 48H.txt	GSE60431 48H.txt	GSE60431 48H.txt	GSE60431 48H.txt	GSE60431 48H.txt	GSE60431 72H.txt	GSE60431 72H.txt	GSE60431 72H.txt	GSE60431 72H.txt	GSE60431 72H.txt	GSE60431 72H.txt	GSE60431 72H.txt	GSE60431 72H.txt	GSE68593.txt	GSE68593.txt	GSE68593.txt	GSE68593.txt	GSE68593.txt	GSE68593.txt
hsa-let-7c	1.80884	1.83748	1.80785	1.82106	1.81294	1.85443	1.82817	1.81196	1.81954	1.84514	1.85145	1.79702	2.08376	1.74183	1.56414	1.90606	2.25607	1.57221	1.60183	1.74107	2.32241	1.78241	1.64507	1.51841	1.97441	1.72241	1.81441	1.65289	2.00035	1.83979	1.65414	1.75449	1.92133	2.02418	1.66418	1.47883	1.81943	1.93182	1.89479	1.96467	1.95964	1.70437	1.85733	0.676028	2.73517	0.676028	3.16138	3.13218	0.676028
hsa-miR-1	0.71326	0.896612	0.753227	0.778854	0.749073	0.739319	0.822894	0.886194	0.840869	0.847118	0.665918	0.75455	0.821334	0.803693	0.743209	0.743209	0.831414	0.809993	0.812513	0.732592	0.764892	0.910239	0.775341	0.700293	0.85514	0.816191	0.765842	0.764807	0.844538	0.899661	0.765791	0.717559	0.802212	0.763823	0.761854	0.803548	0.827711	0.747353	0.766258	0.700834	0.832509	0.730286	0.915143	0.789858	0.789858	0.789858	0.789858	0.789858	0.789858
hsa-miR-107	5.21244	5.19744	5.20796	5.20573	5.21325	5.19375	5.19243	5.19687	5.22708	5.21754	5.21103	5.15255	5.35467	5.15585	5.15338	5.28372	5.4941	5.21195	4.85225	5.19269	5.34948	5.15721	5.04911	5.29666	5.55577	4.99877	5.05819	5.08622	5.21644	5.01525	4.98011	5.34184	5.52856	5.35631	5.1317	5.03756	5.17555	5.14982	5.06317	5.29302	5.38694	5.24723	5.27833	5.13675	5.15798	5.19392	5.25104	5.2926	5.21714
hsa-miR-1224-3p	0.807221	0.682258	0.595627	0.675283	0.65114	0.60394	0.799222	0.746517	0.693915	0.786072	0.7765	0.644207	0.652481	0.757681	0.755317	0.741132	0.696216	0.761227	0.676121	0.791505	0.745121	0.691522	0.643077	0.734814	0.778105	0.690491	0.610093	0.683539	0.692479	0.779891	0.621954	0.725259	0.748105	0.781878	0.651753	0.785832	0.631923	0.74998	0.706855	0.768521	0.6273	0.766348	0.651465	0.710419	0.710419	0.710419	0.710419	0.710419	0.710419
hsa-miR-1224-5p	3.18774	3.1852	3.28287	3.33251	3.41868	3.44266	3.48042	3.3945	3.39954	3.28323	3.37093	3.50072	3.00061	2.92033	3.73761	3.33884	2.9835	3.05193	4.12585	3.18255	2.85977	3.17994	3.65824	3.26488	2.93818	3.44261	4.13131	3.35965	3.26356	3.24896	4.11381	3.30248	2.67362	3.07989	3.60293	3.58737	3.46618	3.47197	3.83234	2.96425	2.86432	3.21284	3.34624	4.40141	4.343	4.34493	1.57377	1.57377	3.93146
hsa-miR-1225-3p	2.77558	2.88221	2.72719	2.80999	2.57126	2.74407	2.79792	2.78594	2.65045	2.75187	2.55971	3.25546	2.78681	2.5969	2.76154	2.75746	2.64417	2.32304	2.70856	2.94855	2.7146	2.35425	2.7091	3.10479	2.56622	2.4618	2.97603	2.88518	2.66741	2.61703	2.75598	3.17609	2.7828	2.357	2.59265	3.2021	2.60063	2.3827	2.56251	2.86899	2.85447	2.65635	2.71828	2.58482	2.73782	2.78307	2.78307	2.77442	2.73782
hsa-miR-1225-5p	5.90042	5.96849	5.97741	6.09609	6.09829	6.18799	6.25645	6.19308	6.14324	6.12375	6.13584	6.3068	5.91559	6.10261	6.26905	5.96964	5.48662	6.2476	6.48782	5.98319	5.79183	6.11593	6.46761	6.06335	5.63668	6.19092	6.54001	6.16952	5.96798	6.13867	6.68881	6.0914	5.48874	6.05136	6.19316	6.21828	6.04618	6.1288	6.3634	5.92569	5.81174	6.12824	6.14427	6.25567	6.20043	6.21251	5.91208	5.968	6.05597
hsa-miR-1231	0.714542	0.583092	0.745106	0.512457	0.627762	0.711938	0.621266	0.551079	0.721016	0.736357	0.752341	0.731025	0.634184	0.575521	0.677018	0.75058	0.760823	0.565278	0.596938	0.732125	0.666957	0.656483	0.642519	0.66812	0.701868	0.680921	0.542439	0.716754	0.683877	0.661959	0.589628	0.703604	0.5973	0.715659	0.622506	0.748404	0.664339	0.641184	0.610912	0.744462	0.661625	0.650743	0.573274	0.661378	0.661378	0.661378	0.661378	0.661378	0.661378
hsa-miR-125a-3p	3.82328	3.79482	3.94008	3.87412	4.03477	3.99413	3.93274	3.86233	3.93762	3.84825	4.03617	3.9166	3.83534	4.12133	4.14665	3.63799	3.5409	3.92082	4.19731	3.66342	3.79592	4.06382	4.31252	3.59044	3.68934	4.17425	4.02638	3.90168	3.95154	3.88454	4.39948	3.61578	3.55189	3.78015	4.2242	4.07347	3.95624	4.05847	4.24348	3.59476	3.61989	3.85438	3.91591	4.22062	4.10482	4.1681	3.54655	3.49445	3.98144
hsa-miR-125a-5p	4.75918	4.78369	4.79808	4.76163	4.81765	4.80565	4.76576	4.76675	4.69753	4.77262	4.76859	5.08835	5.2679	4.74467	4.71281	4.84507	4.98215	4.45796	4.05732	5.34163	5.28256	4.91935	4.84127	4.78492	4.77406	4.07953	4.11891	5.26675	5.33486	5.01377	4.70466	4.70616	4.6111	4.38058	4.12909	4.94993	5.06336	4.92639	4.67451	4.86038	4.65132	4.51282	4.52614	4.6061	4.43547	4.64379	5.00922	4.94454	5.00922
hsa-miR-127-3p	0.992348	0.924685	0.928974	1.0905	1.16278	1.12307	0.680672	1.07873	1.09631	0.984603	1.21792	0.987769	1.05399	1.08913	0.997229	0.972902	1.03372	0.949926	1.1013	0.928603	0.988372	1.58404	0.956968	0.855664	0.887068	1.16565	0.815142	0.873352	0.898531	1.59894	0.967199	0.819562	0.827574	1.46447	0.719994	0.745065	0.991552	1.61856	1.21406	1.19555	0.816318	0.775254	0.855682	1.02613	1.02613	1.02613	1.02613	1.02613	1.02613
hsa-miR-127-5p	0.740425	0.686033	0.705576	0.764377	0.848152	0.654112	0.770855	0.787953	0.724271	0.716936	0.838605	0.770186	0.78127	0.787921	0.779053	0.691487	0.729174	0.670427	0.78127	0.84249	0.677664	0.736531	0.710461	0.832399	0.756713	0.751668	0.683551	0.753363	0.739778	0.798646	0.721665	0.795249	0.744306	0.701287	0.736382	0.809778	0.692739	0.706661	0.664617	0.788321	0.798566	0.788321	0.743694	0.748459	0.748459	0.748459	0.748459	0.748459	0.748459
hsa-miR-128	2.65771	2.61034	2.609	2.58086	2.57407	2.55508	2.58887	2.59106	2.5851	2.60051	2.56095	2.58652	2.70516	2.50432	2.69769	2.73505	2.7472	2.47256	2.27265	2.67017	2.61235	2.46541	2.38957	2.4948	2.84176	2.46825	2.7773	2.4869	2.60257	2.21765	2.50846	2.73393	2.80712	2.61172	2.74111	2.2227	2.53525	2.4916	2.5972	2.72918	2.72761	2.61303	2.79741	2.45301	2.54028	2.50962	2.67896	2.71358	2.66114
hsa-miR-129-5p	0.788693	0.7913	0.992586	0.957965	0.997874	0.770107	0.854151	1.11649	0.912412	0.787665	1.06663	0.874647	0.847036	0.937072	0.820625	1.09554	1.02111	0.913063	0.781009	1.03659	0.884758	0.984742	0.923024	0.993383	0.772431	0.829211	0.866243	0.886523	0.909537	1.04265	0.887767	0.700543	0.785136	1.29145	0.781404	0.87786	0.784478	1.29568	1.05481	0.879537	0.708919	0.915356	0.790479	0.912519	0.912519	0.912519	0.912519	0.912519	0.912519
hsa-miR-133a	0.791977	0.898418	0.853839	0.851891	0.70724	0.865725	0.8869	0.805279	0.802428	0.70414	0.808686	0.801543	0.894178	0.802451	0.74342	0.856942	0.919607	0.760675	0.74796	0.890117	0.736619	0.817585	0.756861	0.829393	0.79903	0.756017	0.941564	0.926598	0.837667	0.784308	0.766522	0.865236	0.804763	0.725614	0.816324	0.864277	0.76136	0.734307	0.786856	0.892398	0.839564	0.804549	0.844526	0.815613	0.815613	0.815613	0.815613	0.815613	0.815613
hsa-miR-133b	0.876021	0.834237	0.753558	0.818255	0.926889	0.809067	0.823187	0.974014	0.735687	0.877576	0.773005	0.837881	0.923157	0.807425	0.852499	0.808643	0.841535	0.848845	0.770878	0.803003	0.876925	0.791709	0.784522	0.975488	0.818403	0.795816	0.845097	0.911927	0.885743	0.811415	0.726108	0.783543	0.925441	0.785232	0.862093	0.719612	0.942684	0.901744	0.91075	0.831917	0.758979	0.76232	0.868823	0.836207	0.836207	0.836207	0.836207	0.836207	0.836207
hsa-miR-134	3.29564	3.31602	3.33975	3.58519	3.54641	3.67371	3.76378	3.69387	3.63983	3.61705	3.60814	3.50449	3.23223	3.7632	4.14511	3.05976	2.80598	3.57471	4.27323	3.0305	3.2817	3.90049	3.98994	3.0354	3.0256	3.88334	4.21173	3.21969	3.1367	3.72336	4.30541	3.16552	3.0687	3.71068	4.02187	3.5745	3.6485	3.7749	3.94923	2.95799	3.17887	3.69046	3.64396	5.65178	3.14689	3.14689	3.14689	3.14689	3.14689
hsa-miR-137	0.897959	0.717986	0.768187	0.789622	0.688867	0.768574	0.718428	0.773234	0.73898	0.833259	0.83178	0.738263	0.733988	0.78209	0.750022	0.783159	0.723298	0.831261	0.859054	0.765777	0.758078	0.731679	0.861471	0.726179	0.774577	0.760277	0.822974	0.812051	0.801625	0.821434	0.698412	0.798498	0.763051	0.775561	0.730732	0.894155	0.75323	0.691551	0.779389	0.763741	0.821299	0.732909	0.76723	0.774744	0.774744	0.774744	0.774744	0.774744	0.774744
hsa-miR-139-3p	1.33814	1.22531	1.5125	1.18365	1.65805	1.42507	1.28945	1.18967	1.34292	1.15884	1.67506	1.20901	1.11469	1.18415	1.44516	1.29309	1.16222	1.34281	2.12512	1.11416	1.02434	1.93051	1.57562	1.26475	1.1943	1.27356	1.5034	1.15194	1.09455	1.21017	1.44641	1.43975	1.30999	1.24012	1.98376	1.1582	1.22098	1.81698	1.66411	0.977141	1.22098	1.52771	1.32193	1.36397	1.36397	1.36397	1.36397	1.36397	1.36397
hsa-miR-140-3p	2.7976	2.76904	2.79049	2.83003	2.7106	2.82223	2.87245	2.90206	2.81041	2.89306	2.7449	2.85646	3.02032	2.67003	2.87819	3.00694	2.95929	2.61068	2.48444	3.00051	3.04262	2.69491	2.72821	2.77523	2.99365	2.63516	2.61949	3.11105	3.09232	2.79929	2.86954	2.78725	2.61799	2.61598	2.58855	2.99057	3.07033	2.73662	2.92193	2.87972	2.74713	2.50688	2.63463	2.59972	2.70011	2.82113	2.96009	2.88095	2.92174
hsa-miR-140-5p	2.99296	3.05666	2.98516	3.20691	3.16149	3.04083	3.12253	3.22698	3.10297	3.15756	3.12327	3.40573	3.05471	3.02939	2.82108	3.42184	3.20317	3.14678	2.75318	3.352	3.38493	2.91184	3.59981	3.19257	3.08513	2.69609	2.60424	3.66527	3.41772	3.27661	3.39156	2.78819	2.91349	2.641	2.71824	3.6946	3.24555	3.02773	3.31266	3.14392	2.97289	2.52346	2.92527	2.87055	2.97204	2.99969	3.29689	3.26298	3.25124
hsa-miR-142-3p	1.02848	1.00417	0.998373	0.920083	0.956965	0.921248	0.807906	0.989603	0.941711	0.967302	0.797893	0.907791	1.02499	0.985663	0.923523	0.867676	0.855877	0.865316	1.08241	0.949595	0.861692	0.898704	1.02015	0.912583	1.00627	0.938029	0.926463	0.99957	0.845012	0.907801	0.913597	0.868196	0.991842	1.00633	0.981216	0.847102	1.0283	0.821835	0.963611	0.97706	0.935571	0.915781	1.02748	0.939051	0.939051	0.939051	0.939051	0.939051	0.939051
hsa-miR-142-5p	0.636843	0.784663	0.639962	0.788529	0.81994	0.840612	0.63731	0.735632	0.738605	0.639932	0.740673	0.772661	0.751461	0.707943	0.731376	0.754808	0.63653	0.659963	0.803905	0.848762	0.692759	0.682435	0.713406	0.727171	0.699641	0.721436	0.732907	0.757545	0.667077	0.812708	0.731066	0.726653	0.683626	0.742099	0.697968	0.796044	0.715933	0.744464	0.638842	0.75916	0.797152	0.744464	0.625736	0.727179	0.727179	0.727179	0.727179	0.727179	0.727179
hsa-miR-146b-3p	0.756054	0.750665	0.823187	0.840975	0.777281	0.777941	0.695381	0.601522	0.695935	0.684446	0.705893	0.718902	0.732773	0.692316	0.750112	0.797504	0.744332	0.663418	0.797504	0.81601	0.792424	0.65627	0.690577	0.698082	0.734532	0.755974	0.752758	0.799644	0.77729	0.664459	0.733648	0.770904	0.697457	0.746422	0.707037	0.79959	0.687854	0.77793	0.716628	0.708448	0.636493	0.830688	0.741977	0.736823	0.736823	0.736823	0.736823	0.736823	0.736823
hsa-miR-146b-5p	1.92715	1.82348	1.77427	1.83962	1.71349	1.84915	1.80999	1.8425	1.81458	1.89991	1.92612	1.85242	1.85242	1.7867	1.84636	2.0487	1.88528	1.73136	1.69245	1.92555	1.85714	1.73309	1.7714	1.7787	2.03591	1.74312	1.85075	1.89418	1.9274	1.85021	1.74174	1.96747	1.76714	1.75346	1.79451	1.66099	1.83538	1.81296	1.90637	1.85639	1.88089	1.85393	1.88941	1.66885	1.7609	1.78346	1.96047	1.94697	1.91515
hsa-miR-147b	0.634959	0.822621	0.846107	0.687917	0.728875	0.813481	0.624297	0.746902	0.803541	0.821246	0.884917	0.757712	0.794683	0.712394	0.715971	0.871009	0.718357	0.762483	0.783949	0.742514	0.792388	0.731672	0.640598	0.798893	0.857441	0.809735	0.743598	0.762576	0.745374	0.767164	0.737346	0.829094	0.731611	0.831387	0.712115	0.711778	0.762587	0.767879	0.666847	0.861363	0.795489	0.74798	0.805932	0.764583	0.764583	0.764583	0.764583	0.764583	0.764583
hsa-miR-152	0.776428	0.790418	0.855054	0.816209	0.814211	0.923168	0.832077	0.87932	0.897828	0.827574	0.94396	0.823944	0.907317	0.833418	0.804995	0.927213	0.890264	0.768046	0.84763	0.852373	0.940129	0.927095	0.772438	0.845422	0.80893	0.809799	0.84716	0.965831	0.841308	0.846683	0.807266	0.796516	0.849371	0.857433	0.83862	0.810275	0.921984	0.770907	0.860598	0.911569	0.895363	0.822232	0.810275	0.849963	0.849963	0.849963	0.849963	0.849963	0.849963
hsa-miR-153	0.746742	0.674791	0.648211	0.730734	0.659245	0.820699	0.834126	0.682778	0.684022	0.736087	0.769851	0.77701	0.675366	0.720807	0.757877	0.76266	0.733961	0.672974	0.707653	0.770049	0.633762	0.680695	0.737557	0.775465	0.816983	0.67889	0.715895	0.77076	0.71969	0.747546	0.761474	0.716208	0.691833	0.688352	0.712726	0.744703	0.731201	0.750461	0.625754	0.702926	0.8071	0.785586	0.663226	0.725725	0.725725	0.725725	0.725725	0.725725	0.725725
hsa-miR-181d	3.0555	3.12661	3.05913	3.07485	2.97382	2.99885	2.98333	3.01324	3.10674	3.08105	3.13556	3.03224	3.4966	3.25136	2.45889	2.15575	4.43893	2.58605	2.94368	2.22568	2.68634	3.75345	2.72799	2.7623	3.72405	3.37733	3.11024	2.34221	2.6532	3.02416	2.38664	3.24629	4.12704	3.25295	3.32181	2.18998	3.02021	3.55028	2.72567	2.53293	3.32217	3.49987	3.59758	0.836448	3.17283	3.52698	3.65146	3.65146	3.57407
hsa-miR-184	0.879489	1.01885	0.849438	1.03123	0.819268	0.8774	0.918161	0.886596	0.851359	0.83617	0.728704	0.86418	0.883428	0.962443	0.784152	0.808464	0.789217	0.974599	0.982703	0.852359	0.795479	0.892864	0.892864	0.831675	0.789446	1.09453	0.899759	0.883309	0.770305	0.883309	0.923381	0.854457	0.807172	0.847244	1.07966	0.735285	0.848039	0.986279	0.858686	0.843103	0.920474	1.0387	0.824888	0.881314	0.881314	0.881314	0.881314	0.881314	0.881314
hsa-miR-188-3p	0.873039	0.882351	0.879257	0.884669	0.752729	0.824457	0.899084	0.842574	0.82438	0.928497	0.83277	0.815323	0.912063	0.872452	0.777236	0.88464	0.90216	0.767334	0.921203	0.855504	0.982832	0.820607	0.832868	0.816834	0.840413	0.85739	0.846072	0.840694	0.898532	0.877672	0.929821	0.865346	0.776219	0.834057	0.830264	0.946232	0.863203	0.815535	0.807315	0.940928	0.830227	0.859217	0.790749	0.856147	0.856147	0.856147	0.856147	0.856147	0.856147
hsa-miR-188-5p	4.83979	4.89832	4.9012	4.98535	5.01358	5.03099	5.10196	5.02182	5.01822	4.93135	5.01483	4.97227	4.50322	5.04449	5.46323	4.6501	4.54055	5.07046	5.56224	4.7265	4.52249	5.16399	5.47272	4.67375	4.54189	5.19502	5.50995	4.80047	4.55263	4.98434	5.54477	4.93158	4.49507	5.09707	5.40247	4.95728	4.99653	5.05308	5.30914	4.66417	4.61727	5.07702	5.13647	5.38577	5.2405	5.32731	4.57876	4.66828	4.68578
hsa-miR-190b	1.00125	0.953689	0.795245	0.972213	0.886035	0.905113	0.987314	0.966996	0.89773	0.92328	0.932745	0.840927	0.919976	1.06172	0.962681	0.965407	0.890901	0.926337	0.86546	0.867243	1.02189	1.06494	0.934205	0.89913	0.897535	0.891158	0.857677	0.925983	0.946779	0.908967	0.942052	1.05076	0.841852	0.924092	0.893843	0.787609	0.933897	0.938557	0.96033	0.984371	0.955738	1.02506	0.851665	0.928937	0.928937	0.928937	0.928937	0.928937	0.928937
hsa-miR-193a-3p	1.60259	1.49693	1.61317	1.58824	1.58365	1.57307	1.56209	1.57987	1.49995	1.41277	1.40201	2.07074	1.6022	1.30636	1.28895	1.78426	1.61693	1.30903	1.22871	1.91711	1.43407	1.22249	1.56314	1.84658	1.63234	1.3183	1.27039	1.86666	1.50402	1.34272	1.45651	1.64658	1.66658	1.28019	1.43025	1.70185	1.47066	1.35689	1.48023	1.7078	1.63875	1.49453	1.445	0.37706	0.37706	2.59765	2.80888	2.78293	0.37706
hsa-miR-193a-5p	1.09714	1.07142	1.07614	1.1617	1.17967	1.24306	1.25575	1.19304	1.25385	1.27212	1.21303	1.3048	1.11174	1.01937	1.19805	1.5395	1.23136	1.06707	0.980006	1.36244	1.04867	1.05647	0.979324	1.47339	1.23589	1.13361	1.16308	1.17138	1.08435	1.06554	1.00674	1.43637	1.03575	1.25291	1.39717	1.12925	0.952357	1.15776	1.14559	1.43583	1.03854	1.22528	1.38117	1.18324	1.18324	1.18324	1.18324	1.18324	1.18324
hsa-miR-198	1.7541	1.8296	1.68151	1.64352	1.68183	1.53142	1.51107	1.56865	1.68013	1.56186	1.6704	2.02653	1.64624	1.50133	1.60747	1.78193	1.22349	1.54194	1.83177	1.81947	1.23093	1.48869	1.74997	1.66727	1.42095	1.77108	2.01037	1.75866	1.59708	1.3642	1.92743	1.8051	1.17318	1.58073	1.94313	1.76694	1.64407	1.76034	2.015	1.43876	1.2565	1.5031	1.79313	1.64739	1.64739	1.64739	1.64739	1.64739	1.64739
hsa-miR-199a-5p	0.880094	0.86285	0.776182	0.838597	0.773245	0.748484	0.800725	0.871361	0.922931	0.808225	0.692314	0.80015	0.692748	0.831545	0.857156	0.820804	0.815021	0.94473	0.765451	0.854133	0.765345	0.854133	0.775723	0.805704	0.866817	0.749202	0.855286	0.855248	0.83795	0.760972	0.763567	0.777406	0.94174	0.831031	0.759242	0.681793	0.828829	0.859917	0.791296	0.830786	0.906631	0.821966	0.808171	0.815584	0.815584	0.815584	0.815584	0.815584	0.815584
hsa-miR-199b-5p	0.853411	0.793857	0.787707	0.92192	0.770819	0.83327	0.842178	0.949301	0.828879	0.75753	0.722111	0.769185	0.751783	0.858567	0.835628	0.740709	0.830091	0.981171	0.82139	0.775955	0.817468	0.76988	0.83063	0.813418	0.75773	0.945044	0.878218	0.736023	0.814808	0.785984	0.880141	0.850357	0.886867	0.877259	0.75716	0.78197	0.936759	0.834937	0.74452	0.727531	0.836836	0.862298	0.866043	0.823345	0.823345	0.823345	0.823345	0.823345	0.823345
hsa-miR-206	1.09502	1.03761	1.24466	1.05446	0.950189	1.09557	1.34867	1.21979	1.10117	1.31008	1.28142	1.08849	1.21605	1.07223	1.14102	1.00094	1.4074	1.04722	1.27483	1.1083	1.01503	1.46176	1.1488	1.0273	1.09112	1.18562	1.21017	1.04076	1.31091	1.62387	1.1553	0.966139	0.776977	1.45379	0.908291	0.893515	1.16525	1.51545	1.14301	1.1912	0.831524	1.60251	0.932237	1.15855	1.15855	1.15855	1.15855	1.15855	1.15855
hsa-miR-208a	0.721449	0.650087	0.702315	0.599071	0.80337	0.720634	0.72993	0.757111	0.734148	0.77925	0.724497	0.697755	0.655566	0.781079	0.749437	0.710412	0.781079	0.701974	0.684043	0.794219	0.63628	0.726386	0.721324	0.700063	0.771946	0.706138	0.705125	0.768233	0.723657	0.763988	0.742761	0.667406	0.717289	0.704553	0.673774	0.720197	0.704427	0.724482	0.695787	0.754297	0.769789	0.733033	0.6595	0.71971	0.71971	0.71971	0.71971	0.71971	0.71971
hsa-miR-208b	0.650916	0.838397	0.802908	0.767763	0.691551	0.640136	0.72583	0.845207	0.7674	0.848814	0.732881	0.764897	0.672978	0.736527	0.788728	0.853413	0.738797	0.770571	0.717235	0.705244	0.721655	0.793092	0.813365	0.739032	0.636703	0.842326	0.792127	0.68537	0.794165	0.791086	0.806481	0.693581	0.716161	0.735662	0.820851	0.750528	0.81806	0.72366	0.710699	0.676179	0.714241	0.794248	0.85832	0.755238	0.755238	0.755238	0.755238	0.755238	0.755238
hsa-miR-210	2.51789	2.47311	2.50561	2.99456	2.98996	3.15102	3.14878	3.13074	3.19809	3.22522	3.20424	2.57551	2.59874	2.66958	2.54531	3.69283	3.6185	3.26541	2.63242	2.35576	2.55278	2.38073	2.19574	3.54988	3.82182	3.82552	2.89778	2.25878	2.29175	2.16587	2.14189	3.80291	3.84247	3.75136	3.27541	2.11909	2.33579	2.41378	2.28641	3.78926	3.71971	3.5439	3.43595	2.75603	2.79549	2.88878	3.1615	3.13929	3.02157
hsa-miR-215	2.15539	2.10416	2.19097	2.21593	2.21962	2.34141	2.36764	2.3272	2.3325	2.31772	2.25851	2.06321	2.49455	2.22258	2.32087	2.1949	2.49264	2.06989	2.1825	2.31996	2.57712	2.23296	2.19292	1.94193	2.31149	2.07205	2.38772	2.42538	2.53378	2.20562	2.4239	2.17444	2.08906	2.01185	2.17221	1.98466	2.50844	2.16882	2.41635	2.27074	2.41194	2.07682	2.20533	2.12614	2.20334	2.22793	2.30128	2.35814	2.33207
hsa-miR-216b	0.788597	0.601467	0.758778	0.734295	0.840624	0.715788	0.616408	0.643796	0.786873	0.73173	0.805287	0.687014	0.693627	0.683707	0.735514	0.780707	0.696934	0.700241	0.855661	0.787652	0.673023	0.66376	0.803862	0.762179	0.682286	0.730917	0.729759	0.825525	0.676442	0.688506	0.745382	0.853101	0.697124	0.663516	0.684198	0.844347	0.753243	0.7523	0.636633	0.745687	0.771068	0.732391	0.602252	0.729102	0.729102	0.729102	0.729102	0.729102	0.729102
hsa-miR-217	0.7944	0.809846	0.641401	0.740713	0.712222	0.729714	0.737294	0.690099	0.79927	0.775543	0.799759	0.80045	0.75715	0.758233	0.737666	0.697614	0.717098	0.697614	0.819934	0.777679	0.70089	0.751098	0.753067	0.832809	0.785554	0.682185	0.702859	0.824707	0.700524	0.649139	0.77118	0.823279	0.739064	0.736923	0.742632	0.844384	0.732733	0.744148	0.699301	0.773562	0.770187	0.688825	0.733877	0.747805	0.747805	0.747805	0.747805	0.747805	0.747805
hsa-miR-219-1-3p	0.631387	0.644082	0.759859	0.615749	0.712707	0.73738	0.704511	0.704055	0.747849	0.846428	0.702883	0.687868	0.680223	0.712986	0.792708	0.738104	0.758853	0.643093	0.663842	0.816102	0.687479	0.678531	0.67965	0.724388	0.722151	0.668465	0.700901	0.796985	0.688155	0.683013	0.651307	0.796128	0.667588	0.738714	0.656448	0.737208	0.68676	0.749354	0.637777	0.728669	0.631425	0.772266	0.73599	0.709388	0.709388	0.709388	0.709388	0.709388	0.709388
hsa-miR-219-2-3p	0.927493	0.846228	0.754462	0.813548	0.773765	0.811354	0.730834	0.771638	0.751704	0.788949	1.01258	0.774583	0.930246	0.788952	0.782965	0.8129	0.832058	0.738661	0.869178	0.806762	0.870824	0.997992	0.794332	0.800069	0.715928	0.821104	0.722621	0.833754	0.764306	0.924903	0.791796	0.704264	0.733923	0.998691	0.778051	0.768223	0.738052	1.05155	0.830724	0.73308	0.75777	0.809966	0.848563	0.816412	0.816412	0.816412	0.816412	0.816412	0.816412
hsa-miR-219-5p	0.989149	0.928517	0.971742	0.987732	0.962743	1.02648	1.01763	1.03551	1.01759	0.993542	1.00282	1.0077	1.04088	1.1031	0.929589	0.9683	0.987656	0.945488	0.967609	1.07967	0.928419	0.996167	0.949689	1.0458	1.02059	0.941024	0.98829	1.00251	1.00145	0.937652	1.01102	0.963171	0.980183	1.00145	1.05142	0.936858	0.976422	1.04947	1.01524	0.935833	0.992437	1.06108	0.980438	0.993243	0.993243	0.993243	0.993243	0.993243	0.993243
hsa-miR-28-3p	0.899917	0.722441	1.00592	0.915195	1.3657	1.04333	0.883164	0.730393	1.0624	0.917825	1.03703	0.883713	0.826189	0.7944	0.946534	0.926855	0.753528	0.790615	1.74278	0.90387	0.73551	1.64614	1.15351	0.76205	0.763709	0.805176	0.897235	0.820838	0.865669	0.790165	0.911287	1.0214	0.774434	0.819265	1.66004	0.842779	0.845199	1.40798	1.15482	0.864478	0.709878	0.973771	0.900243	0.962639	0.962639	0.962639	0.962639	0.962639	0.962639
hsa-miR-28-5p	3.62131	3.5734	3.58267	3.59986	3.60926	3.59755	3.62165	3.63154	3.605	3.64792	3.60549	3.59976	3.73421	3.50555	3.45074	3.78303	3.89693	3.5321	3.36253	3.59632	3.82325	3.43444	3.62811	3.74194	3.87499	3.38344	3.379	3.65068	3.61994	3.57949	3.41933	3.68303	3.95968	3.53257	3.4169	3.62028	3.54612	3.42411	3.42601	3.8194	3.86089	3.53621	3.61985	3.43192	3.4445	3.54526	3.77093	3.77093	3.69654
hsa-miR-296-3p	0.731465	0.697837	0.675602	0.603536	0.798171	0.734769	0.754028	0.750007	0.706413	0.801782	0.768258	0.75167	0.677722	0.648321	0.774835	0.705341	0.848783	0.722269	0.706232	0.778593	0.787038	0.628684	0.707861	0.744811	0.732142	0.75959	0.696248	0.823745	0.702667	0.7185	0.733402	0.769725	0.63747	0.737127	0.712912	0.896117	0.710039	0.713304	0.724993	0.704139	0.703482	0.721109	0.666816	0.729001	0.729001	0.729001	0.729001	0.729001	0.729001
hsa-miR-296-5p	1.80455	1.90619	1.77629	1.71328	1.61862	1.60759	1.72228	1.71209	1.67987	1.74849	1.63882	1.83005	1.90568	1.44518	1.4992	1.79494	1.84086	1.74633	1.63694	1.6057	1.62044	1.59096	1.68207	1.7973	1.78524	1.60302	2.01301	1.88278	1.71107	1.6459	1.70104	1.84267	1.69603	1.73488	1.47544	1.86435	1.73254	1.39088	2.11375	1.71248	1.99703	1.40718	1.54448	1.8962	2.16348	2.13372	-0.218344	2.17846	2.24452
hsa-miR-297	0.761876	1.05921	0.676761	0.939209	0.835692	0.762413	0.891664	0.953245	0.846205	0.74578	0.848366	0.683491	0.876602	0.892195	0.831024	0.834622	0.936575	0.803436	0.914985	0.844754	0.827206	0.931243	0.854782	0.902414	0.728182	0.878598	0.805897	0.717732	0.925997	0.929497	0.865618	0.773736	0.754485	1.05113	0.75361	0.787891	0.791392	1.0245	0.816392	0.746678	0.725847	1.13041	0.76706	0.84727	0.84727	0.84727	0.84727	0.84727	0.84727
hsa-miR-298	0.881804	0.790536	0.705647	0.843475	0.806745	0.880923	0.820743	0.752409	0.841782	0.845762	0.710203	0.952788	0.788521	0.796233	0.842506	0.824768	0.702917	0.739935	0.810886	0.816453	0.782631	0.783688	0.716044	0.828079	0.7932	0.821738	0.915805	0.757813	0.857896	0.766154	0.842884	0.83788	0.697763	0.796179	0.901266	0.736635	0.779606	0.822674	0.926029	0.736635	0.780618	0.808752	0.868724	0.806948	0.806948	0.806948	0.806948	0.806948	0.806948
hsa-miR-299-3p	0.881859	0.864463	0.896615	0.794161	0.882837	0.785781	0.828224	0.745444	0.795891	0.887851	0.895555	0.805961	0.799286	0.894643	0.822172	0.8298	0.777354	0.868897	0.93374	0.825678	0.799937	0.85493	0.899392	0.818658	0.86429	0.795257	0.873651	0.819077	0.788525	0.812027	0.935801	0.902116	0.844929	0.770507	0.859813	0.898246	0.889314	0.778819	0.795536	0.858413	0.930572	0.79949	0.783613	0.841105	0.841105	0.841105	0.841105	0.841105	0.841105
hsa-miR-299-5p	0.745191	0.599089	0.623345	0.752958	0.780321	0.796619	0.83158	0.819938	0.834786	0.736754	0.691242	0.735915	0.809468	0.659639	0.691421	0.740456	0.746812	0.899365	0.687789	0.810995	0.805181	0.758669	0.665645	0.772622	0.755181	0.688901	0.71332	0.715511	0.711466	0.734725	0.715511	0.727646	0.891469	0.741803	0.732702	0.785853	0.735467	0.787069	0.739189	0.699197	0.779763	0.822078	0.625015	0.746234	0.746234	0.746234	0.746234	0.746234	0.746234
hsa-miR-300	0.754539	0.826091	0.708884	0.759111	0.78273	0.693748	0.736173	0.695782	0.655207	0.834687	0.891653	0.864927	0.763777	0.712658	0.768127	0.672416	0.773566	0.738761	0.769215	0.755208	0.866796	0.708713	0.783105	0.73847	0.803563	0.639901	0.768227	0.691716	0.703044	0.76629	0.793665	0.776674	0.836144	0.681332	0.815376	0.716691	0.768547	0.719519	0.705351	0.804416	0.822178	0.736426	0.792052	0.757722	0.757722	0.757722	0.757722	0.757722	0.757722
hsa-miR-301b	1.73319	1.68749	1.69816	1.58068	1.54012	1.56152	1.53521	1.54044	1.68845	1.67346	1.71325	1.67401	1.42626	1.44891	1.97105	2.20947	1.35034	1.24645	1.63938	1.62682	1.51187	1.32074	2.01711	1.74311	1.60143	1.40093	1.74177	1.55416	1.55917	1.43644	1.77332	1.79586	1.55416	1.40388	1.87601	1.11895	1.63613	1.31397	1.62791	1.93868	1.95976	1.52761	1.92996	0.479311	0.479311	0.479311	2.77669	2.83624	2.83624
hsa-miR-324-3p	4.25509	4.29938	4.25894	4.24045	4.23445	4.20112	4.21507	4.24374	4.23042	4.27349	4.20711	4.33516	4.22487	4.34779	4.06912	4.27286	4.13731	4.53722	4.00682	4.36186	4.22049	4.24289	3.90994	4.26143	4.09766	4.50631	4.32787	4.29326	4.24204	4.35602	4.07468	4.27451	3.93401	4.50246	4.24926	4.24421	4.06175	4.41119	4.2182	4.2187	4.10329	4.30121	4.3556	4.31109	4.22064	4.2027	4.25966	4.2027	4.25966
hsa-miR-324-5p	3.36996	3.25466	3.35503	3.35659	3.40786	3.38579	3.24383	3.26304	3.33769	3.26015	3.34469	3.44279	3.53579	3.27143	3.35668	3.6262	3.46518	3.14399	2.74272	3.63972	3.76527	3.27183	3.28057	3.2766	3.44028	3.012	2.89599	3.79309	3.70759	3.21598	3.28907	3.09877	3.37939	3.08981	3.00224	3.29163	3.48816	3.19986	3.19586	3.49894	3.60508	3.17374	3.14057	3.26222	3.30418	3.39196	3.37855	3.37855	3.2462
hsa-miR-325	0.789976	0.845223	0.76319	0.952558	0.756234	0.755531	0.751025	0.809003	0.858966	0.691309	0.840465	0.746899	0.768019	0.892901	0.811177	0.72027	0.764346	0.79373	0.911266	0.769245	0.731636	0.811152	0.859506	0.831568	0.739158	0.887444	0.778916	0.73294	0.783485	0.796121	0.764044	0.76696	0.800009	0.852498	0.912763	0.810051	0.797176	0.79071	0.742712	0.911472	0.861863	0.716088	0.780976	0.800843	0.800843	0.800843	0.800843	0.800843	0.800843
hsa-miR-326	0.932647	0.873135	0.861607	0.768634	0.887701	0.692108	0.909416	0.871778	0.923977	1.04774	0.857765	0.937253	0.944943	0.728851	0.783451	1.08644	0.851893	0.81498	0.848817	0.850811	0.82592	0.789011	0.823345	0.853386	1.11947	0.822486	0.912611	0.761998	0.894363	0.780511	0.883255	1.03876	0.939718	0.824941	0.873073	0.886324	0.764092	0.874616	0.84033	1.00811	0.761631	0.955384	0.910725	0.874941	0.874941	0.874941	0.874941	0.874941	0.874941
hsa-miR-328	0.732732	0.903425	0.981945	0.704973	1.0547	0.795505	0.796335	0.937567	0.955811	0.971304	1.05513	0.918656	0.899268	0.76817	0.919579	0.806022	0.865109	1.2584	0.746013	0.936136	1.0722	0.923452	0.755107	0.833515	1.03414	0.788546	0.83928	0.750017	0.87967	0.846211	0.836054	0.807973	1.32181	0.97228	0.761369	0.729171	0.842046	0.871085	0.976884	0.828042	0.850918	0.967222	1.12793	0.899094	0.899094	0.899094	0.899094	0.899094	0.899094
hsa-miR-329	0.662423	0.715207	0.693488	0.779183	0.705076	0.848339	0.799688	0.721813	0.788631	0.855281	0.741614	0.705437	0.757399	0.770389	0.699532	0.819989	0.734961	0.782199	0.773932	0.691729	0.780933	0.776358	0.75806	0.794656	0.767209	0.790082	0.684867	0.752177	0.692521	0.788741	0.674239	0.812796	0.803174	0.74448	0.776232	0.801445	0.759821	0.718474	0.760899	0.688604	0.749018	0.86189	0.70525	0.755122	0.755122	0.755122	0.755122	0.755122	0.755122
hsa-miR-330-3p	1.16517	1.07049	1.17323	1.07644	1.23943	1.0969	0.999125	0.99822	1.16198	1.01983	1.29158	1.10217	1.06665	1.09763	1.16413	1.30393	0.966152	0.932904	1.29713	1.28144	1.03908	1.08491	0.930326	1.32106	1.00412	1.10433	1.16414	1.27039	1.1497	1.00072	1.03089	1.19967	1.07049	0.998832	1.2091	1.10744	1.15101	1.21168	1.17815	1.19385	1.11783	1.04661	0.930381	1.11713	1.11713	1.11713	1.11713	1.11713	1.11713
hsa-miR-330-5p	0.901831	0.827125	0.606963	0.718031	0.714222	0.753818	0.84569	0.751339	0.773218	0.811541	0.806242	0.762764	0.734735	0.697004	0.812353	0.839303	0.751983	0.872722	0.716409	0.872791	0.732375	0.829663	0.755443	0.821639	0.707301	0.6732	0.794559	0.778122	0.757373	0.736623	0.764289	0.780428	0.850745	0.721637	0.797719	0.900659	0.69078	0.798013	0.716124	0.751069	0.720148	0.859862	0.754035	0.773267	0.773267	0.773267	0.773267	0.773267	0.773267
hsa-miR-331-3p	4.26893	4.25848	4.29127	4.27599	4.27905	4.2868	4.26558	4.27488	4.26992	4.29321	4.28642	4.25718	4.46229	4.2866	4.07197	4.38527	4.57566	4.34546	3.82359	4.35627	4.56484	4.34599	4.12714	4.31808	4.60743	4.00744	3.87672	4.46975	4.56166	4.29695	4.08298	4.16165	4.53151	4.22783	3.87268	4.38017	4.35887	4.21079	4.05945	4.4031	4.47427	4.16824	4.1477	4.19035	4.24559	4.27874	4.35785	4.32677	4.2726
hsa-miR-331-5p	0.790606	0.582205	0.648691	0.760168	0.718668	0.772622	0.748533	0.709717	0.670228	0.84029	0.82395	0.747234	0.698266	0.649298	0.740556	0.829589	0.786185	0.689363	0.72275	0.767774	0.719925	0.733929	0.757271	0.785281	0.730428	0.746767	0.621891	0.805688	0.691109	0.74685	0.731367	0.771624	0.658078	0.672529	0.786076	0.768935	0.705326	0.757605	0.618794	0.808808	0.741147	0.767678	0.697583	0.732789	0.732789	0.732789	0.732789	0.732789	0.732789
hsa-miR-337-3p	0.71412	0.956247	0.771582	0.914272	0.762371	0.911738	0.782121	0.885796	0.8356	0.80874	0.819513	0.820655	0.817247	0.820655	0.833606	0.802933	0.750449	1.049	0.767489	0.812085	0.840093	0.754902	0.799248	0.866934	0.93462	0.805083	0.848262	0.787714	0.790807	0.792869	0.812457	0.905242	0.938233	0.847509	0.786683	0.75896	0.881534	0.832949	0.875522	0.720425	0.786357	0.857382	0.951404	0.83262	0.83262	0.83262	0.83262	0.83262	0.83262
hsa-miR-337-5p	0.84742	0.73493	0.672663	0.776109	0.755342	0.835579	0.765264	0.697966	0.76511	0.809041	0.763281	0.706262	0.774402	0.765749	0.837134	0.750607	0.734383	0.746281	0.811176	0.732952	0.769193	0.77624	0.819527	0.739999	0.761139	0.692684	0.834628	0.780944	0.800253	0.719659	0.848944	0.692795	0.781783	0.731412	0.771709	0.767117	0.798703	0.768498	0.743536	0.77952	0.790498	0.692925	0.785014	0.765256	0.765256	0.765256	0.765256	0.765256	0.765256
hsa-miR-338-3p	0.75759	0.907309	0.920936	0.93095	0.985719	1.13983	0.962273	0.982939	1.06316	1.08157	0.93584	0.930717	0.991969	0.937523	1.01375	0.791881	0.962024	0.936162	1.1308	0.805355	1.00831	1.0567	0.973364	0.798635	0.962611	1.14137	0.946483	0.855314	1.00352	1.0927	0.915602	0.88169	0.959562	1.11656	0.860338	1.03652	1.08739	0.806396	0.953114	0.885467	1.08739	0.874055	1.0303	0.59054	0.59054	0.59054	2.93463	0.59054	0.59054
hsa-miR-338-5p	0.934669	1.01874	1.06718	0.954448	1.00944	0.964621	0.943232	1.01972	0.925037	1.0843	0.94398	0.943662	1.18338	0.936491	0.988737	0.96415	1.04508	0.893465	0.940588	1.03444	1.1738	0.925593	0.914403	1.03139	0.923559	0.979508	0.913386	0.930456	1.1168	1.06862	1.03036	0.888653	0.837639	1.11822	0.904949	0.900426	0.948272	1.10744	1.09322	0.997889	0.820342	1.14548	0.891978	0.987461	0.987461	0.987461	0.987461	0.987461	0.987461
hsa-miR-339-3p	1.31528	1.40842	1.41668	1.5836	1.64061	1.24443	1.49925	1.37612	1.52676	1.37393	1.50214	1.36581	1.19501	1.39784	1.8542	1.52728	1.36581	0.930799	1.83285	1.55151	1.19166	1.41023	1.51019	1.39024	1.29161	1.19432	1.92735	1.33046	1.38132	1.33543	1.5401	1.33667	1.06004	1.5277	1.94449	1.22281	1.31334	1.55447	1.67807	1.25282	1.01471	1.67331	1.84707	0.321572	0.321572	0.321572	2.58833	2.65772	2.54902
hsa-miR-339-5p	0.72037	0.794139	0.757067	0.739092	0.752342	0.893501	0.748865	0.736231	0.702221	0.714914	0.799528	0.828461	0.753951	0.719637	0.716696	0.799049	0.797088	0.680422	0.782382	0.799631	0.742061	0.740393	0.737055	0.87055	0.786281	0.716197	0.686161	0.796588	0.77059	0.790589	0.741591	0.820587	0.707592	0.699593	0.750591	0.856557	0.722607	0.765134	0.747852	0.786989	0.674098	0.733329	0.79265	0.759296	0.759296	0.759296	0.759296	0.759296	0.759296
hsa-miR-342-3p	2.98243	3.01094	3.01889	2.98366	3.01849	3.00561	2.98535	2.95491	2.97773	2.96927	3.01031	3.19466	2.84868	3.16778	2.79074	3.39955	2.81257	3.08045	2.61943	3.40192	2.88595	2.82506	2.5716	3.25626	3.09991	3.02173	2.8481	3.04896	2.84091	2.66936	2.57081	3.18036	3.26942	3.17963	3.1424	2.65963	2.68958	2.99623	2.79089	3.23966	3.10331	3.1824	3.25585	2.80428	2.9211	2.87252	3.11993	3.16108	3.08124
hsa-miR-342-5p	1.27302	1.26223	1.221	1.27895	1.24769	1.30899	1.33481	1.29368	1.28047	1.31753	1.24527	1.25729	1.26419	1.37157	1.3593	1.37541	1.21664	1.28337	1.09545	1.30882	1.35222	1.23111	1.28359	1.32699	1.3502	1.12514	1.24524	1.35018	1.19687	1.12975	1.2756	1.36924	1.31289	1.34272	1.24494	1.07802	1.24969	1.26477	1.24518	1.38915	1.34397	1.29606	1.35593	1.27801	1.27801	1.27801	1.27801	1.27801	1.27801
hsa-miR-346	0.88757	0.721496	0.78724	0.737863	0.628362	0.501774	0.702037	0.690596	0.838659	0.674298	0.723507	0.797495	0.72971	0.727625	0.778724	0.794367	0.571198	0.73701	0.60144	0.799207	0.676115	0.652924	0.613678	0.924975	0.712686	0.699307	0.658276	0.761624	0.732809	0.707319	0.756082	0.656339	0.802629	0.710644	0.609792	0.757997	0.823433	0.747585	0.609728	0.701541	0.620696	0.73844	0.743669	0.717447	0.717447	0.717447	0.717447	0.717447	0.717447
hsa-miR-34c-3p	0.695644	0.650906	0.745195	0.608544	0.867492	0.944131	0.731742	0.6558	0.776587	0.622597	0.789704	0.81	0.713806	0.623139	0.709383	0.807789	0.812212	0.627562	0.774618	0.90457	0.704107	0.643182	0.795494	0.778789	0.717864	0.608788	0.725725	0.871477	0.763301	0.657075	0.693133	0.843215	0.70093	0.662922	0.686311	0.831118	0.675688	0.683554	0.643983	0.754567	0.83976	0.776129	0.679624	0.73512	0.73512	0.73512	0.73512	0.73512	0.73512
hsa-miR-34c-5p	2.16933	2.02788	1.93979	2.11422	2.06406	2.18519	2.05735	2.3929	2.12287	1.98039	2.21428	2.16739	1.9469	2.47892	1.52595	2.43716	2.29518	2.5566	1.48419	2.12879	2.1471	2.35806	1.60138	2.36242	2.37898	2.53241	1.38345	1.94384	1.84878	2.18398	1.4757	2.46987	2.65355	2.55564	1.75015	1.67496	1.91783	1.91009	1.63139	2.6702	2.63323	2.39174	2.09597	2.1167	2.1167	2.1167	2.1167	2.1167	2.1167
hsa-miR-361-3p	1.79786	1.72331	1.76842	1.85584	1.84279	1.97184	2.01011	2.0198	2.008	2.05993	2.00932	1.96505	2.02452	2.00289	1.85421	1.98937	2.0529	1.97991	1.36223	1.92271	1.97243	2.0087	1.71983	2.07723	2.07588	1.84344	1.60832	1.93984	2.0509	1.71278	1.71525	2.08175	2.34336	2.0546	1.31666	1.46331	2.02741	1.9683	1.72155	2.24035	2.3126	1.84443	1.74295	0.701883	0.701883	0.701883	3.21727	3.16815	3.102
hsa-miR-361-5p	3.40403	3.44235	3.49253	3.46321	3.50192	3.52112	3.47745	3.4676	3.47357	3.48536	3.4668	3.51233	3.40869	3.57179	3.29741	3.7213	3.64145	3.5463	3.0689	3.64374	3.6666	3.38122	3.16104	3.59293	3.63527	3.51247	3.17374	3.63383	3.62959	3.22582	3.23574	3.597	3.70892	3.53325	3.19748	3.14769	3.59487	3.42365	3.35658	3.7064	3.74267	3.40453	3.38252	3.31129	3.39685	3.50578	3.56079	3.56079	3.50578
hsa-miR-362-3p	2.04529	2.03983	2.10319	2.03134	2.09088	1.9659	1.96835	2.00444	1.94436	1.94519	1.92547	2.0815	2.3197	1.92389	1.96728	2.23115	2.1674	1.80966	1.5201	2.32242	2.09165	1.68824	1.89755	1.9691	2.36446	1.68556	2.00041	2.21115	2.41367	1.66276	1.84861	2.07614	2.11614	1.86445	1.82278	1.62413	2.26845	2.13428	2.01931	2.03435	2.22747	1.96588	1.76318	1.65113	1.78752	1.83353	2.30517	2.20023	2.27083
hsa-miR-362-5p	2.43754	2.34068	2.38927	2.2942	2.37032	2.28303	2.3023	2.2872	2.30126	2.2947	2.32979	2.41032	2.34803	2.28497	2.21801	2.71864	2.4656	2.12147	2.05218	2.39712	2.54013	2.19395	2.31329	2.49772	2.43066	2.24326	2.00754	2.68239	2.53522	2.28259	2.23144	2.28102	2.3369	2.18973	2.07876	2.39812	2.49254	2.26897	2.33217	2.58072	2.44888	2.06599	2.03971	2.115	2.22577	2.10968	2.54514	2.50554	2.4873
hsa-miR-369-3p	0.778657	0.814949	0.791371	0.82327	0.870541	0.811881	0.797023	0.870687	0.750598	0.909489	0.738485	0.769918	0.826502	0.914624	0.761569	0.756004	0.852475	0.822791	0.810732	0.74325	0.874766	0.837941	0.815847	0.752719	0.836889	0.806378	0.846358	0.778712	0.789357	0.759061	0.933466	0.813102	0.825384	0.790176	0.826203	0.794821	0.891975	0.849662	0.806259	0.715944	0.770046	0.874083	0.813571	0.813829	0.813829	0.813829	0.813829	0.813829	0.813829
hsa-miR-369-5p	0.801855	0.957822	0.790318	0.829774	0.791756	0.681359	0.85018	0.768372	0.713319	0.833226	0.867858	0.838052	0.79768	0.834381	0.814807	0.751192	0.747521	0.871083	0.80502	0.735944	0.851259	0.812451	0.796928	0.737053	0.901155	0.815778	0.809125	0.732012	0.849502	0.775707	0.805807	0.729099	0.822314	0.894167	0.851444	0.713529	0.814637	0.731928	0.917371	0.761217	0.871414	0.816589	0.835998	0.807314	0.807314	0.807314	0.807314	0.807314	0.807314
hsa-miR-370	0.962064	1.13816	1.22113	0.972279	1.197	1.12444	0.995511	0.887699	1.09453	1.26218	1.1107	1.11769	1.05971	0.955806	1.15159	1.26972	1.11112	0.833302	1.19534	1.00654	0.852711	0.961753	1.15939	1.12629	1.08345	1.10682	1.39597	1.04328	1.03329	0.902742	1.34833	1.15984	0.817486	1.04328	1.33834	0.997812	1.07322	1.07947	1.45976	0.888564	0.89051	1.05892	1.25948	1.08802	1.08802	1.08802	1.08802	1.08802	1.08802
hsa-miR-372	1.87926	1.91699	2.40155	1.98056	2.26783	1.9497	2.20376	2.02524	2.2504	2.07292	2.17356	2.03775	2.53321	2.38497	1.97408	2.1462	2.35015	2.06561	1.29656	2.3704	2.85145	2.37701	1.97104	1.88771	2.17237	1.66327	1.48917	2.61932	2.71524	2.47254	2.11589	1.7631	1.8558	1.75923	1.47082	2.21857	2.69435	2.41837	2.25371	1.93719	2.01994	1.71612	1.56227	2.1035	2.1035	2.1035	2.1035	2.1035	2.1035
hsa-miR-375	1.06103	1.07494	0.965537	1.11501	1.08851	1.10281	1.14038	1.12568	1.11643	1.15104	1.11771	1.14287	1.03267	1.12643	1.06361	1.0984	1.00754	0.920548	1.36518	1.09466	1.0352	1.31006	1.11822	0.963401	1.01389	1.11149	1.11149	1.01447	1.02596	1.00873	1.03458	1.07709	1.05066	1.05526	1.48325	0.894903	0.985297	1.28964	1.2488	1.13386	1.05488	1.0377	1.12026	1.09587	1.09587	1.09587	1.09587	1.09587	1.09587
hsa-miR-383	0.970382	0.850175	0.873263	0.919181	0.835016	0.662338	0.828684	0.98246	0.886659	0.92252	0.967583	0.782942	0.805006	0.853546	0.849133	0.898777	0.930769	0.902086	1.02675	0.758145	0.927032	0.894863	1.04063	0.789309	0.891847	0.839573	0.907932	0.918834	0.968537	1.06201	0.825363	0.8402	0.771951	0.901772	0.761566	0.879521	0.976866	0.919851	0.867142	1.03706	0.839411	0.864523	0.674774	0.881465	0.881465	0.881465	0.881465	0.881465	0.881465
hsa-miR-384	0.89387	0.722909	0.768686	0.845572	0.680381	0.731728	0.747664	0.775081	0.802882	0.712853	0.807463	0.714167	0.809606	0.771243	0.681418	0.777793	0.754401	0.760951	0.903173	0.654766	0.728471	0.827284	0.796506	0.685543	0.802175	0.854822	0.824044	0.714404	0.679902	0.868398	0.842312	0.715245	0.774992	0.782565	0.796029	0.793978	0.792866	0.656432	0.769384	0.779478	0.875852	0.750193	0.756985	0.771401	0.771401	0.771401	0.771401	0.771401	0.771401
hsa-miR-409-3p	0.766444	0.739389	0.868448	0.814338	0.938168	0.905041	0.803962	0.789628	0.746971	0.775268	0.821798	0.856919	0.736743	0.726252	0.837843	0.834028	0.789201	0.896023	0.843566	0.847668	0.734179	0.80206	0.839183	0.906003	0.771302	0.805242	0.814788	0.87029	0.820739	0.763962	0.821771	0.849644	0.844482	0.730928	0.818675	0.900327	0.757439	0.803176	0.816383	0.888683	0.792109	0.825143	0.738189	0.814767	0.814767	0.814767	0.814767	0.814767	0.814767
hsa-miR-409-5p	0.835068	0.697124	0.733074	0.809637	0.654882	0.833052	0.74484	0.701904	0.616401	0.707022	0.742706	0.731619	0.691159	0.816009	0.767456	0.696939	0.66457	0.774392	0.730464	0.826405	0.699561	0.726019	0.710455	0.879322	0.678549	0.691	0.662207	0.831836	0.656413	0.720119	0.740431	0.76259	0.766283	0.640717	0.754281	0.736778	0.698749	0.804868	0.644015	0.725035	0.73938	0.8036	0.722419	0.733874	0.733874	0.733874	0.733874	0.733874	0.733874
hsa-miR-410	0.753107	0.734417	0.758822	0.733911	0.892899	0.71196	0.765939	0.769637	0.773698	0.793968	0.928678	0.786067	0.758216	0.890749	0.809117	0.79279	0.775503	0.800473	0.652575	0.878228	0.75174	0.705013	0.715486	0.88145	0.796857	0.8315	0.705013	0.808051	0.756246	0.838458	0.815934	0.74611	0.716829	0.795663	0.787779	0.725452	0.721153	0.903465	0.777839	0.734869	0.733161	0.890317	0.781992	0.782953	0.782953	0.782953	0.782953	0.782953	0.782953
hsa-miR-412	0.624964	0.618066	0.721515	0.722134	0.746459	0.511608	0.865098	0.608666	0.704357	0.740272	0.687191	0.747949	0.77036	0.681959	0.642116	0.660792	0.640871	0.660792	0.684449	0.674795	0.640932	0.669504	0.65998	0.845171	0.727707	0.667388	0.603894	0.632488	0.74074	0.709492	0.692752	0.669316	0.745204	0.70726	0.592312	0.68124	0.674674	0.649567	0.59183	0.785359	0.751117	0.625555	0.734467	0.686231	0.686231	0.686231	0.686231	0.686231	0.686231
hsa-miR-421	1.04363	1.00693	1.00958	0.999182	0.973107	0.884578	0.996244	0.920193	0.979005	0.948874	1.00886	0.936855	1.02838	1.06747	0.984526	0.95497	0.973085	0.935902	0.951156	0.93978	1.02959	0.968606	0.944214	1.0318	0.988563	0.940888	0.988563	1.02455	1.03001	0.930929	0.960577	0.954335	0.945753	1.05576	0.930929	0.970569	1.03766	0.941446	0.938642	0.970569	1.07777	0.917439	0.977418	0.97847	0.97847	0.97847	0.97847	0.97847	0.97847
hsa-miR-422a	1.27624	1.22568	1.41276	1.33812	1.54513	1.48503	1.40635	1.45924	1.33681	1.36121	1.6331	1.33235	1.17944	1.47199	1.59292	1.12093	1.35341	1.14355	2.03994	1.12938	1.22876	1.38235	1.55129	1.15558	1.42119	1.37512	1.99308	1.327	1.32478	1.11743	1.60667	1.40743	1.15654	1.26944	2.0199	1.44843	1.42144	1.51251	1.67648	1.0398	0.953056	1.46239	1.74847	1.40793	1.40793	1.40793	1.40793	1.40793	1.40793
hsa-miR-423-3p	1.07791	1.21308	1.28108	1.089	1.11145	1.02886	1.01135	0.879232	1.07458	1.05481	1.04275	1.15416	0.932177	0.956393	1.24564	1.07613	1.12725	1.13129	0.969846	1.16175	1.22848	0.91968	0.999498	1.26512	0.964168	0.843788	1.20885	1.11291	1.01202	0.91606	1.06001	1.36635	1.12644	0.972654	1.02064	1.31299	1.13049	1.01727	1.01428	1.15208	0.93081	0.970539	1.1	0.857815	0.857815	0.857815	2.21677	0.857815	0.857815
hsa-miR-423-5p	3.29153	3.29386	3.25472	3.3124	3.24403	3.28171	3.31214	3.29696	3.30529	3.34156	3.29223	3.37691	3.09062	3.46311	3.45285	3.18297	3.027	3.45182	3.29072	3.28426	3.01006	3.23434	3.41763	3.11884	3.10543	3.64712	3.51375	3.29433	3.05914	3.38314	3.45321	3.34637	2.88015	3.45946	3.45321	3.35014	3.23566	3.28031	3.41601	3.22041	2.97865	3.3886	3.46534	3.25686	3.3198	2.96985	3.4598	3.48404	3.27736
hsa-miR-429	1.99464	1.96158	2.00051	1.9909	1.97976	1.98944	1.96907	1.98092	2.03765	1.97611	2.00276	1.96216	1.97686	1.91281	1.98736	2.02622	1.99156	2.03987	2.01047	1.93718	1.97743	2.02214	1.95954	1.98972	1.99755	2.04897	1.97519	1.97052	1.99346	1.94376	2.02023	1.9992	2.04795	1.92847	2.00302	1.97928	2.07315	1.96172	1.94696	1.99573	2.03293	1.96857	1.93606	1.91698	1.96736	1.94488	2.03135	2.04183	2.03519
hsa-miR-433	0.817745	0.686494	0.821091	0.600038	0.782161	0.834138	0.717207	0.685417	0.883725	0.776805	0.906076	0.790736	0.675186	0.759785	0.855733	0.731929	0.677249	0.815497	0.881525	0.679157	0.759123	0.806602	0.814099	0.795357	0.744129	0.795357	0.794108	0.837533	0.769853	0.72991	0.824219	0.837533	0.723253	0.702172	0.763196	0.912147	0.78094	0.690416	0.744913	0.808458	0.739051	0.689217	0.826626	0.77351	0.77351	0.77351	0.77351	0.77351	0.77351
hsa-miR-448	0.700523	0.816739	0.62468	0.823551	0.786918	0.842594	0.736248	0.714071	0.886506	0.822294	0.745008	0.781158	0.755945	0.838164	0.736212	0.768003	0.696747	0.731827	0.871051	0.693542	0.757849	0.817644	0.813132	0.777029	0.695798	0.793952	0.830055	0.732194	0.7425	0.785784	0.886782	0.76002	0.768264	0.792998	0.710551	0.802275	0.879336	0.74224	0.684437	0.753156	0.812927	0.766431	0.741025	0.772225	0.772225	0.772225	0.772225	0.772225	0.772225
hsa-miR-449a	0.862009	0.93552	0.915989	0.985989	0.909902	0.884505	0.934402	0.958914	0.788717	0.911194	0.824409	0.84577	0.865318	0.80223	0.865318	0.913301	0.990606	0.988829	0.937292	0.788929	0.915588	0.907671	0.93142	0.832908	1.00442	0.873368	0.955168	0.873228	0.994482	0.859849	0.893298	0.889117	0.996155	0.897479	0.805493	0.851048	1.03421	0.867317	0.851826	0.82752	0.973254	0.930073	0.875775	0.900771	0.900771	0.900771	0.900771	0.900771	0.900771
hsa-miR-450b-3p	0.797286	0.839624	0.679387	0.867393	0.761227	0.693024	0.790812	0.909018	0.860235	0.803104	0.721374	0.762414	0.810462	0.954607	0.749722	0.729778	0.817715	0.76876	0.747909	0.780102	0.868087	0.841597	0.68171	0.869979	0.736582	0.73942	0.823621	0.814743	0.783585	0.744349	0.835515	0.767429	0.800895	0.844747	0.750119	0.763374	0.779255	0.895985	0.811797	0.723175	0.740491	0.87983	0.749672	0.792504	0.792504	0.792504	0.792504	0.792504	0.792504
hsa-miR-450b-5p	0.871923	0.816511	0.84013	0.792041	0.758527	0.795106	0.747824	0.929386	0.76535	0.81866	0.706654	0.738792	0.859564	0.850937	0.858605	0.769464	0.712912	0.793427	0.846145	0.851887	0.732394	0.860422	0.810159	0.826281	0.699201	0.848094	0.801624	0.829516	0.804132	0.838654	0.799055	0.801086	0.860991	0.793979	0.702598	0.781521	0.855603	0.804147	0.706264	0.765058	0.909928	0.831827	0.777875	0.803384	0.803384	0.803384	0.803384	0.803384	0.803384
hsa-miR-455-3p	1.99082	1.81016	1.99816	1.93517	1.93958	2.02876	1.9411	1.96655	1.82387	1.89178	1.79755	2.0378	1.93504	1.84887	1.80163	2.0726	1.96819	1.8008	1.88698	2.02829	1.92545	1.82903	1.87617	2.00044	1.99508	1.84832	1.85153	1.93338	1.95812	1.89399	1.82895	2.09828	1.88025	1.8317	1.92789	1.93421	1.82408	1.82226	1.81555	2.14586	1.97878	1.88561	1.9331	1.85607	1.909	1.9487	1.93131	1.93131	1.9487
hsa-miR-455-5p	1.64883	1.69729	1.6547	1.70305	1.67724	1.73974	1.73852	1.66406	1.56927	1.72158	1.6991	1.70912	1.67138	1.74879	1.63268	1.62397	1.73525	1.70815	1.63365	1.65191	1.75337	1.66037	1.63124	1.69512	1.759	1.63124	1.68009	1.65888	1.60091	1.6552	1.70858	1.66808	1.72238	1.74631	1.70213	1.68872	1.655	1.72876	1.69678	1.60286	1.68872	1.74684	1.64796	1.65235	1.65512	1.60494	1.76155	1.70345	1.72507
hsa-miR-483-3p	3.36307	3.08564	3.01904	3.1122	3.00148	3.12159	3.3363	3.13333	3.07879	3.22609	2.94026	2.95	2.93884	3.14711	3.33586	3.0188	3.1499	3.51624	2.96952	3.02099	2.93962	2.93478	3.12658	3.36198	3.39975	2.94737	3.29417	2.76444	2.95271	2.99315	3.00044	3.27489	3.29279	3.4552	3.28351	2.79332	2.98959	3.09101	2.9655	3.41045	3.15484	3.23108	3.38477	2.92341	2.98284	3.0002	3.31355	3.29877	3.2661
hsa-miR-483-5p	5.29202	5.23336	5.43272	5.21625	5.4765	5.32695	5.18088	5.12345	5.23649	5.18211	5.43626	5.14945	5.03788	5.63264	5.39456	4.85426	4.78925	5.62649	5.78287	5.08255	4.76948	5.53332	5.45332	5.00794	4.84563	5.81177	5.761	5.19811	4.84601	5.42486	5.42908	5.05586	4.78263	5.53119	5.99244	5.46202	5.15464	5.37777	5.38685	5.02133	4.86391	5.40273	5.59607	5.08374	5.24135	5.24135	5.40746	5.46876	5.28356
hsa-miR-484	2.6177	2.66986	2.62247	2.68367	2.55593	2.65495	2.73088	2.70287	2.61896	2.63437	2.53352	2.69449	2.73245	2.64284	2.8305	2.44569	2.56798	2.51949	2.66708	2.53829	2.73928	2.49313	2.84641	2.50021	2.55334	2.59584	2.83313	2.78045	2.6894	2.67153	2.86725	2.55921	2.48858	2.49709	2.5456	2.71767	2.75245	2.62214	2.79083	2.59694	2.61094	2.28638	2.71306	2.52013	2.66204	2.43557	2.84322	2.80575	2.57291
hsa-miR-485-3p	0.749103	0.817287	0.881045	0.70558	0.688853	0.817056	0.822618	0.832345	0.646861	0.705413	0.826402	0.763512	0.713409	0.705846	0.83536	0.681266	0.763512	0.910043	0.802272	0.649274	0.830437	0.855186	0.74332	0.800738	0.833407	0.76213	0.700752	0.704127	0.766683	0.802009	0.764475	0.681312	0.891059	0.881491	0.684992	0.811881	0.816002	0.802242	0.709708	0.74089	0.733833	0.729591	0.833791	0.771829	0.771829	0.771829	0.771829	0.771829	0.771829
hsa-miR-485-5p	0.849383	0.763838	0.720267	0.636353	0.791002	0.757991	0.770226	0.811408	0.739751	0.650818	0.748209	0.804438	0.743712	0.778869	0.678725	0.679791	0.775673	0.724536	0.805503	0.674556	0.718447	0.809963	0.806228	0.710976	0.723116	0.83611	0.712844	0.659072	0.776216	0.790115	0.742463	0.699775	0.755369	0.762318	0.806991	0.761373	0.732646	0.746426	0.783628	0.834805	0.702317	0.679328	0.752664	0.748617	0.748617	0.748617	0.748617	0.748617	0.748617
hsa-miR-486-3p	0.593118	0.773756	0.767765	0.760875	0.652673	0.857938	0.76087	0.765578	0.797332	0.733342	0.719138	0.722758	0.795578	0.660341	0.721603	0.759746	0.773617	0.710044	0.805981	0.716525	0.641849	0.721859	0.783734	0.83814	0.745329	0.759197	0.743195	0.764716	0.631944	0.763875	0.733624	0.868916	0.735304	0.705893	0.746228	0.795235	0.778283	0.740542	0.653596	0.795235	0.803104	0.723181	0.663156	0.743503	0.743503	0.743503	0.743503	0.743503	0.743503
hsa-miR-486-5p	0.974952	1.09781	1.26789	0.895945	1.23133	1.27741	1.2703	1.16173	1.10884	1.12157	1.24217	1.3847	1.01874	0.998087	1.35992	1.19553	0.979913	1.05426	1.19966	1.31465	1.09403	0.991633	1.17062	1.2264	0.964993	1.01911	1.40789	1.31337	1.08493	0.876088	1.30059	1.18807	1.12329	1.06447	1.23836	1.17244	0.991818	1.14331	1.36305	1.23023	0.922029	1.28867	1.08962	1.15001	1.15001	1.15001	1.15001	1.15001	1.15001
hsa-miR-487a	0.737835	0.803111	0.698326	0.668158	0.769684	0.695032	0.728064	0.69046	0.841846	0.701923	0.66955	0.73193	0.681929	0.742186	0.730648	0.735776	0.697314	0.752443	0.748597	0.795892	0.738191	0.729536	0.680489	0.806471	0.700685	0.70357	0.667026	0.737694	0.724433	0.735799	0.696965	0.754743	0.69507	0.661919	0.815362	0.821616	0.769502	0.705909	0.683569	0.765587	0.6968	0.715981	0.664071	0.727213	0.727213	0.727213	0.727213	0.727213	0.727213
hsa-miR-487b	1.11493	1.24648	0.830264	1.21473	0.835344	0.795221	1.12181	1.18838	1.16096	1.1018	0.776648	0.993573	1.03177	1.01677	0.947188	0.990845	1.13955	1.00312	1.09044	0.962434	1.07585	1.10286	1.03265	0.966484	0.986738	1.04075	1.04345	0.937793	1.02838	1.09506	1.06612	0.965472	1.04599	1.15671	0.907598	1.02235	0.939182	0.940866	1.05178	1.07772	1.12103	1.04689	1.08094	0.643234	0.643234	0.643234	0.643234	0.643234	3.06451
hsa-miR-489	0.973977	1.00769	0.983802	1.01869	1.0805	0.999295	1.05836	1.0217	0.949423	0.947324	0.961175	1.08787	1.00557	1.06998	0.94384	1.04761	0.969784	0.950997	0.923264	1.03873	1.10359	1.03497	0.921236	0.981395	0.970115	0.938156	1.01053	1.04299	1.1066	0.932293	1.00251	1.01986	0.934771	0.946337	1.01325	1.14161	0.956101	0.983413	1.07147	0.935685	0.97498	0.955488	0.980408	0.999587	0.999587	0.999587	0.999587	0.999587	0.999587
hsa-miR-490-3p	0.72524	0.860754	0.832118	0.697491	0.736502	0.770153	0.76395	0.692297	0.755053	0.761281	0.801568	0.748944	0.788609	0.751348	0.760964	0.714086	0.822265	0.769377	0.751348	0.785636	0.700159	0.778976	0.792297	0.749003	0.734572	0.745673	0.821159	0.702203	0.791717	0.75069	0.749757	0.741365	0.736703	0.792649	0.843	0.865183	0.723156	0.791532	0.769983	0.733211	0.725171	0.771952	0.72819	0.762879	0.762879	0.762879	0.762879	0.762879	0.762879
hsa-miR-490-5p	0.808977	0.767025	1.06894	1.03213	0.916376	0.930815	0.820786	0.870829	1.00313	0.955965	0.891066	1.10219	0.868518	0.747129	0.898865	0.862448	0.923902	0.857896	1.05515	0.853258	0.909545	0.835484	0.776235	0.92337	1.01224	0.942132	1.06458	0.990813	0.898486	0.837867	0.924598	1.0934	0.82481	0.856519	0.890092	0.832121	0.832121	1.03104	1.09969	0.911404	0.834908	0.915866	0.866224	0.914925	0.914925	0.914925	0.914925	0.914925	0.914925
hsa-miR-491-3p	0.837702	0.755558	0.776333	0.891836	0.735402	0.792267	0.780214	0.871605	0.753735	0.730201	0.737675	0.749087	0.831249	0.846464	0.718657	0.726771	0.810962	0.793718	0.823134	0.772163	0.832815	0.757523	0.869416	0.742882	0.78994	0.730334	0.804581	0.728241	0.730116	0.772299	0.775111	0.796672	0.864165	0.84073	0.792922	0.813057	0.775432	0.695779	0.826748	0.750425	0.799251	0.751264	0.8897	0.787031	0.787031	0.787031	0.787031	0.787031	0.787031
hsa-miR-491-5p	0.815234	0.704607	0.857478	0.637312	0.766205	0.698408	0.749003	0.729622	0.786304	0.764038	0.788211	0.808517	0.816227	0.689561	0.789792	0.730314	0.720402	0.715996	0.762256	0.817169	0.804299	0.765688	0.700348	0.814199	0.736978	0.717178	0.677578	0.820215	0.759007	0.731273	0.670065	0.77144	0.705451	0.80587	0.770484	0.817688	0.715465	0.791478	0.657426	0.853065	0.743742	0.738636	0.718056	0.753787	0.753787	0.753787	0.753787	0.753787	0.753787
hsa-miR-492	1.02806	0.873489	0.903031	1.03593	0.981851	0.914409	1.06591	1.04574	0.913589	1.02825	0.967369	0.965341	1.07356	1.05295	0.977708	0.941635	0.871551	0.9808	0.959157	1.0329	0.906706	0.921156	0.920192	0.930789	0.980882	1.06758	1.06277	1.00392	1.06876	0.892545	1.05427	1.03901	0.891782	0.906276	0.967304	0.949129	1.04265	0.856632	1.06793	0.953739	1.07294	0.944507	0.93755	0.977629	0.977629	0.977629	0.977629	0.977629	0.977629
hsa-miR-494	4.86973	4.98238	4.9027	4.98227	4.92162	4.85381	4.95086	4.95346	4.99327	4.92822	4.89804	4.91068	4.78503	4.96543	5.46087	4.74195	4.52923	5.02108	5.01839	4.88613	4.80483	4.75436	5.2908	4.82165	4.5525	5.02632	5.29827	4.8079	4.94233	4.81791	5.60944	4.68286	4.64847	4.88856	5.02861	4.70022	4.95083	4.90619	5.36445	4.65811	4.86287	4.95734	5.02215	5.16435	5.07408	5.07408	4.63385	4.7316	4.9168
hsa-miR-496	0.574633	0.684958	0.827279	0.735542	0.697928	0.677737	0.825117	0.758775	0.757252	0.697873	0.674744	0.788172	0.742599	0.732082	0.646777	0.718059	0.763633	0.67716	0.684171	0.68646	0.732989	0.783191	0.684011	0.740336	0.753804	0.692582	0.679114	0.739001	0.773918	0.713395	0.75064	0.666838	0.695936	0.714559	0.698264	0.664106	0.648079	0.770857	0.696832	0.843241	0.670482	0.706235	0.755657	0.718856	0.718856	0.718856	0.718856	0.718856	0.718856
hsa-miR-498	5.04192	5.07431	5.07045	5.2077	5.08659	5.07836	5.31002	5.25844	5.1662	5.15357	5.09867	5.07471	5.11454	5.15007	5.16084	5.21897	5.17591	5.25127	5.03057	5.08391	5.12694	5.08729	5.14212	5.05101	5.14971	5.34796	5.19527	5.14779	5.1606	5.10217	4.96611	5.24383	5.13338	5.23263	5.19821	5.1239	5.11607	5.17882	5.14048	5.18522	5.12129	5.09377	5.16952	5.14366	5.14366	5.14366	5.14366	5.14366	5.14366
hsa-miR-501-3p	1.30073	1.19296	1.29266	1.08093	1.07726	0.877725	1.01305	1.31998	1.18203	1.11007	1.19717	0.987514	1.21106	1.17153	1.2206	1.16744	1.16471	1.08157	1.12655	1.14178	1.11476	1.10666	1.12692	1.1607	1.15664	1.11476	1.20663	1.21662	1.0728	1.03779	1.02028	1.26665	1.05404	1.03529	1.41672	1.21107	1.12358	1.24023	1.19407	1.28876	1.09815	1.05316	0.987781	0.29524	0.29524	0.29524	2.34944	2.09634	1.63715
hsa-miR-501-5p	1.75165	1.63488	2.14941	1.59464	2.27492	1.9545	1.53619	1.49277	1.7001	1.58976	2.19803	1.63826	1.64802	1.26984	1.88103	1.78344	1.53457	1.25764	3.34375	1.27953	1.43525	2.54577	1.99817	1.23102	1.58077	2.30069	1.98796	1.43921	1.47191	1.82426	1.79762	1.72255	2.14029	1.38351	2.57013	1.47597	1.93321	2.48528	2.09905	1.81297	1.60271	1.61888	1.42352	0.659954	0.659954	0.659954	2.96302	3.19069	2.79961
hsa-miR-502-3p	1.86831	1.85722	1.94474	1.91226	1.96422	1.82332	1.80279	1.80964	1.83381	1.91098	1.92381	1.97609	1.90383	1.8102	1.8972	2.0476	2.0041	1.70477	1.66274	2.06843	1.87346	1.78299	1.7596	2.04269	1.95924	1.69565	1.82432	1.94513	2.00192	1.72699	1.74682	2.01905	1.82524	1.81893	1.9226	1.94603	1.84835	2.02605	1.77505	1.90496	1.93071	1.89562	1.68234	1.90406	1.79852	1.8385	1.77404	1.88566	2.06712
hsa-miR-502-5p	1.02839	1.10618	0.988029	0.935921	1.02726	0.922976	0.983032	0.976516	0.975564	0.996404	1.00515	1.02713	1.07578	0.972403	0.94113	1.02539	1.06188	0.961979	0.893351	1.00706	1.0848	0.93236	0.952177	0.979617	1.10919	0.955988	0.937695	0.989486	1.07084	0.90447	0.966632	1.04525	0.948349	1.02879	1.00503	0.904114	1.00643	1.09685	0.996284	0.955996	0.977538	0.954262	1.06694	0.994502	0.994502	0.994502	0.994502	0.994502	0.994502
hsa-miR-504	0.787029	0.748232	0.575099	0.847473	0.801337	0.833396	0.652139	0.749723	0.740345	0.747546	0.887416	0.733313	0.693505	0.708986	0.737736	0.73663	0.7499	0.830622	0.893651	0.792568	0.721395	0.613088	0.785348	0.781222	0.854458	0.721395	0.815261	0.741285	0.701986	0.784419	0.806465	0.726907	0.904234	0.747995	0.671313	0.895725	0.731355	0.675708	0.690965	0.876926	0.80691	0.71174	0.700437	0.760618	0.760618	0.760618	0.760618	0.760618	0.760618
hsa-miR-507	0.76013	0.835514	0.791214	0.76223	0.738929	0.775405	0.834634	0.749013	0.738893	0.828894	0.844112	0.725449	0.752866	0.811022	0.857547	0.794406	0.816007	0.832623	0.710495	0.809448	0.747861	0.82219	0.771221	0.815819	0.774407	0.839179	0.719191	0.862681	0.809716	0.729007	0.755069	0.813079	0.749184	0.830734	0.750866	0.761275	0.77327	0.798897	0.78713	0.735594	0.747144	0.914801	0.783843	0.786851	0.786851	0.786851	0.786851	0.786851	0.786851
hsa-miR-508-3p	0.951171	0.898673	0.957978	0.821914	0.963915	0.894683	0.764408	0.795542	0.877382	0.740066	1.02199	0.770457	0.822161	0.90061	0.817704	0.874757	0.895261	0.885455	1.07266	0.916592	0.802656	0.951268	0.90074	0.83436	0.736275	0.923527	0.974055	0.897997	0.767804	0.866172	0.975149	0.785163	0.878709	0.905713	0.962612	0.864171	0.881746	0.939098	0.825937	0.89787	0.909903	0.948324	0.775993	0.880125	0.880125	0.880125	0.880125	0.880125	0.880125
hsa-miR-508-5p	0.70456	0.656051	0.751158	0.653732	0.723997	0.826001	0.657592	0.802807	0.826701	0.702944	0.785662	0.649688	0.717287	0.818687	0.708837	0.731018	0.690881	0.741581	0.82608	0.830348	0.727235	0.660996	0.632999	0.880197	0.696505	0.725869	0.730649	0.835305	0.707927	0.737649	0.775862	0.692005	0.689882	0.741895	0.703681	0.730652	0.721652	0.70468	0.762979	0.786102	0.672653	0.851953	0.656467	0.73532	0.73532	0.73532	0.73532	0.73532	0.73532
hsa-miR-509-3-5p	0.754324	0.632277	0.777072	0.782476	0.825256	0.66406	0.75418	0.704553	0.85105	0.758106	0.718837	0.798173	0.750064	0.816947	0.686701	0.727769	0.73833	0.732463	0.727769	0.81366	0.721724	0.750927	0.691439	0.740111	0.815824	0.758498	0.686031	0.75701	0.759333	0.698934	0.740748	0.744233	0.712872	0.769786	0.795339	0.767576	0.707678	0.827427	0.675167	0.751736	0.758348	0.754383	0.737132	0.746957	0.746957	0.746957	0.746957	0.746957	0.746957
hsa-miR-509-3p	0.81417	0.750535	0.826599	0.788195	0.940897	0.924809	0.708314	0.917067	0.781202	0.78825	0.837996	0.935436	0.828718	0.754764	0.792209	0.797825	0.898927	0.722935	0.869907	0.808187	0.887514	0.838518	0.90268	0.833852	0.76619	0.772023	0.791855	0.785277	0.877954	0.791576	0.769081	0.938239	0.758284	0.89325	0.787977	0.969319	0.855419	0.863719	0.723053	0.83333	0.787438	0.842507	0.730426	0.824965	0.824965	0.824965	0.824965	0.824965	0.824965
hsa-miR-509-5p	0.677095	0.6987	0.711405	0.679008	0.786955	0.797664	0.883161	0.882985	0.836558	0.777461	0.733667	0.72953	0.714052	0.777782	0.799632	0.933464	0.719515	0.768678	0.712232	0.874068	0.800289	0.769224	0.634286	0.793493	0.793493	0.768253	0.721656	0.771788	0.790508	0.820669	0.702108	0.799868	0.669868	0.786349	0.813389	0.68412	0.772419	0.817867	0.811773	0.733697	0.695648	0.836061	0.805665	0.769187	0.769187	0.769187	0.769187	0.769187	0.769187
hsa-miR-510	0.782467	0.739278	0.78404	0.726152	0.742934	0.654608	0.774389	0.73856	0.78523	0.725825	0.861907	0.778701	0.726019	0.728007	0.751863	0.80852	0.671349	0.789635	0.794605	0.835588	0.770784	0.726946	0.749818	0.723134	0.683108	0.80128	0.758395	0.7685	0.72617	0.747335	0.774849	0.75051	0.733578	0.82882	0.718762	0.774364	0.729391	0.741006	0.723561	0.845213	0.785756	0.734044	0.715375	0.755514	0.755514	0.755514	0.755514	0.755514	0.755514
hsa-miR-511	0.66862	0.583426	0.775019	0.708931	0.771043	0.74033	0.815706	0.726213	0.802342	0.822773	0.792121	0.751	0.754568	0.702232	0.764084	0.765273	0.7284	0.676064	0.824746	0.667372	0.752953	0.678344	0.732106	0.788063	0.75405	0.765022	0.828659	0.672482	0.712152	0.79251	0.757926	0.716221	0.768098	0.71317	0.834215	0.751699	0.739818	0.66264	0.809094	0.724601	0.708178	0.710375	0.862957	0.745607	0.745607	0.745607	0.745607	0.745607	0.745607
hsa-miR-512-3p	6.0164	6.2058	6.27848	6.13564	6.23223	6.15691	6.13073	6.08381	6.05054	6.1039	6.19169	5.94541	6.18352	6.10445	6.2235	6.19507	6.20929	6.12577	6.23061	6.10661	6.07866	6.17883	6.20678	6.12176	6.18232	6.08099	6.25337	6.14873	6.12207	5.97886	6.16175	6.07247	6.21506	6.2039	6.33471	6.07712	6.15432	6.12906	6.20151	6.1194	6.12423	6.14222	6.20151	6.14722	6.14722	6.14722	6.14722	6.14722	6.14722
hsa-miR-512-5p	4.97741	4.8285	4.89926	4.99105	4.99884	4.96881	4.92578	4.84402	4.96837	4.75214	4.89949	4.85601	4.97571	4.92282	4.93581	4.95251	5.07222	4.90426	4.74187	4.87172	4.96487	4.7908	4.89148	4.86325	5.05708	4.87642	5.04485	4.86088	4.93782	4.78071	4.77553	5.08006	4.95075	4.99407	4.99277	4.86407	4.9337	4.9451	4.86475	4.93068	4.90773	4.91855	4.94811	4.91636	4.91636	4.91636	4.91636	4.91636	4.91636
hsa-miR-513a-3p	0.744267	0.966206	0.871005	0.764463	0.938587	1.0005	0.811097	0.867403	0.822592	0.792202	1.02722	0.767052	0.81581	0.916086	0.913326	0.83329	0.83329	0.81121	1.0918	0.905142	0.786336	0.883864	0.914895	0.747326	0.753532	0.93972	1.05055	0.864731	0.819917	0.764957	0.857121	0.833446	0.874032	0.865576	1.10148	0.813941	0.894944	0.790569	1.02845	0.826908	0.842539	0.765961	1.02512	0.873065	0.873065	0.873065	0.873065	0.873065	0.873065
hsa-miR-513a-5p	2.60728	2.78278	2.69749	2.75892	2.72588	2.67494	2.78284	2.78671	2.73194	2.70577	2.67171	2.98897	2.55605	2.70418	2.58004	2.73652	2.32342	3.05886	2.79494	2.65206	2.45375	2.41593	2.66634	2.58819	2.70332	2.94533	3.31086	2.84267	2.68407	2.71841	3.08874	2.71514	2.15432	2.62276	2.90644	2.71872	2.65918	2.55966	3.11388	2.54747	2.85594	2.70338	2.59751	3.00444	2.94078	2.8483	2.14215	2.64635	2.75799
hsa-miR-513b	1.82351	1.91722	1.87809	1.91724	2.05901	1.73891	1.96877	1.93314	1.82363	1.8062	1.80031	1.76103	2.00531	1.97212	1.79024	1.8845	1.78493	1.90574	1.90441	1.91212	1.83042	1.89673	1.91922	1.59244	1.91804	1.71084	2.22588	1.76556	1.86436	1.98198	2.09137	1.88906	1.72321	1.96434	1.72439	1.70324	2.03731	1.65012	2.18802	1.80053	1.83422	1.87225	1.93759	2.27571	2.16351	2.08048	1.48346	1.62213	1.67112
hsa-miR-515-3p	6.2138	6.21052	6.07732	5.96199	6.01828	6.1584	6.05882	5.99507	6.04406	6.20303	6.1085	6.01024	6.16153	6.0374	6.24009	6.16832	6.21681	5.94139	6.04516	6.10279	6.14328	6.0187	5.84663	6.1604	6.2663	6.10746	6.18376	6.04957	6.16516	5.85669	6.04106	6.24742	6.20912	6.12261	6.14389	5.9991	6.11701	6.07494	6.07891	6.11283	6.15697	6.10602	6.11283	6.09836	6.09836	6.09836	6.09836	6.09836	6.09836
hsa-miR-515-5p	5.84788	5.89872	5.64203	6.11208	5.83303	5.86971	6.0948	5.84366	5.92597	5.91932	5.86435	5.77149	6.04457	5.86849	6.11205	5.83476	6.02454	5.80629	5.75146	5.85835	5.96789	5.79688	5.83155	5.89224	6.12157	5.60379	6.14837	5.71151	5.96233	5.66634	5.90771	6.20438	6.06818	5.88546	5.82209	5.76672	5.93642	5.88684	5.85205	5.91772	6.00087	5.90136	5.89917	5.89864	5.89864	5.89864	5.89864	5.89864	5.89864
hsa-miR-516a-3p	1.89041	1.77155	1.69955	1.90365	1.7071	1.67051	1.97476	1.72671	1.74084	1.70785	1.77668	1.60896	2.06305	2.04259	1.90714	1.75318	1.76293	1.78144	1.30007	2.01761	2.33871	1.68538	1.64961	1.60431	1.69253	1.81811	1.41038	1.98605	2.19211	2.04733	1.89851	1.43186	1.51805	1.60424	1.53286	1.65857	2.15118	2.02519	1.98091	1.7016	1.4061	1.62665	1.68633	1.77993	1.77993	1.77993	1.77993	1.77993	1.77993
hsa-miR-516a-5p	5.52502	5.53881	5.50339	5.54413	5.4345	5.47185	5.49135	5.53728	5.54163	5.53732	5.43774	5.51393	5.3863	5.54883	5.42419	5.57076	5.53886	5.66249	5.44214	5.39005	5.44186	5.54793	5.39827	5.7017	5.58494	5.54136	5.4879	5.43775	5.439	5.4446	5.37366	5.64872	5.62756	5.64747	5.48754	5.44115	5.47443	5.52194	5.44265	5.52426	5.53413	5.55204	5.54455	5.50737	5.50737	5.50737	5.50737	5.50737	5.50737
hsa-miR-518a-3p	4.91286	4.9424	4.77454	4.941	4.84408	4.69327	4.9052	4.69644	4.81564	4.77173	4.69525	4.67949	5.0241	4.71867	4.77121	4.88786	5.11493	4.78456	4.59133	4.78475	5.05641	4.73287	4.54119	4.78331	5.14289	4.86978	4.66441	4.76736	4.97144	4.68283	4.67293	4.97601	5.11308	4.79401	4.59755	4.74613	4.89314	4.74973	4.76963	4.87594	4.99816	4.75399	4.74842	4.81944	4.81944	4.81944	4.81944	4.81944	4.81944
hsa-miR-518b	5.36978	5.35586	5.35207	5.1944	5.39474	5.31191	5.35779	5.38424	5.39624	5.42831	5.33658	5.32899	5.27658	5.29636	5.36162	5.46347	5.48523	5.44963	5.20835	5.34558	5.34903	5.2058	5.15622	5.42271	5.50809	5.47848	5.41582	5.30039	5.36247	5.32613	5.22848	5.46466	5.52219	5.45255	5.22091	5.27372	5.3426	5.32994	5.23567	5.43509	5.45991	5.36242	5.37494	5.35501	5.35501	5.35501	5.35501	5.35501	5.35501
hsa-miR-518d-3p	3.1311	3.01986	3.13216	3.13196	3.08526	3.1088	3.02953	2.88854	3.13358	2.93458	3.1207	3.15775	3.06799	2.97822	2.87866	3.1806	3.07778	3.25568	2.94313	3.09772	3.09696	2.86208	3.07256	3.14577	3.12289	3.2594	2.88496	3.21796	2.99917	3.03296	3.03718	3.25682	2.96284	3.09293	2.94172	3.22673	3.01067	2.89791	3.11463	3.08861	2.99193	3.04095	3.15187	3.0662	3.0662	3.0662	3.0662	3.0662	3.0662
hsa-miR-519b-3p	4.78664	4.9166	4.53876	4.81047	4.66247	4.78242	4.69656	4.877	4.66043	4.64648	4.72493	4.52917	4.87571	4.87899	4.85846	4.55299	4.82315	4.80262	4.61375	4.68006	4.97115	4.87759	4.66967	4.54838	4.81521	4.5917	4.77883	4.78909	5.0322	4.64617	4.83919	4.6808	4.65427	4.74194	4.55261	4.66629	4.86278	4.81952	4.79433	4.72389	4.66232	4.71481	4.64738	4.73883	4.73883	4.73883	4.73883	4.73883	4.73883
hsa-miR-519c-3p	5.70407	5.67131	5.54113	5.75616	5.66562	5.75273	5.51976	5.76557	5.76894	5.62253	5.6437	5.73023	5.56234	5.52644	5.68656	5.76905	5.70985	5.69724	5.76808	5.75353	5.55938	5.53323	5.64814	5.83832	5.74798	5.64655	5.73055	5.76091	5.78809	5.50464	5.68636	5.68713	5.60404	5.64442	5.78265	5.64249	5.68964	5.6352	5.68964	5.68131	5.64482	5.68648	5.72249	5.67697	5.67697	5.67697	5.67697	5.67697	5.67697
hsa-miR-519d	5.7653	5.696	5.60092	5.59677	5.73137	5.51055	5.73951	5.67208	5.6442	5.73479	5.67639	5.70021	5.58812	5.4887	5.78695	5.76356	5.83959	5.58227	5.65732	5.5894	5.6548	5.52487	5.51528	5.80042	5.8449	5.66875	5.81089	5.55453	5.72589	5.46697	5.56203	5.86973	5.84972	5.69274	5.70025	5.52914	5.65204	5.64442	5.60198	5.74651	5.78633	5.70174	5.68674	5.67212	5.67212	5.67212	5.67212	5.67212	5.67212
hsa-miR-520a-3p	3.32095	3.55882	3.38785	3.58823	3.35701	3.3996	3.57433	3.41564	3.32414	3.29549	3.40687	2.97552	3.60037	3.47285	3.66653	3.20984	3.62588	3.4067	3.42025	3.14314	3.6105	3.35003	3.22062	3.17776	3.7465	3.55198	3.5767	3.08258	3.57885	3.15495	3.32776	3.4341	3.75165	3.47324	3.57368	3.04491	3.52889	3.36756	3.37376	3.47974	3.6233	3.43676	3.51066	3.42227	3.42227	3.42227	3.42227	3.42227	3.42227
hsa-miR-520a-5p	5.15336	5.18463	5.20959	5.3895	5.08526	5.22424	5.09382	5.16394	5.30307	5.17678	4.99132	5.00313	5.14888	5.09962	5.26897	5.14478	5.28437	5.20226	5.33261	5.06946	5.14777	5.10133	5.25158	5.23336	5.31349	5.01391	5.3572	5.04583	5.18954	4.99268	5.17773	5.11998	5.37984	5.24466	5.34834	5.03634	5.19217	5.1495	5.1595	5.20433	5.25048	5.19072	5.25418	5.18243	5.18243	5.18243	5.18243	5.18243	5.18243
hsa-miR-520b	3.17588	3.23835	3.26261	3.2348	3.34191	3.27787	3.40921	3.40879	3.26533	3.13782	3.2614	3.19653	3.45947	3.48655	3.37823	2.96853	3.31359	3.27952	3.12403	3.29565	3.61602	3.41145	3.23003	2.97065	3.16287	3.29488	3.22463	3.39299	3.55394	3.34079	3.42126	3.12184	3.02541	3.21754	3.13344	3.23634	3.41944	3.37847	3.447	3.21239	3.04791	3.24942	3.20113	3.2752	3.2752	3.2752	3.2752	3.2752	3.2752
hsa-miR-520c-3p	4.18885	4.28918	4.1774	4.29555	4.24534	4.12086	4.26113	4.29491	4.11919	4.24924	4.37124	4.14346	4.55026	4.67201	4.27391	3.84392	4.20144	4.24009	3.98596	4.38413	4.72132	4.60892	4.21261	3.88855	4.05715	4.23378	3.80316	4.56173	4.60992	4.46464	4.43229	3.80986	3.98888	4.07219	3.96753	4.22886	4.43224	4.39431	4.32987	4.29094	3.99793	4.15585	4.06769	4.23947	4.23947	4.23947	4.23947	4.23947	4.23947
hsa-miR-520d-3p	4.59292	4.72014	4.53128	4.51167	4.57923	4.41729	4.54008	4.62256	4.59396	4.65287	4.56904	4.57397	4.48681	4.53446	4.5147	4.67855	4.66809	4.55421	4.63091	4.504	4.56487	4.52023	4.49589	4.66632	4.67241	4.71603	4.504	4.50465	4.4879	4.50985	4.41859	4.69007	4.74552	4.62422	4.67506	4.54404	4.50851	4.50945	4.4744	4.67796	4.63827	4.59462	4.65285	4.57748	4.57748	4.57748	4.57748	4.57748	4.57748
hsa-miR-520e	1.94786	1.87707	2.13769	2.04417	2.15254	2.0454	2.09409	2.10373	2.02362	1.86205	2.08488	2.14389	2.11307	2.01707	2.23549	1.92899	1.83563	1.85853	2.14213	2.07226	2.00483	1.95426	2.30732	1.91211	2.04323	1.85967	2.12095	2.04671	2.17857	1.7435	2.12502	2.20467	1.85863	2.05541	2.06143	1.89859	2.16674	1.97946	2.28524	2.03503	1.88351	2.00398	2.02246	2.03451	2.03451	2.03451	2.03451	2.03451	2.03451
hsa-miR-520f	3.65483	3.62465	3.53129	3.58469	3.63848	3.56345	3.58721	3.52167	3.66224	3.41871	3.50669	3.56779	3.84064	3.82599	3.65752	3.25922	3.70055	3.63463	3.09716	3.75889	4.0631	3.73645	3.50788	3.27515	3.52949	3.53365	3.17708	3.84933	3.97458	3.73829	3.68922	3.45422	3.35286	3.45228	3.0675	3.65313	3.75431	3.76366	3.62969	3.70477	3.38845	3.38071	3.30122	3.57376	3.57376	3.57376	3.57376	3.57376	3.57376
hsa-miR-520g	4.75788	4.55198	4.34758	4.69965	4.50018	4.44526	4.62291	4.62951	4.67039	4.50399	4.73137	4.54962	4.69659	4.62786	4.57605	4.78329	4.67756	4.48723	4.33392	4.75083	4.8373	4.51304	4.47129	4.58385	4.8045	4.42284	4.35277	4.77621	4.77977	4.5973	4.50464	4.71491	4.64577	4.43763	4.28082	4.59672	4.61897	4.63878	4.47421	4.74676	4.6575	4.50423	4.46046	4.5896	4.5896	4.5896	4.5896	4.5896	4.5896
hsa-miR-520h	5.59613	5.72883	5.67306	5.72545	5.47529	5.71857	5.80419	5.69703	5.74709	5.71275	5.83371	5.78128	5.71287	5.59472	5.5315	5.89736	5.7875	5.64965	5.70251	5.7835	5.73786	5.46758	5.6779	5.79693	5.90791	5.59287	5.69669	5.64696	5.60519	5.53537	5.58961	5.88574	5.96679	5.7012	5.74422	5.623	5.62615	5.61522	5.58338	5.82079	5.84273	5.73648	5.75176	5.70376	5.70376	5.70376	5.70376	5.70376	5.70376
hsa-miR-521	5.3678	5.14636	5.39285	5.37283	5.35672	5.32238	5.32196	5.49416	5.24958	5.37361	5.47242	5.28554	5.41789	5.35286	5.37568	5.43615	5.49206	5.27983	5.21822	5.40423	5.41977	5.28974	5.14336	5.48847	5.53018	5.21451	5.37725	5.34336	5.47052	5.12465	5.20857	5.4559	5.54873	5.35608	5.36943	5.23645	5.40278	5.32294	5.29131	5.38604	5.45519	5.37987	5.33692	5.3544	5.3544	5.3544	5.3544	5.3544	5.3544
hsa-miR-524-3p	4.39711	4.46488	4.55276	4.31262	4.37192	4.36403	4.40165	4.46922	4.45291	4.44738	4.49556	4.46735	4.37793	4.43395	4.35208	4.50505	4.34239	4.52013	4.47919	4.40605	4.33812	4.40095	4.49265	4.51558	4.44935	4.56992	4.31265	4.41368	4.27333	4.38921	4.4375	4.50831	4.38342	4.5257	4.56497	4.40322	4.35472	4.38282	4.45251	4.46075	4.41611	4.46423	4.50689	4.43197	4.43197	4.43197	4.43197	4.43197	4.43197
hsa-miR-525-3p	1.23202	1.38028	1.10708	1.2469	1.12066	1.25343	1.20279	0.966237	1.04929	1.46368	1.14129	1.3073	1.3343	1.13413	1.17602	1.33336	1.29333	1.12202	0.866924	1.28169	1.26785	0.882058	1.11464	1.3666	1.35922	1.13402	1.16079	1.29338	1.21431	0.968642	1.08533	1.5022	1.29031	1.13907	1.06998	1.08195	1.15063	0.957815	1.07243	1.46838	1.39947	1.22071	1.22541	1.197	1.197	1.197	1.197	1.197	1.197
hsa-miR-525-5p	6.28965	6.24933	6.30025	6.29161	6.17385	6.29357	6.24004	6.40503	6.20578	6.42255	6.28613	6.43857	6.19452	6.22596	6.20362	6.43526	6.19783	6.36329	6.30455	6.39945	6.106	6.28417	6.37849	6.42767	6.28336	6.20597	6.28014	6.38517	6.13742	6.18652	6.32172	6.44937	6.26734	6.34967	6.27262	6.28597	6.23768	6.26736	6.26425	6.34189	6.2772	6.28983	6.32641	6.28994	6.28994	6.28994	6.28994	6.28994	6.28994
hsa-miR-532-3p	1.70712	1.82105	1.85675	1.66011	1.88162	1.73985	1.67598	1.71243	1.73333	1.77327	1.75402	1.94416	1.84245	1.59266	1.66507	1.92056	1.84327	1.61707	1.60812	1.80918	1.79523	1.73364	1.59534	1.79291	1.91145	1.69529	1.70459	1.79983	1.90813	1.75896	1.58834	1.81311	1.78451	1.61695	1.76612	1.84938	1.74622	1.61182	1.69685	1.96027	1.92194	1.60244	1.64704	1.49591	1.65685	1.75882	1.89464	1.89027	1.84824
hsa-miR-532-5p	2.37427	2.25428	2.26378	2.35402	2.28294	2.44401	2.29723	2.21984	2.31374	2.3068	2.29784	2.27435	2.26845	2.35028	2.26085	2.54515	2.50213	2.16974	2.0972	2.34892	2.43532	2.26076	2.03507	2.29338	2.52877	2.34892	2.21668	2.3804	2.4834	1.98706	2.21993	2.33487	2.41399	2.35502	2.28934	2.10134	2.33619	2.26819	2.32394	2.32538	2.59689	2.18848	2.32538	2.10889	2.21514	2.23769	2.45207	2.46981	2.38215
hsa-miR-542-3p	1.22504	1.11109	1.16606	1.19782	1.17767	1.14819	1.08042	1.11623	0.994952	0.992231	0.987514	1.07035	1.173	1.33421	1.14915	1.08047	1.22867	0.933724	0.890349	1.02666	1.28614	1.15305	1.07855	0.937098	1.26103	0.932075	1.18486	1.19564	1.3548	0.920195	1.13049	1.07688	1.08018	1.04637	1.05462	1.10857	1.06563	1.26077	1.13429	1.08262	1.14961	1.02204	1.04457	1.10854	1.10854	1.10854	1.10854	1.10854	1.10854
hsa-miR-542-5p	1.18315	1.17909	1.2913	1.14544	1.31784	1.16234	1.06401	1.04971	1.0819	1.03119	1.21848	1.04354	1.16723	1.01091	1.11563	1.0959	1.16572	1.07314	1.56563	1.00572	1.06516	1.42759	1.35824	1.00242	1.01728	1.1279	1.2344	1.05433	1.12385	1.0598	1.16056	1.02074	1.1879	1.10588	1.52458	1.03202	1.19967	1.13577	1.28033	1.04691	1.23569	1.03575	1.28487	1.15652	1.15652	1.15652	1.15652	1.15652	1.15652
hsa-miR-543	0.862587	0.817666	0.856386	0.774963	0.744393	0.77469	0.808227	0.70127	0.868137	0.739652	0.888143	0.775042	0.912572	0.820555	0.821545	0.717655	0.803735	0.817587	0.757232	0.710826	0.8496	0.822986	0.877165	0.728886	0.796372	0.788768	0.851502	0.762705	0.811413	0.768204	0.841267	0.738351	0.932399	0.816913	0.755634	0.846469	0.860043	0.759665	0.824102	0.724893	0.8141	0.82535	0.772426	0.802899	0.802899	0.802899	0.802899	0.802899	0.802899
hsa-miR-548a-3p	0.854092	0.917073	0.691837	0.728364	0.741739	0.788084	0.533084	0.773362	0.726818	0.828367	0.847238	0.744162	0.76699	0.786394	0.736173	0.66084	0.752152	0.763566	0.916513	0.706584	0.670822	0.793887	0.912745	0.701325	0.751813	0.849635	0.740243	0.748229	0.69864	0.865039	0.763657	0.697538	0.827572	0.723986	0.802226	0.810392	0.849589	0.676237	0.709196	0.660684	0.919008	0.736286	0.771536	0.766107	0.766107	0.766107	0.766107	0.766107	0.766107
hsa-miR-548a-5p	0.833539	0.886702	0.911491	0.916821	0.801561	0.735758	0.80546	0.854759	0.878706	1.0155	0.800252	0.828317	0.810691	0.988799	0.947055	0.873771	0.793066	0.813474	0.807909	0.861934	0.817965	0.816918	0.852512	0.846231	0.830528	0.828434	1.0085	0.807413	0.852261	0.908048	0.882889	0.783348	0.894922	0.906954	0.827102	0.881733	0.981031	0.8528	0.861455	0.701781	0.8441	0.90712	0.836948	0.85776	0.85776	0.85776	0.85776	0.85776	0.85776
hsa-miR-548b-3p	0.715082	0.926011	0.743936	0.824879	0.886087	0.685194	0.780251	0.807094	0.749037	0.797822	0.94708	0.837274	0.826486	0.812756	0.801969	0.706841	0.882386	0.895135	0.680362	0.886068	0.857664	0.808503	0.796486	0.752788	0.782284	0.69161	0.867496	0.756003	0.762681	0.753141	0.773175	0.809428	0.957299	0.85045	0.780807	0.670491	0.779884	0.783049	0.789366	0.801944	0.874887	0.932685	0.814448	0.80536	0.80536	0.80536	0.80536	0.80536	0.80536
hsa-miR-548b-5p	0.874227	1.02598	0.888081	1.02656	0.871543	0.889996	0.877822	0.887911	0.864159	0.818886	0.84994	0.87858	0.847751	0.993415	1.02501	0.803051	0.890911	0.927905	0.814611	0.853914	0.821326	1.00319	0.911732	0.90122	0.828685	0.943269	0.916988	0.833021	0.972245	0.886009	0.934841	0.847567	0.957699	0.901594	0.847567	0.794653	0.873774	0.938126	0.936256	0.775904	0.911723	1.01919	0.935632	0.897397	0.897397	0.897397	0.897397	0.897397	0.897397
hsa-miR-548c-3p	1.10721	1.00042	0.870322	1.02999	0.871171	0.874565	1.01995	0.942698	0.950612	0.968487	0.807074	0.949992	0.953624	1.1198	0.94182	0.82559	0.97905	0.870085	0.94636	0.939601	0.994444	0.932073	0.943902	0.836366	1.0837	0.932073	0.924546	0.864381	1.05373	1.06685	0.934684	0.875629	0.937496	0.924373	0.92906	1.0193	0.898361	0.918299	0.92078	0.84655	1.04306	0.951595	0.991711	0.948511	0.948511	0.948511	0.948511	0.948511	0.948511
hsa-miR-548d-3p	0.781535	0.800217	0.79325	0.863359	0.779883	0.659136	0.768914	0.857456	0.797133	0.730679	0.621569	0.708294	0.88634	0.7819	0.76698	0.739129	0.712273	0.834617	0.716252	0.752226	0.734529	0.809109	0.75349	0.745905	0.824278	0.743377	0.782563	0.773163	0.744439	0.738915	0.748858	0.784211	0.861545	0.776478	0.717925	0.695382	0.707789	0.775351	0.696513	0.778621	0.802453	0.865125	0.827097	0.768014	0.768014	0.768014	0.768014	0.768014	0.768014
hsa-miR-548d-5p	1.01967	1.05942	0.883736	1.04068	0.821558	0.80613	1.00695	0.978562	1.00501	1.05053	0.881393	0.846866	0.993868	1.02133	0.919559	0.840404	1.02779	1.17399	0.84525	0.786847	1.04052	1.09467	0.9944	0.869066	0.939253	1.01044	0.93424	0.992409	1.01098	0.85847	1.02858	0.833051	0.8878	1.08529	0.972856	0.76429	1.10825	0.962896	0.982553	0.839392	0.885313	1.10471	1.03122	0.959186	0.959186	0.959186	0.959186	0.959186	0.959186
hsa-miR-551a	0.815049	0.925126	0.987905	0.89548	0.92976	1.05111	1.32923	0.678107	0.863524	0.933683	0.905242	1.03505	0.848166	0.910916	0.955933	0.969574	0.961389	0.936835	0.808606	1.0174	0.939102	0.882405	0.902654	0.984999	0.948551	0.808159	0.940451	0.988231	0.898741	0.857147	0.95672	0.950418	1.00714	0.910084	0.845803	0.957554	0.780153	1.06533	0.830599	0.945912	0.846097	1.07655	1.00207	0.225288	0.225288	0.225288	0.225288	2.44621	2.36245
hsa-miR-552	0.683923	0.849082	0.888878	0.754064	0.723836	0.837611	0.777557	0.828642	0.776666	0.684146	0.851676	0.652039	0.727691	0.804244	0.867287	0.781728	0.773622	0.854678	0.833063	0.752095	0.723963	0.846191	0.782167	0.912155	0.708442	0.784107	0.785077	0.832276	0.696464	0.741735	0.882468	0.754529	0.784053	0.796847	0.805705	0.835637	0.756925	0.860838	0.711813	0.753496	0.723201	0.914097	0.742304	0.786573	0.786573	0.786573	0.786573	0.786573	0.786573
hsa-miR-553	0.971622	0.875783	0.894502	0.875034	0.850637	0.839806	0.758454	0.897807	0.835608	0.819462	0.89272	0.855535	0.822745	0.954899	0.919128	0.808834	0.858516	0.873421	0.824732	0.76769	0.831665	0.915324	0.922214	0.855286	0.850365	0.89564	0.879892	0.817354	0.852611	0.861426	0.897784	0.829474	0.850408	0.916515	0.892275	0.869843	0.900085	0.948595	0.841283	0.802192	0.856237	0.934681	0.768897	0.864253	0.864253	0.864253	0.864253	0.864253	0.864253
hsa-miR-554	0.588905	0.68433	0.779805	0.707544	0.7232	0.742903	0.684497	0.81142	0.695822	0.719527	0.781014	0.806046	0.733959	0.730682	0.641119	0.743789	0.70993	0.697915	0.695731	0.778493	0.74185	0.655333	0.716404	0.781546	0.650244	0.684851	0.751011	0.731732	0.661201	0.700179	0.692754	0.823609	0.762358	0.689042	0.69925	0.831334	0.68194	0.716271	0.661041	0.785012	0.69378	0.675992	0.716271	0.719541	0.719541	0.719541	0.719541	0.719541	0.719541
hsa-miR-555	0.748653	0.771554	0.858483	0.627791	0.788851	0.90369	0.657858	0.672494	0.709796	0.725317	0.776389	0.666088	0.812675	0.71683	0.774337	0.738254	0.679619	0.773209	0.829589	0.808188	0.766094	0.810526	0.67489	0.742708	0.726338	0.782464	0.679567	0.71041	0.739235	0.724289	0.821442	0.817171	0.790481	0.711477	0.676246	0.81672	0.727958	0.782685	0.743907	0.720679	0.754011	0.666234	0.781258	0.748784	0.748784	0.748784	0.748784	0.748784	0.748784
hsa-miR-556-3p	0.764166	0.874854	0.766147	0.845982	0.739012	0.692334	0.79769	0.90855	0.712121	0.93498	0.774917	0.7916	0.793302	0.830751	0.80692	0.662228	0.811175	0.965229	0.744788	0.724142	0.836984	0.925222	0.751292	0.715657	0.924373	0.757231	0.770806	0.784673	0.736925	0.722818	0.802036	0.804206	0.841102	0.826995	0.886679	0.790806	0.764704	0.794048	0.789725	0.765798	0.769076	0.757033	0.978419	0.800691	0.800691	0.800691	0.800691	0.800691	0.800691
hsa-miR-556-5p	0.831836	0.766622	0.708281	0.852173	0.887483	0.706334	0.801877	0.670857	0.837325	0.87455	0.821026	0.811965	0.825019	0.84912	0.770793	0.711546	0.737655	0.750709	0.91138	0.729574	0.824066	0.828361	0.840172	0.695213	0.760713	0.834803	0.855205	0.744007	0.711764	0.864661	0.791853	0.801214	0.839698	0.76793	0.846979	0.775986	0.953037	0.754068	0.713291	0.748029	0.890297	0.765403	0.774008	0.795861	0.795861	0.795861	0.795861	0.795861	0.795861
hsa-miR-557	1.98763	1.93983	1.9008	2.12127	2.1024	2.08554	2.17349	2.1224	2.16592	2.10132	1.96816	2.1668	1.7724	2.15385	2.23239	1.99592	1.78103	2.13314	2.24447	1.97603	1.78213	2.10503	2.21293	2.0245	1.81731	2.19495	2.36852	2.04798	2.02871	2.18609	2.44624	2.00462	1.84644	1.94038	1.98294	2.19007	2.09383	2.13543	2.36016	1.87728	1.72926	2.09611	2.00826	2.06136	2.06136	2.06136	2.06136	2.06136	2.06136
hsa-miR-558	0.719302	0.695799	0.769869	0.606369	0.695305	0.734167	0.708744	0.818701	0.775505	0.688236	0.778789	0.732378	0.744693	0.721089	0.66054	0.695433	0.677986	0.80319	0.776507	0.772683	0.733757	0.687296	0.727478	0.728734	0.701109	0.750081	0.709898	0.721641	0.771797	0.721641	0.705264	0.709358	0.676603	0.701169	0.804552	0.73368	0.735073	0.723904	0.766936	0.668795	0.675922	0.760041	0.747585	0.725997	0.725997	0.725997	0.725997	0.725997	0.725997
hsa-miR-559	0.883895	0.86004	0.618259	0.743719	0.708672	0.709213	0.756743	0.711674	0.690235	0.796983	0.748321	0.719654	0.756478	0.700607	0.722193	0.784414	0.736161	0.806001	0.755209	0.765458	0.766591	0.672603	0.791503	0.702045	0.789238	0.806224	0.687324	0.70439	0.752748	0.796388	0.79285	0.727979	0.722082	0.74921	0.735056	0.660767	0.777338	0.714783	0.759105	0.702327	0.729646	0.794234	0.845411	0.747463	0.747463	0.747463	0.747463	0.747463	0.747463
hsa-miR-562	0.843112	0.804718	0.848083	0.759687	0.708666	0.79938	0.757239	0.904015	0.769461	0.717511	0.826671	0.758388	0.777892	0.759607	0.829091	0.792521	0.775455	0.868099	0.79374	0.799312	0.860661	0.697625	0.785026	0.866544	0.70939	0.785866	0.851417	0.911722	0.744892	0.747231	0.750349	0.82363	0.853254	0.78543	0.740214	0.86048	0.823309	0.741057	0.696608	0.841988	0.866603	0.779896	0.747587	0.794066	0.794066	0.794066	0.794066	0.794066	0.794066
hsa-miR-563	1.65059	1.78795	1.70274	1.71865	1.65204	1.64748	1.80098	1.68904	1.68983	1.72081	1.71467	1.79969	1.6417	1.70741	1.69338	1.67345	1.63727	1.81002	1.68821	1.70021	1.66476	1.68401	1.69616	1.7853	1.69616	1.64247	1.78327	1.78621	1.74707	1.68124	1.71327	1.72928	1.60741	1.67679	1.7106	1.71486	1.70953	1.64884	1.68945	1.77411	1.66108	1.7215	1.72813	1.62846	1.7288	1.66791	1.74313	1.79237	1.6834
hsa-miR-564	1.30451	1.61265	1.44749	1.5971	1.51741	1.59071	1.61646	1.48821	1.57385	1.55351	1.58591	1.67576	1.17674	1.44589	2.04606	1.76353	0.960242	1.3481	1.83709	1.56771	1.19112	1.05334	1.73889	1.50675	1.28213	1.72052	2.19063	1.8365	1.5074	1.33098	2.21311	1.55133	1.06166	1.19488	1.54197	2.02316	1.65866	1.4366	1.96627	1.28552	1.03358	1.33381	1.54412	1.5361	1.5361	1.5361	1.5361	1.5361	1.5361
hsa-miR-566	0.811542	0.717642	0.915516	0.842966	0.778845	0.859259	0.917181	0.772113	0.851421	0.672018	0.895997	0.798035	0.839125	0.714067	0.898081	0.852524	0.723893	0.799821	0.944531	0.747603	0.835834	0.794596	0.949001	0.733217	0.804186	0.797473	0.907762	0.77485	0.829981	0.79882	0.83837	0.876722	0.79882	0.810805	0.840767	0.820919	0.826079	0.862623	0.985267	0.717161	0.78085	0.831224	0.748845	0.821075	0.821075	0.821075	0.821075	0.821075	0.821075
hsa-miR-567	0.761291	0.643378	0.745874	0.770002	0.72794	0.689151	0.794823	0.783556	0.838726	0.658506	0.727466	0.760244	0.810422	0.709082	0.699243	0.78976	0.655953	0.714986	0.780905	0.722343	0.667916	0.752278	0.750463	0.733228	0.730507	0.863852	0.700572	0.79639	0.745004	0.735661	0.707633	0.735661	0.73099	0.75785	0.711136	0.757509	0.65384	0.706845	0.771024	0.693987	0.787539	0.818162	0.733384	0.739655	0.739655	0.739655	0.739655	0.739655	0.739655
hsa-miR-568	0.812697	0.792013	0.722083	0.748398	0.577416	0.779689	0.80896	0.844504	0.745725	0.812399	0.714611	0.73738	0.726946	0.848672	0.745495	0.750132	0.689849	0.777955	0.799982	0.876245	0.745924	0.751542	0.716715	0.739184	0.712221	0.76727	0.76727	0.79724	0.753207	0.820951	0.693366	0.764497	0.723851	0.770142	0.753207	0.706355	0.690458	0.80866	0.792099	0.714268	0.83016	0.776718	0.759952	0.759364	0.759364	0.759364	0.759364	0.759364	0.759364
hsa-miR-569	0.751612	0.818385	0.822827	0.811935	0.809544	0.704007	0.697671	0.731968	0.769799	0.787246	0.80834	0.730211	0.765369	0.799271	0.759091	0.792993	0.770391	0.806805	0.76788	0.825393	0.750377	0.767172	0.730223	0.811958	0.755975	0.744779	0.806359	0.751037	0.799069	0.727708	0.810734	0.836122	0.687224	0.762016	0.821026	0.79327	0.748888	0.786098	0.690182	0.764409	0.787894	0.861756	0.760769	0.773491	0.773491	0.773491	0.773491	0.773491	0.773491
hsa-miR-571	1.50969	1.33186	1.34336	1.2774	1.19444	1.26739	1.48317	1.27474	1.48837	1.40113	1.23311	1.57384	2.56595	0.548744	0.589155	1.72146	2.40761	0.638636	0.625441	1.68029	2.60877	0.588283	0.527747	1.53799	2.46804	0.610296	0.643315	1.6677	2.28387	0.586556	0.606969	2.16215	2.21734	0.544217	0.588068	1.75707	2.39631	0.620355	0.66138	1.70115	2.25964	0.637892	0.738102	1.34824	1.34824	1.34824	1.34824	1.34824	1.34824
hsa-miR-572	2.55316	2.58146	2.37395	2.70376	2.48819	2.44924	2.7383	2.75703	2.78497	2.8079	2.4853	2.66548	2.35459	2.56356	3.06201	2.55928	2.21584	2.26809	3.18192	2.50321	2.13065	2.34377	2.73764	2.68081	2.43375	2.65792	3.37936	2.61983	2.61911	2.47596	3.35348	2.51318	2.08086	2.43373	2.76656	2.801	2.7793	2.52629	2.99467	2.23549	2.24841	2.67497	2.63104	2.61247	2.61247	2.61247	2.61247	2.61247	2.61247
hsa-miR-573	0.790067	0.788129	0.658406	0.825598	0.74468	0.86535	0.848821	0.790638	0.784275	0.821269	0.777058	0.830114	0.72402	0.79787	0.795789	0.812431	0.728181	0.862358	0.771866	0.766207	0.817198	0.799644	0.903297	0.730263	0.752832	0.822214	0.731935	0.757678	0.753789	0.870466	0.815045	0.809211	0.735315	0.76254	0.818934	0.74935	0.800491	0.785256	0.808075	0.71424	0.855586	0.800491	0.809336	0.789897	0.789897	0.789897	0.789897	0.789897	0.789897
hsa-miR-574-3p	2.5361	2.41582	2.34859	2.5132	2.47576	2.58753	2.61361	2.59468	2.7188	2.75563	2.74747	2.10116	2.55382	2.72732	2.23443	2.07198	3.33849	2.89766	2.62086	1.98057	2.35982	2.84031	2.35359	2.05065	3.03344	3.05447	2.86523	2.14989	2.47833	2.36551	2.30952	2.36885	3.28814	2.58363	2.99063	2.21364	2.59565	2.36543	2.49442	2.53975	2.58329	2.28252	3.49239	2.32269	2.39927	2.62163	2.65688	2.6824	2.76705
hsa-miR-574-5p	3.9969	4.00933	3.95143	4.02147	3.96095	4.01241	4.07306	4.01261	4.02573	4.05865	4.05608	3.73494	4.08266	4.07237	4.02657	3.36759	4.59115	4.05461	4.17052	3.65416	3.6194	4.68576	4.2217	3.6485	3.93389	4.37127	3.96219	3.57468	4.19467	4.52344	4.25462	3.64452	3.70184	4.49577	3.70645	3.8249	3.77383	4.39216	4.09283	3.96657	3.63941	4.52546	3.90177	4.14046	4.06985	4.11535	3.92735	3.94391	3.91176
hsa-miR-575	5.06101	4.95487	5.11491	4.95659	5.13298	4.99648	4.91196	4.86603	4.98431	4.91426	5.08282	5.25551	4.70769	4.77685	5.04487	4.86724	4.4884	5.03072	5.78996	4.92009	4.4974	4.75164	5.21142	4.93091	4.64268	5.25933	5.74615	5.19902	4.91578	4.94047	5.5633	4.98832	4.36472	4.67961	5.30707	5.18182	4.95012	4.97467	5.3974	4.72557	4.75733	4.93889	5.04022	5.33953	5.067	5.23465	4.82615	4.74817	4.78457
hsa-miR-576-3p	0.911614	0.807221	0.77326	0.845847	0.824654	0.713439	0.781816	0.876545	0.855858	0.888904	0.893304	0.829299	0.878404	0.821744	0.879663	0.851963	0.796563	0.78649	0.825522	0.775921	0.789563	0.867323	0.867323	0.998969	0.801841	0.803205	0.767053	0.936053	0.838874	0.860565	0.733017	0.78421	0.883993	0.825859	0.807637	0.737621	0.833242	0.856265	0.790985	0.877979	0.875817	0.787616	0.9123	0.83349	0.83349	0.83349	0.83349	0.83349	0.83349
hsa-miR-576-5p	0.830803	0.843196	0.788762	0.858598	0.774083	0.970575	0.732532	0.821258	0.910311	0.819104	0.751808	0.761351	0.771442	0.87602	0.865929	0.804467	0.798045	0.967755	0.773277	0.840064	0.85735	0.775527	0.897686	0.863113	0.825082	0.81932	0.739802	0.811673	0.796869	0.84046	0.810028	0.783709	0.969588	0.872536	0.733538	0.870501	0.801644	0.773961	0.787492	0.780741	0.999528	0.841165	0.767151	0.827059	0.827059	0.827059	0.827059	0.827059	0.827059
hsa-miR-577	0.801063	0.898513	0.749984	0.722327	0.681889	0.767715	0.825236	0.880969	0.79951	0.761972	0.822063	0.800508	0.741591	0.823853	0.742703	0.888328	0.769382	0.774941	0.792727	0.827519	0.718113	0.826515	0.758262	0.718113	0.867668	0.828522	0.789377	0.721693	0.844989	0.825787	0.838925	0.804564	0.74999	0.739884	0.808607	0.849133	0.718596	0.77215	0.790493	0.810959	0.864672	0.722127	0.80756	0.791439	0.791439	0.791439	0.791439	0.791439	0.791439
hsa-miR-578	0.83793	0.847541	0.7522	0.819925	0.766713	0.799106	0.784758	0.688775	0.830822	0.890349	0.878318	0.821787	0.880947	0.780375	0.778685	0.745724	0.799813	0.740653	0.922359	0.755751	0.808381	0.770418	0.819598	0.706571	0.836854	0.890347	0.882582	0.760106	0.785196	0.803261	0.907637	0.758099	0.809283	0.834373	0.812294	0.850374	0.913922	0.752835	0.840423	0.771474	0.788925	0.741362	0.812307	0.808385	0.808385	0.808385	0.808385	0.808385	0.808385
hsa-miR-579	0.679055	0.834601	0.773834	0.833711	0.801305	0.886519	0.816479	0.854798	0.882912	0.861773	0.686962	0.748764	0.721175	0.877159	0.855937	0.794392	0.777414	0.872915	0.831531	0.801219	0.73819	0.857355	0.841597	0.91546	0.716524	0.814022	0.795311	0.775397	0.731472	0.909041	0.795957	0.803434	0.829602	0.879134	0.755771	0.803877	0.814824	0.877371	0.745167	0.734872	0.898436	0.870623	0.736935	0.809735	0.809735	0.809735	0.809735	0.809735	0.809735
hsa-miR-580	0.872364	0.884173	0.688569	0.709349	0.737061	0.740637	0.747955	0.742804	0.856628	0.778096	0.66426	0.707073	0.783265	0.872708	0.782161	0.760076	0.687197	0.757868	0.772223	0.754129	0.689291	0.796947	0.781043	0.745566	0.766363	0.827531	0.76147	0.791565	0.736925	0.77431	0.853874	0.685161	0.683244	0.798275	0.799234	0.873786	0.705217	0.701781	0.69029	0.790541	0.768402	0.814644	0.780606	0.76515	0.76515	0.76515	0.76515	0.76515	0.76515
hsa-miR-581	0.856216	0.697821	0.957479	0.775439	0.785171	0.856206	0.677968	0.794159	0.799131	0.778533	0.79599	0.722753	0.85815	0.725977	0.762512	0.757139	0.810868	0.849553	0.891461	0.696511	0.860417	0.793803	0.855158	0.671969	0.784161	0.899859	0.817468	0.686948	0.793353	0.918729	0.775206	0.710868	0.867589	0.800776	0.825522	0.830873	0.844423	0.693185	0.792633	0.807427	0.929407	0.707698	0.776731	0.797295	0.797295	0.797295	0.797295	0.797295	0.797295
hsa-miR-582-3p	0.744265	0.569569	0.779825	0.655022	0.649301	0.772744	0.594473	0.732954	0.728548	0.756557	0.838792	0.809242	0.765356	0.66408	0.712467	0.633697	0.692212	0.659579	0.749602	0.761337	0.642297	0.704764	0.791981	0.746015	0.654084	0.692978	0.692978	0.735363	0.705411	0.736561	0.764116	0.668272	0.703015	0.680252	0.693431	0.78673	0.731473	0.643068	0.635607	0.866815	0.743923	0.64967	0.634776	0.710758	0.710758	0.710758	0.710758	0.710758	0.710758
hsa-miR-582-5p	1.79478	2.03984	1.67829	1.71121	1.58158	1.81428	1.78179	1.8571	1.8701	1.7454	1.65019	1.72214	2.03236	1.70299	1.66469	1.8198	1.93757	1.72022	1.58809	1.75842	1.79838	1.7121	1.63217	1.76387	2.11809	1.624	1.77931	1.71566	2.00102	1.74863	1.65822	1.68647	1.96617	1.68082	1.72885	1.61547	1.77098	1.67571	1.66162	1.84143	2.04702	1.83034	1.75015	1.59037	1.65324	1.61269	1.92831	1.93565	1.93972
hsa-miR-583	1.65933	1.81899	1.95898	2.04533	1.99769	2.08018	1.88589	1.70766	1.91477	1.82672	1.85607	1.67216	1.64099	2.01505	2.14227	1.56601	1.39414	1.95776	2.67388	1.78503	1.14588	2.08576	2.12659	1.51335	1.71986	2.26086	2.41947	1.78088	1.48375	1.55963	1.98583	2.00923	1.46957	2.03972	2.71908	1.60064	1.82032	1.96591	2.02907	1.78273	1.68572	1.84709	2.36505	1.88776	1.88776	1.88776	1.88776	1.88776	1.88776
hsa-miR-585	0.797322	0.700297	0.694044	0.810766	0.75885	0.880612	0.725346	0.782002	0.696775	0.866734	0.817282	0.788315	0.766292	0.831135	0.795655	0.795655	0.706343	0.734483	0.784644	0.693504	0.847979	0.709554	0.790804	0.785788	0.727609	0.843967	0.803844	0.775304	0.69057	0.897517	0.745973	0.737011	0.813598	0.729679	0.813598	0.843912	0.86263	0.761678	0.737349	0.793616	0.826726	0.679274	0.700693	0.775076	0.775076	0.775076	0.775076	0.775076	0.775076
hsa-miR-586	0.90546	0.881221	0.81364	0.842974	0.717704	0.741313	0.820118	0.819477	0.814898	0.917944	0.820485	0.776295	0.901912	0.78295	0.810403	0.702256	0.868636	0.847006	0.924373	0.762852	0.855514	0.885405	0.819645	0.718015	0.820641	0.841565	0.910314	0.743087	0.781879	0.876604	0.941559	0.777369	0.838714	0.823378	0.831497	0.787463	0.849202	0.741854	0.833001	0.828241	0.996291	0.806271	0.775492	0.826503	0.826503	0.826503	0.826503	0.826503	0.826503
hsa-miR-587	0.769393	0.664829	0.663864	0.780759	0.723075	0.71972	0.748018	0.673493	0.723661	0.685115	0.872269	0.733746	0.74186	0.751133	0.762724	0.705928	0.674633	0.672315	0.79286	0.732633	0.785411	0.729264	0.695577	0.775304	0.736002	0.738248	0.642799	0.755312	0.643601	0.726483	0.775131	0.796752	0.692249	0.770627	0.676033	0.680226	0.695791	0.778272	0.678271	0.697728	0.685103	0.819573	0.80316	0.729068	0.729068	0.729068	0.729068	0.729068	0.729068
hsa-miR-588	0.828483	0.756588	0.82764	0.810209	0.808268	0.773407	0.880642	0.738399	0.905705	0.832458	0.669093	0.778738	0.873168	0.775444	0.752385	0.933559	0.796306	0.743601	0.767758	0.810523	0.976507	0.761416	0.789898	0.737844	0.816416	0.793827	0.734898	0.775743	0.90183	0.773102	0.723591	0.968504	0.703127	0.829214	0.747356	0.78356	0.859313	0.811141	0.825463	0.980742	0.703952	0.753247	0.71087	0.802665	0.802665	0.802665	0.802665	0.802665	0.802665
hsa-miR-590-3p	0.867358	0.981999	0.841956	0.881096	0.742857	0.900582	0.822969	0.883131	0.886945	0.800881	0.74389	0.71746	0.980047	0.881576	0.889534	0.766197	0.827865	0.827865	0.908432	0.734956	0.775897	0.928287	0.885072	0.778929	0.77438	1.03064	0.891137	0.794492	0.788794	1.03216	0.871815	0.744842	0.835188	0.910884	0.821351	0.811046	0.919193	0.734949	0.775111	0.916863	1.02529	0.808563	0.814351	0.850099	0.850099	0.850099	0.850099	0.850099	0.850099
hsa-miR-590-5p	3.49629	3.40393	3.46756	3.48849	3.50675	3.46432	3.46418	3.47416	3.53803	3.4483	3.50435	3.1763	3.66116	3.47833	3.52583	3.62889	3.75526	3.38422	3.2014	3.55205	3.89207	3.53057	3.28389	3.30982	3.70317	3.24167	3.295	3.63694	3.79045	3.3198	3.2785	3.44603	3.73434	3.30889	3.29486	3.4159	3.72372	3.33863	3.4423	3.49435	3.64486	3.40061	3.35252	3.42727	3.42727	3.10432	3.59188	3.63251	3.6936
hsa-miR-591	0.827715	0.938609	0.665385	0.744722	0.734888	0.744604	0.769649	0.837678	0.789207	0.811686	0.830987	0.769054	0.857699	0.850701	0.75739	0.734062	0.788882	0.74456	0.819209	0.728841	0.834528	0.801312	0.775142	0.699651	0.75803	0.877809	0.846606	0.734344	0.744705	0.847275	0.870068	0.825517	0.772679	0.765426	0.762318	0.918024	0.79798	0.72353	0.804151	0.827635	0.784547	0.713899	0.754264	0.790009	0.790009	0.790009	0.790009	0.790009	0.790009
hsa-miR-592	0.921718	0.801025	0.84275	0.763019	0.790936	0.766574	0.80269	0.855506	0.825162	0.858666	0.698474	0.762381	0.831336	0.837246	0.755486	0.842172	0.887485	0.837246	0.737754	0.786813	0.859757	0.859757	0.80028	0.75988	0.831702	0.753147	0.839557	0.820122	0.838533	0.801711	0.799666	0.763868	0.807848	0.896833	0.762845	0.778146	0.848339	0.847259	0.861263	0.71261	0.806924	0.846178	0.791473	0.810974	0.810974	0.810974	0.810974	0.810974	0.810974
hsa-miR-595	1.90475	1.72066	1.7632	1.6287	1.66373	1.63445	1.69172	1.81063	1.74039	1.71151	1.70738	1.26887	1.93056	1.66686	1.92076	1.16202	2.14524	1.73254	1.94134	1.23858	2.00829	2.36265	1.89714	1.29291	1.48596	1.92723	1.55282	1.39562	1.92467	2.18098	1.78994	1.50472	1.69399	2.24801	1.02825	1.53319	1.70181	2.22214	1.74867	1.79774	1.22619	2.25251	1.32868	1.72627	1.72627	1.72627	1.72627	1.72627	1.72627
hsa-miR-596	0.759726	0.671467	0.768442	0.761841	1.01264	0.937723	0.794352	0.781489	0.832967	0.655285	1.00588	0.758582	0.799243	0.742124	0.859266	0.744061	0.887341	0.68307	1.05095	0.779688	0.687015	0.80741	1.07355	0.733747	0.701272	0.785232	0.95632	0.90409	0.765321	0.772162	0.821024	0.985201	0.761412	0.657824	0.858159	0.901374	0.966872	0.796721	0.749431	0.866103	0.767922	0.794116	0.690458	0.816372	0.816372	0.816372	0.816372	0.816372	0.816372
hsa-miR-597	0.665884	0.775088	0.666938	0.663344	0.738848	0.715462	0.813412	0.669902	0.728688	0.818418	0.60704	0.685168	0.672467	0.734816	0.677085	0.730197	0.808711	0.684013	0.725579	0.672657	0.738731	0.706795	0.802602	0.700188	0.67486	0.762958	0.659443	0.700821	0.729002	0.674809	0.709492	0.761517	0.779943	0.650964	0.71166	0.655128	0.771727	0.681391	0.662661	0.687602	0.795574	0.709832	0.7561	0.714461	0.714461	0.714461	0.714461	0.714461	0.714461
hsa-miR-598	0.855743	0.685597	0.836549	0.762146	0.877698	0.845733	0.815645	0.867372	0.868955	0.873274	0.760332	0.774397	0.899945	0.773224	0.793171	0.835411	0.816638	0.840105	0.845971	0.741011	0.894823	0.9026	0.833471	0.733234	0.822238	0.860259	0.791994	0.720911	0.789897	0.842701	0.89806	0.780528	0.875065	0.869103	0.803524	0.80716	0.888686	0.737968	0.844134	0.8591	0.901489	0.742923	0.799487	0.822105	0.822105	0.822105	0.822105	0.822105	0.822105
hsa-miR-599	0.699269	0.863833	0.652124	0.75666	0.75108	0.863258	0.811472	0.767202	0.759011	0.802923	0.715151	0.81594	0.667747	0.784449	0.839095	0.690902	0.745548	0.818718	0.776113	0.814448	0.707001	0.733266	0.751174	0.790571	0.819224	0.775051	0.747592	0.759047	0.708781	0.852543	0.805292	0.746983	0.777143	0.704759	0.78418	0.71888	0.761975	0.880144	0.700485	0.780991	0.739396	0.80316	0.755225	0.766997	0.766997	0.766997	0.766997	0.766997	0.766997
hsa-miR-600	0.812832	0.652633	0.660914	0.584998	0.677296	0.753533	0.783785	0.656588	0.691608	0.668939	0.555269	0.700043	0.633039	0.698256	0.687535	0.845664	0.646439	0.641079	0.600877	0.709042	0.654067	0.676057	0.682165	0.734697	0.72981	0.658954	0.607644	0.689685	0.667663	0.665217	0.727611	0.663993	0.694578	0.655429	0.688461	0.627392	0.612023	0.715173	0.583173	0.770999	0.658867	0.734989	0.753587	0.681427	0.681427	0.681427	0.681427	0.681427	0.681427
hsa-miR-601	2.37615	2.25843	2.56327	2.34933	2.68507	2.52002	2.39325	2.3278	2.39169	2.34114	2.65107	2.46467	2.17693	2.44341	2.79949	2.14428	2.11923	2.32346	3.03864	2.34127	2.07139	2.59345	2.80599	2.2873	2.02753	2.5302	2.85575	2.35324	2.12107	2.3717	2.73611	2.43012	2.01574	2.53545	2.94676	2.44446	2.40222	2.63777	2.73629	2.07361	2.04186	2.54293	2.65327	2.44242	2.44242	2.44242	2.44242	2.44242	2.44242
hsa-miR-602	1.76113	1.89586	1.95417	2.11969	2.14431	2.24498	2.26958	2.2136	2.07139	2.09892	2.08444	2.45749	2.31454	1.9098	2.06355	2.02034	2.12422	1.90731	1.80176	2.2798	2.23968	1.84997	2.20529	2.03718	2.22153	1.74395	2.02572	2.18472	2.16379	1.76096	2.48591	2.09877	1.91417	1.99564	1.99264	1.78094	2.06979	2.02828	2.31458	1.88638	2.40246	2.20506	1.92143	1.97929	2.16738	2.0576	2.12344	2.13615	2.00886
hsa-miR-603	0.765436	0.848449	0.768031	0.745664	0.682416	0.737421	0.728696	0.800423	0.756479	0.745826	0.692237	0.706472	0.766124	0.770385	0.758668	0.785298	0.799146	0.739494	0.690493	0.694809	0.710782	0.734743	0.741133	0.793847	0.833781	0.79145	0.717172	0.739076	0.746129	0.783747	0.750831	0.722618	0.782571	0.741427	0.749656	0.728009	0.726646	0.772615	0.81913	0.744315	0.730734	0.736175	0.757829	0.75142	0.75142	0.75142	0.75142	0.75142	0.75142
hsa-miR-604	0.838682	0.711527	0.683094	0.677319	0.732612	0.780776	0.84461	0.834401	0.730795	0.768711	0.634118	0.799182	0.693234	0.775373	0.687282	0.775373	0.713471	0.786087	0.758707	0.791194	0.641113	0.744845	0.734914	0.811058	0.742638	0.738224	0.784573	0.725697	0.7413	0.727778	0.793306	0.691373	0.709055	0.756902	0.843233	0.710508	0.676556	0.786333	0.787644	0.702399	0.736025	0.790264	0.80072	0.748343	0.748343	0.748343	0.748343	0.748343	0.748343
hsa-miR-605	0.801214	0.805458	0.599686	0.831889	0.884495	0.737228	0.884691	0.877384	0.689627	0.76538	0.730063	0.760682	0.74125	0.761459	0.829859	0.745914	0.696946	1.01252	0.707828	0.850086	0.760533	0.800717	0.716904	0.898308	0.763977	0.760533	0.705422	0.836466	0.68251	0.712421	0.776643	0.702744	0.910365	0.881333	0.753769	0.774023	0.705562	0.858606	0.720729	0.72612	0.713159	0.950593	0.81261	0.782231	0.782231	0.782231	0.782231	0.782231	0.782231
hsa-miR-606	0.819983	0.717891	0.714214	0.884014	0.695598	0.673355	0.749656	0.757505	0.863113	0.733152	0.740138	0.711476	0.794232	0.81276	0.715182	0.773234	0.780645	0.732474	0.749766	0.688523	0.676744	0.829859	0.801396	0.769987	0.754283	0.830841	0.718949	0.730685	0.780685	0.8705	0.730685	0.726981	0.719574	0.701055	0.810314	0.867908	0.733995	0.674337	0.732816	0.774866	0.786413	0.731638	0.770231	0.758511	0.758511	0.758511	0.758511	0.758511	0.758511
hsa-miR-607	0.783211	0.53133	0.687021	0.690548	0.625401	0.734082	0.817233	0.874834	0.751479	0.767096	0.723701	0.733087	0.644193	0.74707	0.622219	0.816986	0.832967	0.645192	0.763051	0.743233	0.758177	0.689207	0.669665	0.848989	0.725991	0.722542	0.646675	0.804822	0.692485	0.757295	0.630916	0.763776	0.65792	0.745413	0.751894	0.799111	0.693148	0.776373	0.663885	0.638544	0.705592	0.809744	0.722093	0.725681	0.725681	0.725681	0.725681	0.725681	0.725681
hsa-miR-608	0.6649	0.820675	0.721139	0.818724	0.778547	0.696551	0.731213	0.74766	0.751729	0.643284	0.826029	0.68054	0.716239	0.776928	0.744799	0.809058	0.762648	0.747179	0.725759	0.704078	0.7484	0.794495	0.716488	0.713828	0.702305	0.874275	0.710283	0.73349	0.686157	0.805517	0.701592	0.760243	0.768474	0.798314	0.709823	0.746843	0.713987	0.749563	0.676545	0.760417	0.81139	0.776617	0.729095	0.745068	0.745068	0.745068	0.745068	0.745068	0.745068
hsa-miR-609	0.971374	0.696376	0.872927	0.923898	0.84707	0.889299	0.864202	0.906105	0.818148	0.867017	0.811533	0.785465	0.905764	0.835213	0.802651	0.749285	0.903051	0.935613	0.967271	0.732737	0.884855	0.896091	0.964372	0.746566	0.855469	0.904734	0.899549	0.759721	0.84708	0.950248	0.804649	0.789673	0.96772	0.908648	0.857064	0.709594	0.865968	0.846631	0.942333	0.812087	0.928185	0.852175	0.930845	0.860451	0.860451	0.860451	0.860451	0.860451	0.860451
hsa-miR-610	1.36514	1.3198	1.22042	1.27891	1.52436	1.3003	1.39673	1.27266	1.29653	1.2178	1.45308	1.13339	1.13339	1.43233	1.37927	0.94704	1.06222	1.48021	2.02115	0.954574	0.950876	1.94064	1.64605	0.858433	1.05072	1.85559	1.32805	1.20157	1.41069	1.15322	1.6597	1.21487	0.863107	1.28981	1.78783	0.900006	1.34973	2.02619	1.63595	1.14152	1.05205	1.67592	0.873467	0.96653	0.96653	0.96653	0.96653	0.96653	3.21924
hsa-miR-611	0.581973	0.778879	0.667429	0.734197	0.636988	0.610457	0.745193	0.608185	0.687279	0.804366	0.85077	0.679211	0.711654	0.619131	0.69363	0.685219	0.711654	0.690025	0.811387	0.648501	0.660982	0.640558	0.825507	0.679137	0.695022	0.748351	0.704099	0.674303	0.592907	0.720088	0.726192	0.804535	0.747559	0.68346	0.652936	0.688507	0.760307	0.625252	0.615262	0.807514	0.800399	0.686358	0.623036	0.700269	0.700269	0.700269	0.700269	0.700269	0.700269
hsa-miR-612	0.70931	0.806868	0.685326	0.776504	0.768078	0.682477	0.64032	0.818502	0.725632	0.803628	0.882131	0.69724	0.842685	0.790246	0.693283	0.687346	0.76551	0.71505	0.842685	0.630042	0.827045	0.780582	0.838197	0.775936	0.734119	0.759209	0.689515	0.720339	0.755842	0.848336	0.800688	0.742762	0.723142	0.796951	0.646531	0.762739	0.739813	0.760336	0.684639	0.844228	0.778302	0.80087	0.665966	0.754098	0.754098	0.754098	0.754098	0.754098	0.754098
hsa-miR-613	0.906825	0.800902	0.913188	0.831285	0.863039	0.689885	0.857693	0.80374	0.731838	0.670895	0.829664	0.712321	0.747007	0.836391	0.789031	0.833055	0.796368	1.02049	0.735668	0.857633	0.905048	0.836296	0.791252	0.742651	0.772285	0.788881	0.775842	0.785986	0.827439	0.78944	0.759502	0.764108	0.866588	0.802107	0.874649	0.821218	0.759329	0.759329	0.875549	0.751648	0.746514	0.90229	0.857155	0.808731	0.808731	0.808731	0.808731	0.808731	0.808731
hsa-miR-614	0.748836	0.658666	0.830627	0.886479	0.912233	0.888536	0.846025	0.893798	0.863496	0.781379	0.874563	0.804858	0.786409	0.893645	0.877502	0.849828	0.905176	0.763348	0.795634	0.712925	0.868985	0.864796	0.867938	0.764247	0.828137	0.870033	0.89936	0.877623	0.743055	0.838044	0.858274	0.792309	0.748332	0.946227	0.873226	0.808211	0.713202	0.812368	0.990409	0.845267	0.791479	0.867119	0.852582	0.834487	0.834487	0.834487	0.834487	0.834487	0.834487
hsa-miR-615-3p	0.761423	0.774481	0.820069	0.708478	0.807578	0.825445	0.819283	0.834427	0.887857	0.912875	0.861811	0.871253	0.863159	0.805346	0.825003	0.781065	0.799565	0.860846	0.74869	0.749732	0.74224	0.761908	0.849008	0.895837	0.871486	0.834023	0.850881	0.729321	0.78469	0.839359	0.863889	0.770673	0.940285	0.844265	0.783989	0.887624	0.911861	0.805279	0.789575	0.742714	0.799405	0.857381	0.762791	0.819038	0.819038	0.819038	0.819038	0.819038	0.819038
hsa-miR-615-5p	0.597311	0.55158	0.729679	0.739373	0.771406	0.725876	0.716557	0.668199	0.762432	0.691717	0.686293	0.749099	0.774081	0.657859	0.636135	0.650255	0.743668	0.680669	0.664376	0.656756	0.684421	0.660444	0.700098	0.653067	0.749895	0.82367	0.628168	0.727929	0.710344	0.772991	0.669678	0.676273	0.693858	0.653192	0.652093	0.807488	0.6917	0.6774	0.638822	0.6774	0.741051	0.697632	0.626631	0.694241	0.694241	0.694241	0.694241	0.694241	0.694241
hsa-miR-617	0.840426	0.769463	0.943246	0.880785	0.938235	0.980495	0.911997	0.786166	0.911308	0.861497	0.946305	0.914724	0.766051	0.935963	0.954305	0.914724	0.806598	0.89445	0.915689	0.905191	0.919424	0.83074	0.970882	0.918329	0.817601	0.90957	0.83074	1.00666	0.82056	0.877756	0.832511	0.923001	0.841048	0.849585	0.952026	0.935478	0.804754	0.897938	1.00907	0.846819	0.82058	0.968856	0.823439	0.887664	0.887664	0.887664	0.887664	0.887664	0.887664
hsa-miR-618	0.699779	0.829018	0.771453	0.747726	0.710672	0.812509	0.728171	0.701157	0.783267	0.776631	0.852862	0.787672	0.789587	0.783844	0.820218	0.713965	0.772357	0.785758	0.666103	0.768105	0.755896	0.735549	0.839321	0.743688	0.831182	0.718253	0.72741	0.734975	0.7942	0.779608	0.736692	0.756433	0.782183	0.851707	0.684334	0.841783	0.74791	0.778946	0.725154	0.721884	0.706557	0.816866	0.78107	0.764409	0.764409	0.764409	0.764409	0.764409	0.764409
hsa-miR-619	0.687488	0.784109	0.793762	0.785826	0.834141	0.812426	0.810785	0.816674	0.744915	0.925227	0.723898	0.822064	0.835203	0.730095	0.73717	0.718978	0.821053	0.791745	0.884724	0.735013	0.857679	0.828323	0.731868	0.794773	0.736062	0.869211	0.788483	0.733687	0.70735	0.916622	0.76216	0.781378	0.834052	0.854695	0.752906	0.879733	0.802594	0.717291	0.816142	0.772264	0.847716	0.689739	0.81807	0.792362	0.792362	0.792362	0.792362	0.792362	0.792362
hsa-miR-620	0.885171	0.774894	0.736324	0.68799	0.810131	0.742452	0.788824	0.772268	0.749751	0.775316	0.580457	0.786313	0.780856	0.846338	0.724105	0.654258	0.715375	0.785222	0.74375	0.70081	0.689644	0.819168	0.833684	0.722025	0.717558	0.776738	0.776738	0.730802	0.758668	0.807673	0.836499	0.671227	0.676992	0.749059	0.805751	0.661208	0.70986	0.817417	0.729868	0.764191	0.773355	0.764191	0.818702	0.754411	0.754411	0.754411	0.754411	0.754411	0.754411
hsa-miR-621	0.691673	0.540145	0.570286	0.731699	0.707158	0.729922	0.616394	0.70864	0.677291	0.737759	0.774524	0.675706	0.696789	0.678048	0.706159	0.66165	0.687418	0.583174	0.754181	0.617688	0.719709	0.668112	0.661076	0.629414	0.718537	0.752544	0.676321	0.587445	0.694821	0.677641	0.678714	0.736697	0.70878	0.718444	0.641133	0.777694	0.753586	0.640742	0.575943	0.720313	0.704457	0.629401	0.64485	0.680215	0.680215	0.680215	0.680215	0.680215	0.680215
hsa-miR-622	1.77995	1.86373	1.99619	1.90423	2.01353	1.90971	1.93821	1.74832	1.91264	1.64726	1.95391	2.07796	1.68508	1.74	2.33956	2.02861	1.23261	1.74373	2.15523	1.84779	1.52889	1.50141	2.26993	1.80449	1.45895	2.15336	2.43396	1.90611	1.79726	1.80224	2.55635	1.72399	1.32773	1.62368	2.25186	2.169	1.98805	1.84591	2.49239	1.49389	1.32923	1.65538	2.05821	1.87977	1.87977	1.87977	1.87977	1.87977	1.87977
hsa-miR-623	1.75035	1.4198	1.62747	1.74317	1.77068	1.96119	1.74626	1.64066	1.66088	1.73593	1.84118	1.52161	1.81971	1.70171	1.72112	1.32055	2.15429	1.46572	2.01999	1.37	1.67574	2.19908	1.59211	1.50578	1.69102	1.77825	1.91403	1.58064	1.52449	1.62644	1.95442	1.27851	2.09773	1.92561	1.73429	1.42977	1.77145	2.01894	1.84278	1.36071	1.53017	1.88552	1.90683	1.7186	1.7186	1.7186	1.7186	1.7186	1.7186
hsa-miR-626	0.820463	0.745076	0.792772	0.771	0.643332	0.685255	0.735726	0.825168	0.85275	0.802603	0.847803	0.833823	0.733284	0.773057	0.823879	0.700139	0.745437	0.746542	0.840451	0.676375	0.734428	0.772495	0.814368	0.891454	0.749654	0.757268	0.801045	0.753235	0.714892	0.764904	0.793244	0.680718	0.891601	0.777407	0.821584	0.73421	0.773225	0.681403	0.823806	0.847135	0.81563	0.700955	0.822785	0.774346	0.774346	0.774346	0.774346	0.774346	0.774346
hsa-miR-627	0.989145	0.900264	0.903458	0.878351	1.0566	0.906348	0.85009	0.858417	0.879962	0.970625	1.10573	0.870061	0.873136	0.948969	0.952044	1.05657	1.033	0.841368	0.913102	0.994425	0.901148	0.826121	0.977189	0.864649	1.02788	0.876815	1.01977	0.935527	0.997891	0.792544	0.98268	0.95378	0.837416	0.910428	1.07775	0.831243	0.952696	1.0287	1.02941	0.810281	0.854328	1.01578	0.971272	0.936055	0.936055	0.936055	0.936055	0.936055	0.936055
hsa-miR-628-3p	0.613678	0.83174	0.815529	0.807376	0.821839	0.78464	0.760722	0.749349	0.7932	0.755282	0.714187	0.743178	0.798015	0.751456	0.779391	0.87458	0.749386	0.685238	0.761802	0.810241	0.720659	0.773214	0.792325	0.727825	0.720659	0.788741	0.809047	0.832744	0.814535	0.791534	0.768532	0.808785	0.705278	0.714862	0.707195	0.90156	0.755045	0.774034	0.692924	0.772082	0.779871	0.799783	0.672016	0.767549	0.767549	0.767549	0.767549	0.767549	0.767549
hsa-miR-628-5p	0.807373	0.783319	0.805445	0.831687	0.888169	0.821136	0.864384	0.916828	0.854123	0.749746	0.849875	0.882863	0.867953	0.907713	0.800359	0.796383	0.803341	0.815269	0.797377	0.900655	0.791848	0.802166	0.820926	0.914724	0.824678	0.794662	0.821864	0.85788	0.833251	0.749331	0.835988	0.891631	0.861529	0.846022	0.795852	0.78565	0.833281	0.840709	0.770993	0.781807	0.855457	0.922953	0.881656	0.833331	0.833331	0.833331	0.833331	0.833331	0.833331
hsa-miR-630	6.17181	6.19822	6.20074	6.15042	6.36358	6.14431	6.13226	6.14031	6.42147	6.33869	6.431	6.24754	6.07192	6.40255	6.46934	5.66543	5.83116	6.37864	6.91128	6.12766	5.66979	6.42284	6.55533	5.9208	5.89834	6.53751	6.84431	6.0564	5.80013	6.19861	6.47221	6.23832	5.8124	6.40219	6.99559	6.30845	6.1584	6.30143	6.29213	6.04956	6.06395	6.30921	6.46259	6.24757	6.24757	6.24757	6.24757	6.24757	6.24757
hsa-miR-631	1.0592	0.88167	0.897865	0.824106	1.11418	0.947277	0.936254	0.958683	0.872624	0.940336	1.03403	1.01868	0.886251	0.77663	0.831808	1.12315	0.881101	0.990722	1.10034	0.962851	0.964604	0.781367	0.9497	0.864656	0.923397	0.978632	1.18291	0.897487	0.816071	0.930054	0.858216	1.04883	0.948253	1.07948	1.02967	0.909299	0.934004	1.15446	1.03591	0.983113	0.795142	0.812512	0.991286	0.951483	0.951483	0.951483	0.951483	0.951483	0.951483
hsa-miR-632	0.859485	0.744053	0.907209	0.864157	1.01733	0.945032	0.681881	0.785694	0.801065	0.78122	0.974667	0.844078	0.744837	0.766622	0.837623	0.836816	0.771463	0.841657	1.15794	0.772346	0.795056	0.958807	0.958807	0.807009	0.778322	0.870358	0.861991	0.777483	0.883329	0.691264	0.849683	0.811129	0.802718	0.845477	1.13848	0.752724	0.891693	1.00682	1.02323	0.812939	0.67836	0.839541	0.805272	0.850938	0.850938	0.850938	0.850938	0.850938	0.850938
hsa-miR-633	0.821092	0.694733	0.773354	0.729625	0.719218	0.845613	0.904142	0.770519	0.616534	0.749847	0.717052	0.700954	0.75325	0.752406	0.803015	0.932069	0.709389	0.731319	0.681554	0.822892	0.710719	0.703403	0.781437	0.744858	0.75949	0.731446	0.80948	0.764016	0.816348	0.68911	0.771199	0.748624	0.840975	0.671666	0.761964	0.751469	0.775728	0.746588	0.687239	0.683481	0.808098	0.740473	0.873893	0.757907	0.757907	0.757907	0.757907	0.757907	0.757907
hsa-miR-634	1.55333	1.8095	1.68687	1.55635	1.57814	1.65373	1.49749	1.68233	1.36064	1.54368	1.49597	1.59427	1.65287	1.45525	1.54384	1.57382	1.65968	1.65832	1.45934	1.60901	1.55961	1.48884	1.29789	1.7412	1.47281	1.51154	1.91345	1.66348	1.49976	1.49095	1.51614	1.54258	1.67482	1.60177	1.59674	1.71725	1.47079	1.46297	1.42203	1.75895	1.7158	1.60236	1.51575	1.88792	2.01225	-0.515322	2.12618	2.13514	1.93598
hsa-miR-635	0.739217	0.681784	0.723334	0.937183	0.726079	0.583442	0.750693	0.783413	0.735527	0.696004	0.791648	0.70861	0.712192	0.68712	0.748008	0.774274	0.709804	0.731294	0.851877	0.703716	0.833384	0.724743	0.805347	0.681521	0.722407	0.75862	0.693203	0.801186	0.650475	0.754896	0.715065	0.711836	0.823793	0.721524	0.744131	0.852165	0.699831	0.655331	0.707604	0.782797	0.765155	0.697235	0.766419	0.740366	0.740366	0.740366	0.740366	0.740366	0.740366
hsa-miR-636	1.43662	1.35712	1.34274	1.66203	1.60837	1.72276	1.79475	1.73524	1.61785	1.65606	1.55189	1.81302	1.48281	1.39736	1.90257	1.35087	1.50879	1.37958	1.8595	1.58105	1.5548	1.48606	1.81227	1.60855	1.51106	1.52606	1.62479	1.52012	1.38633	1.56248	1.99803	1.54762	1.4718	1.40937	1.80181	1.74483	1.47415	1.30321	1.60012	1.6377	1.42178	1.75805	1.77534	1.58963	1.58963	1.58963	1.58963	1.58963	1.58963
hsa-miR-637	0.694723	0.788755	0.754556	0.780728	0.693884	0.766892	0.801733	0.741688	0.76457	0.802316	0.780662	0.779723	0.702613	0.711733	0.800452	0.725	0.798793	0.78304	0.789673	0.810056	0.788268	0.735517	0.743544	0.759598	0.745837	0.77336	0.733223	0.771243	0.716727	0.787684	0.792011	0.759128	0.811048	0.708939	0.744418	0.839739	0.766903	0.743841	0.752176	0.768736	0.769651	0.700655	0.748476	0.760502	0.760502	0.760502	0.760502	0.760502	0.760502
hsa-miR-638	6.01392	6.06615	5.90545	6.12318	5.96816	6.00324	6.24075	6.19758	6.17328	6.09472	6.02485	6.24018	5.73268	5.96867	6.3273	5.98389	5.55674	6.05663	6.72315	6.11156	5.44426	5.94024	6.23751	6.2821	5.6946	6.21482	6.6623	6.17535	6.02096	6.03267	6.64512	5.9873	5.42022	5.89218	6.41097	6.29127	6.11169	6.07437	6.28624	5.79996	5.8187	6.07376	6.11525	6.41345	6.30261	6.30908	5.73224	5.70932	5.9942
hsa-miR-639	0.768535	0.803336	0.799412	0.772212	0.881805	0.725381	0.756897	0.814023	0.67154	0.665426	0.806675	0.708199	0.797026	0.751007	0.795956	0.730673	0.761709	0.737094	0.874081	0.754652	0.701032	0.71394	0.817208	0.725856	0.768553	0.86487	0.810257	0.779237	0.76805	0.73076	0.791356	0.886444	0.740083	0.704658	0.755931	0.835062	0.763863	0.70841	0.761382	0.901841	0.742236	0.71523	0.731317	0.769183	0.769183	0.769183	0.769183	0.769183	0.769183
hsa-miR-640	0.668514	0.781867	0.86142	0.75157	0.770505	0.706581	0.790924	0.624317	0.710619	0.743179	0.623143	0.728695	0.703569	0.696031	0.767641	0.756334	0.713619	0.786486	0.688493	0.707063	0.696021	0.671482	0.729149	0.789269	0.768411	0.750007	0.729149	0.712311	0.734063	0.61679	0.7369	0.72366	0.821072	0.716094	0.780405	0.745357	0.672928	0.791281	0.711308	0.726498	0.660003	0.818196	0.717648	0.729886	0.729886	0.729886	0.729886	0.729886	0.729886
hsa-miR-641	0.679863	0.737494	0.80823	0.826328	0.693019	0.734769	0.680991	0.817616	0.756689	0.768049	0.778576	0.786379	0.787553	0.757028	0.692454	0.769942	0.72298	0.782857	0.724154	0.745493	0.761413	0.698725	0.833057	0.745493	0.769374	0.786289	0.6838	0.740899	0.762189	0.741718	0.687676	0.702415	0.770377	0.762189	0.857172	0.76129	0.718032	0.75593	0.700481	0.730015	0.797385	0.715846	0.84527	0.752441	0.752441	0.752441	0.752441	0.752441	0.752441
hsa-miR-643	0.692891	0.845389	0.709475	0.815059	0.796458	0.752676	0.783281	0.678856	0.738802	0.699901	0.807508	0.726284	0.698068	0.809961	0.792448	0.839151	0.696122	0.775907	0.713635	0.792014	0.769455	0.693655	0.708093	0.830816	0.834426	0.693655	0.72975	0.848902	0.718321	0.711356	0.74879	0.834973	0.747049	0.710486	0.732249	0.722142	0.74217	0.88905	0.710202	0.723057	0.74217	0.799204	0.7258	0.756033	0.756033	0.756033	0.756033	0.756033	0.756033
hsa-miR-645	0.895143	1.01933	1.05774	0.930235	0.849508	0.832468	0.942933	0.940718	1.01333	0.616009	0.949761	0.849641	0.879355	1.07621	1.04649	0.873165	0.90783	0.802595	0.862022	0.992984	0.870056	1.1604	0.865373	0.916886	0.824397	0.852495	0.815031	0.843193	0.789377	1.16788	0.860533	0.844986	0.764861	1.26953	0.751707	0.813293	0.817737	1.33309	1.02045	0.924503	0.753543	0.882764	0.769376	0.913569	0.913569	0.913569	0.913569	0.913569	0.913569
hsa-miR-646	0.742131	0.70685	0.70711	0.817392	0.697421	0.679091	0.705616	0.691702	0.768498	0.718379	0.648617	0.715672	0.678526	0.778535	0.775678	0.724244	0.689956	0.651857	0.720435	0.768732	0.675576	0.706918	0.697341	0.811392	0.692988	0.685153	0.697341	0.71878	0.752222	0.714135	0.669545	0.772659	0.717851	0.739217	0.650966	0.765356	0.656164	0.767506	0.695399	0.669696	0.741562	0.739386	0.699838	0.716222	0.716222	0.716222	0.716222	0.716222	0.716222
hsa-miR-647	0.712061	0.732118	0.696538	0.743757	0.760171	0.598218	0.715426	0.689474	0.811421	0.926994	0.729904	0.804474	0.772996	0.653379	0.66597	0.658625	0.783489	0.79608	0.765651	0.726123	0.736697	0.829519	0.763721	0.776646	0.692049	0.703798	0.672074	0.642182	0.805563	0.775663	0.779935	0.687032	0.747899	0.735085	0.72761	0.758948	0.778991	0.664761	0.664761	0.816008	0.769656	0.744153	0.70612	0.737497	0.737497	0.737497	0.737497	0.737497	0.737497
hsa-miR-648	0.620534	1.09945	1.11154	0.977323	1.0945	0.920744	0.987699	0.856438	0.98845	1.01776	1.0188	1.01681	1.0442	0.857743	0.967321	0.659796	1.22359	0.80914	1.18736	0.782895	0.841567	0.919308	0.840834	0.829099	1.08799	1.04105	1.41802	0.807732	0.942313	0.799867	0.951926	0.898618	1.03495	0.973773	1.35305	0.829777	1.05929	1.08483	1.17088	0.808504	0.756298	0.845106	1.22519	0.972392	0.972392	0.972392	0.972392	0.972392	0.972392
hsa-miR-649	0.812956	0.75886	0.791499	0.735444	0.837911	0.875414	0.912635	0.774128	0.756163	0.735041	0.763655	0.848116	0.778897	0.739096	0.723522	0.739961	0.797067	0.829081	0.910413	0.793843	0.836217	0.834375	0.78371	0.739494	0.720149	0.905305	0.753312	0.730054	0.769198	0.809939	0.807543	0.837899	0.777186	0.91379	0.721266	0.863385	0.793236	0.748406	0.833554	0.799577	0.83855	0.739347	0.750989	0.795417	0.795417	0.795417	0.795417	0.795417	0.795417
hsa-miR-650	0.973445	1.01047	0.997295	0.967531	0.980912	0.914627	0.944373	0.980059	0.98682	0.998604	0.940555	0.99544	0.92279	0.971223	1.00409	0.947871	0.866572	0.9176	1.14679	0.937215	0.937215	1.02564	0.990766	0.960877	0.975821	0.914798	1.03062	0.916285	0.89335	0.954509	0.930986	1.00685	0.92687	0.958037	1.18503	1.10535	0.946115	0.93175	0.970507	0.973536	0.897482	0.882768	1.06718	0.971744	0.971744	0.971744	0.971744	0.971744	0.971744
hsa-miR-651	0.815927	0.77925	0.837364	0.844323	0.756591	0.703637	0.706767	0.865588	0.815855	0.843282	0.839228	0.834526	0.80767	0.835693	0.739947	0.804167	0.84737	0.753959	0.781982	0.856732	0.740704	0.803665	0.783878	0.910699	0.758693	0.790174	0.761392	0.822468	0.837907	0.879349	0.785088	0.797277	0.791589	0.808654	0.684326	0.837226	0.82621	0.872878	0.747434	0.764049	0.787704	0.849178	0.722262	0.800276	0.800276	0.800276	0.800276	0.800276	0.800276
hsa-miR-653	0.761185	0.848752	0.761613	0.798615	0.680992	0.552755	0.703636	0.758164	0.796378	0.748744	0.682491	0.730491	0.717332	0.790305	0.671873	0.767576	0.786716	0.75322	0.665891	0.814437	0.68035	0.804296	0.664575	0.767112	0.728801	0.720914	0.702885	0.677226	0.698248	0.741399	0.739186	0.75357	0.683864	0.802253	0.78787	0.673237	0.693357	0.809454	0.791493	0.689597	0.685832	0.826096	0.717032	0.735322	0.735322	0.735322	0.735322	0.735322	0.735322
hsa-miR-654-3p	0.767196	0.672895	0.622715	0.814327	0.674107	0.712756	0.732863	0.804803	0.681944	0.880027	0.859418	0.697174	0.688127	0.74643	0.839915	0.672043	0.738388	0.875098	0.721299	0.715253	0.752728	0.717458	0.784691	0.776976	0.866254	0.664552	0.699823	0.753583	0.751738	0.671507	0.715773	0.672429	0.894679	0.736061	0.782171	0.731486	0.693465	0.696408	0.757516	0.806049	0.803217	0.705218	0.787589	0.747228	0.747228	0.747228	0.747228	0.747228	0.747228
hsa-miR-654-5p	1.17122	1.21128	1.46722	1.45661	1.71137	1.62846	1.42949	1.37247	1.41636	1.48259	1.66729	1.1092	1.34264	1.90584	1.32723	1.08839	1.39041	1.79258	1.66238	1.20242	1.15112	1.8429	1.2922	1.17677	1.43568	1.86855	1.64971	1.32564	1.42116	1.54882	1.63055	1.02808	1.25217	1.64158	1.77382	1.65964	1.57299	1.72976	1.52251	0.918074	1.10756	1.6606	1.479	1.45631	1.45631	1.45631	1.45631	1.45631	1.45631
hsa-miR-655	0.895587	0.808421	0.789208	0.885889	0.826144	0.635997	0.709439	0.893597	0.813318	0.86397	0.789324	0.737527	0.79417	0.948814	0.810353	0.703361	0.756408	0.89307	0.834629	0.752381	0.741559	0.810423	0.977665	0.777959	0.776975	0.835018	0.806488	0.744138	0.70328	0.803479	0.907568	0.80056	0.857955	0.866711	0.794724	0.771386	0.928971	0.791235	0.756569	0.673208	0.913036	0.802355	0.846142	0.809772	0.809772	0.809772	0.809772	0.809772	0.809772
hsa-miR-656	0.833109	0.903916	0.726857	0.849387	0.74665	0.759424	0.848471	0.92235	0.80518	0.822208	0.746011	0.766194	0.719475	0.908338	0.812913	0.814901	0.802972	0.87156	0.820865	0.786357	0.795446	0.8693	0.874981	0.749997	0.830669	0.839759	0.770449	0.88113	0.758809	0.891844	0.786487	0.729344	0.805237	0.85613	0.808809	0.783315	0.874073	0.80049	0.736475	0.738677	0.852258	0.877171	0.85643	0.814355	0.814355	0.814355	0.814355	0.814355	0.814355
hsa-miR-657	0.710488	0.736721	0.815543	0.681227	0.649197	0.828718	0.758699	0.718942	0.770982	0.514982	0.757121	0.739447	0.774745	0.620166	0.767442	0.710236	0.724842	0.691978	0.745533	0.728286	0.718639	0.692108	0.736728	0.811496	0.678843	0.756023	0.652312	0.702485	0.74454	0.82129	0.723512	0.678303	0.776081	0.69092	0.637299	0.782525	0.686853	0.707075	0.67872	0.70976	0.830362	0.73911	0.643182	0.721771	0.721771	0.721771	0.721771	0.721771	0.721771
hsa-miR-658	0.84194	0.787886	0.762533	0.857761	0.812373	0.815131	0.837196	0.777367	0.878161	0.793637	0.883595	0.749093	0.887238	0.82421	0.895872	0.794854	0.783629	0.789673	0.857882	0.831971	0.808635	0.877087	0.818747	0.740183	0.754185	0.903535	0.848306	0.798898	0.818052	0.861682	0.855297	0.790385	0.764845	0.838271	0.854233	0.833809	0.747395	0.841581	0.89977	0.757723	0.776123	0.881689	0.846739	0.82217	0.82217	0.82217	0.82217	0.82217	0.82217
hsa-miR-661	0.634423	0.63759	0.67856	0.710142	0.881149	0.659477	0.795963	0.757954	0.663362	0.765687	0.778822	0.804532	0.637705	0.706588	0.824982	0.693673	0.697978	0.723809	0.701207	0.841481	0.716861	0.689506	0.660124	0.776638	0.672282	0.772586	0.661137	0.780211	0.648989	0.746618	0.653188	0.740319	0.741369	0.69098	0.788609	0.76046	0.660859	0.805201	0.711162	0.658317	0.672267	0.804003	0.721101	0.723657	0.723657	0.723657	0.723657	0.723657	0.723657
hsa-miR-662	0.976788	0.988823	0.935315	1.0178	1.08516	1.08984	1.16608	1.12026	1.11072	1.07162	1.09913	0.998846	0.92385	1.16484	1.19284	1.03284	1.03684	0.953849	1.17184	0.933796	0.953556	1.04172	1.10252	0.942916	1.06908	1.1124	1.31836	0.990636	1.04814	0.940003	1.09705	1.04899	1.01724	1.03011	1.30216	0.974727	1.10977	1.10977	1.25261	0.865777	0.926752	1.08968	1.15444	1.05997	1.05997	1.05997	1.05997	1.05997	1.05997
hsa-miR-665	0.847432	0.824319	0.763912	0.873608	0.809375	0.685868	0.978333	0.841689	0.916696	0.857603	0.793266	0.898767	0.859006	0.757181	0.803729	0.80276	0.918162	0.730997	0.912343	0.826167	0.831597	0.752322	0.866348	0.787073	0.848972	0.81205	0.958654	0.885376	0.8762	0.780268	0.857847	0.862853	0.735222	0.74273	0.942935	0.896557	0.762	0.754927	0.95602	0.867108	0.882362	0.789047	0.778072	0.835283	0.835283	0.835283	0.835283	0.835283	0.835283
hsa-miR-668	0.611982	0.74419	0.805508	0.700959	0.684361	0.614428	0.780423	0.727332	0.765284	0.729329	0.741319	0.719341	0.632428	0.693474	0.702786	0.787629	0.682093	0.791768	0.740034	0.773374	0.658774	0.707364	0.650522	0.835717	0.72295	0.695446	0.705531	0.78183	0.636448	0.701367	0.691309	0.766286	0.780001	0.729712	0.662964	0.749328	0.726643	0.774961	0.688289	0.746102	0.663824	0.783438	0.618608	0.71832	0.71832	0.71832	0.71832	0.71832	0.71832
hsa-miR-671-3p	0.701696	0.794904	0.721238	0.768787	0.80625	0.621613	0.776098	0.645155	0.638712	0.822948	0.771837	0.887961	0.66227	0.699098	0.686822	0.783142	0.717984	0.730261	0.700042	0.855866	0.709975	0.676818	0.670187	0.827446	0.710923	0.74029	0.675871	0.865522	0.686961	0.703272	0.676659	0.822598	0.688678	0.70413	0.719583	0.859647	0.662993	0.721893	0.6707	0.834317	0.663958	0.728426	0.729358	0.733286	0.733286	0.733286	0.733286	0.733286	0.733286
hsa-miR-671-5p	2.87317	2.95549	2.96802	2.92264	3.08428	2.96164	3.0295	2.95983	2.95777	2.85103	3.00186	3.03068	2.49822	2.97632	3.07225	2.98031	2.43746	3.21296	3.46001	2.81153	2.34583	2.92815	3.10726	3.04248	2.67891	3.38547	3.36794	3.02735	2.9281	2.92034	3.42822	2.97772	2.32794	2.81567	3.23825	3.27956	3.04307	3.1214	3.28107	2.71327	2.60554	2.77143	2.86642	2.96163	2.96163	2.96163	2.96163	2.96163	2.96163
hsa-miR-760	1.73224	1.46909	1.64973	1.48514	1.78268	1.55847	1.39353	1.39974	1.67995	1.48582	1.79438	1.33844	1.21015	1.65996	1.67896	1.40179	1.23391	1.54196	2.56829	1.31991	1.10403	2.25063	1.61463	1.31364	1.26079	2.01863	1.75437	1.36064	1.33752	1.33542	1.65067	1.62965	1.23173	1.49514	2.58172	1.27698	1.55296	2.15821	1.87326	1.34053	1.02457	1.73324	1.7175	1.5855	1.5855	1.5855	1.5855	1.5855	1.5855
hsa-miR-765	3.64511	3.61513	3.5941	3.71577	3.64096	3.63395	3.73076	3.60524	3.65266	3.68684	3.58115	3.44976	3.50879	4.17362	3.67409	3.20544	3.21725	4.06191	3.8621	3.38879	3.24114	3.9598	3.67504	3.27654	3.26826	4.20989	4.13155	3.52766	3.27511	3.8102	3.74532	3.31836	3.18023	3.95043	4.33972	3.83847	3.5116	3.75943	3.69768	3.33127	3.24525	3.74878	4.03037	3.64732	3.64732	3.64732	3.64732	3.64732	3.64732
hsa-miR-767-3p	0.696423	0.954036	0.784074	0.864256	0.824535	0.853045	0.891586	0.825085	0.718437	0.807135	0.74376	0.849078	0.826188	0.846092	0.681882	0.887891	0.743585	0.847087	0.834149	0.813057	0.793167	0.745433	0.813057	0.813057	0.872725	0.727532	0.937365	0.877175	0.822431	0.849803	0.720311	0.831906	0.749789	0.836117	0.827695	0.793907	0.709119	0.848117	0.849459	0.836013	0.791168	0.833316	0.856157	0.814299	0.814299	0.814299	0.814299	0.814299	0.814299
hsa-miR-767-5p	0.819535	0.831307	0.803779	0.697183	0.755407	0.737583	0.805161	0.760673	0.798781	0.84156	0.789083	0.742641	0.772054	0.860296	0.732204	0.778696	0.823291	0.792929	0.78344	0.775397	0.780402	0.828448	0.842462	0.815436	0.738362	0.753376	0.751374	0.711906	0.819254	0.775587	0.831081	0.7674	0.819254	0.789233	0.771948	0.79842	0.812208	0.807975	0.750008	0.706053	0.789892	0.829058	0.79096	0.784967	0.784967	0.784967	0.784967	0.784967	0.784967
hsa-miR-769-3p	0.935279	0.940569	0.906343	0.840196	0.981622	0.889023	0.951853	0.881155	0.910294	0.834756	1.011	0.962811	0.910381	0.829061	0.971371	0.880421	0.903961	0.927501	0.946761	0.888279	0.88339	0.943687	0.922502	0.887464	0.840205	0.924946	1.0431	0.940909	0.930405	0.906772	0.913774	0.976797	0.821866	0.868258	0.975046	0.977924	0.945286	0.952791	0.922607	0.826369	0.845185	0.921657	0.941523	0.916122	0.916122	0.916122	0.916122	0.916122	0.916122
hsa-miR-769-5p	1.06654	1.13004	1.13468	1.20432	1.04261	1.09353	1.093	1.10873	1.14231	1.15568	1.11155	1.07122	1.24532	1.17159	1.04528	1.11492	1.20914	1.076	1.00021	1.12217	1.18591	1.10328	1.12335	1.10446	1.16348	1.02419	1.10446	1.05174	1.11364	1.00489	1.09189	1.13037	1.12535	1.23327	1.18056	0.986246	1.0513	1.09781	1.15765	1.19231	1.21334	1.05949	1.17413	1.11628	1.11628	1.11628	1.11628	1.11628	1.11628
hsa-miR-770-5p	1.02831	0.921235	0.905996	0.976074	0.907174	0.927137	1.00052	1.01046	0.989728	0.963053	0.877485	1.0277	0.967144	0.88842	1.03981	1.02511	0.883229	0.863332	0.942921	1.00666	0.978205	0.851451	1.01959	0.883355	0.891978	0.960097	1.04632	0.967957	0.978856	0.929314	1.00165	1.01155	0.892652	0.859954	0.995701	1.14035	0.891585	0.915537	0.929096	0.957483	0.944242	0.902422	0.959771	0.954622	0.954622	0.954622	0.954622	0.954622	0.954622
hsa-miR-802	0.772877	0.773793	0.814999	0.786777	0.789597	0.709285	0.725391	0.749202	0.799	0.752887	0.644031	0.693657	0.716673	0.773754	0.780199	0.812422	0.743373	0.819787	0.710229	0.706326	0.758842	0.829893	0.743396	0.748545	0.746485	0.80312	0.713534	0.686502	0.768272	0.763678	0.742546	0.709471	0.765516	0.808698	0.805941	0.672362	0.749638	0.811632	0.721258	0.782994	0.762611	0.751806	0.797891	0.75568	0.75568	0.75568	0.75568	0.75568	0.75568
hsa-miR-874	3.23684	3.22919	3.35725	3.43716	3.57707	3.56542	3.64156	3.52438	3.48719	3.42203	3.52768	3.66712	2.8054	3.39586	4.04436	3.24572	2.64643	3.37315	4.37744	3.54326	2.80931	3.10852	4.08286	3.49339	2.94229	3.41284	4.16214	3.43056	2.83304	3.38176	4.209	3.67695	2.84375	3.23535	3.93286	3.63165	3.34005	3.32485	3.69751	3.17199	3.44567	3.37684	3.64934	4.4914	4.19902	4.35536	1.77725	1.77725	4.22965
hsa-miR-875-3p	0.65365	0.703084	0.830512	0.760973	0.818766	0.824972	0.79141	0.825191	0.711108	0.745722	0.889474	0.820546	0.791802	0.681616	0.687205	0.846097	0.71036	0.810965	0.872446	0.772339	0.778493	0.763724	0.862181	0.748955	0.788338	0.735417	0.771108	0.775031	0.786376	0.860114	0.764821	0.769359	0.772762	0.719444	0.772762	0.81204	0.824823	0.779652	0.701845	0.902582	0.79916	0.705266	0.699274	0.777357	0.777357	0.777357	0.777357	0.777357	0.777357
hsa-miR-875-5p	0.821938	0.70544	0.787497	0.828097	0.861449	0.996755	0.786103	0.926423	0.720308	0.775055	0.684777	0.743888	0.731837	0.869221	0.858375	0.8644	0.780042	0.845118	0.771606	0.716289	0.86107	0.913927	0.842685	0.818555	0.780636	0.747314	0.784083	0.744641	0.708932	0.751782	0.839268	0.785705	0.959785	0.886582	0.787491	0.715421	0.842167	0.756139	0.812581	0.819199	1.01719	0.740658	0.767235	0.808201	0.808201	0.808201	0.808201	0.808201	0.808201
hsa-miR-876-3p	0.776568	0.688535	0.772933	0.785841	0.77904	0.87669	0.701988	0.766377	0.892779	0.922014	0.801718	0.706876	0.760969	0.898067	0.885943	0.741384	0.754441	0.795477	0.829052	0.823524	0.782317	0.781172	0.792619	0.900215	0.797197	0.770871	0.72394	0.806341	0.816315	0.857317	0.808558	0.743175	0.727661	0.780853	0.831829	0.768836	0.882525	0.770784	0.729466	0.701442	0.818891	0.896295	0.80745	0.796331	0.796331	0.796331	0.796331	0.796331	0.796331
hsa-miR-876-5p	0.851751	0.784715	0.848662	0.828621	0.766032	0.636548	0.790426	0.844674	0.86216	0.906885	0.820023	0.710125	0.767181	0.913772	0.792637	0.77947	0.861983	0.895339	0.780348	0.874113	0.855008	0.838026	0.77222	0.884727	0.769036	0.774343	0.732949	0.736695	0.800271	0.850916	0.821822	0.756092	0.854149	0.817512	0.862769	0.810751	0.756965	0.876235	0.868692	0.699546	0.852444	0.79408	0.84373	0.812328	0.812328	0.812328	0.812328	0.812328	0.812328
hsa-miR-885-3p	0.979921	0.841475	0.989626	1.15071	0.933882	0.976633	1.02321	0.825603	1.10668	0.902899	1.06216	1.0284	0.901201	0.895312	0.994244	0.863513	0.9542	1.16855	1.03664	0.917758	0.891434	1.19258	1.05148	0.876693	0.82931	1.08202	1.00094	0.875611	0.919631	1.1331	1.03601	0.900938	0.750786	1.28325	0.938928	0.816349	0.961236	1.26826	0.988436	0.94442	0.787514	1.13358	0.955203	0.981258	0.981258	0.981258	0.981258	0.981258	0.981258
hsa-miR-885-5p	1.62384	1.59193	1.71135	1.56269	1.66651	1.44573	1.45532	1.62538	1.59213	1.67513	1.75566	1.60725	1.52856	1.51818	1.63925	1.60033	1.57612	1.871	1.52856	1.6264	1.61137	1.51369	1.61763	1.61513	1.70279	1.63141	1.55376	1.57462	1.55584	1.58439	1.52428	1.55283	1.88645	1.60318	1.58514	1.62482	1.55083	1.69273	1.56876	1.59249	1.55682	1.68987	1.59692	1.42437	1.52647	1.58397	1.74705	1.70467	1.6786
hsa-miR-887	1.32507	1.21509	1.39956	1.62622	1.60552	1.69847	1.75676	1.6807	1.60543	1.45919	1.44867	1.51128	1.387	1.35149	1.72789	1.3071	1.26982	1.40831	2.24543	1.05059	1.20889	1.62817	1.75224	1.23028	1.58367	1.72914	2.02434	1.27927	1.2548	1.07599	1.63144	1.70826	1.60288	1.44583	2.19776	1.32381	1.56036	1.47199	1.90292	1.24618	1.36849	1.32225	2.0406	1.53004	1.53004	1.53004	1.53004	1.53004	1.53004
hsa-miR-889	0.752454	0.757226	0.776524	0.850355	0.623146	0.811919	0.805959	0.809015	0.746093	0.779989	0.725046	0.802567	0.694849	0.790835	0.686316	0.792968	0.798301	0.787636	0.782303	0.740117	0.846106	0.713893	0.804585	0.719357	0.760878	0.791473	0.759786	0.814882	0.704456	0.847816	0.744171	0.749983	0.735453	0.792603	0.747077	0.799802	0.756776	0.797046	0.700258	0.806679	0.780453	0.763761	0.731485	0.766586	0.766586	0.766586	0.766586	0.766586	0.766586
hsa-miR-890	0.828667	0.79056	0.820844	0.665673	0.702825	0.878413	0.656313	0.708437	0.720841	0.677059	0.847149	0.667138	0.743065	0.865795	0.742024	0.762826	0.723303	0.685859	0.841873	0.735454	0.691747	0.683977	0.877259	0.685919	0.726712	0.845207	0.78596	0.67067	0.769264	0.725445	0.811399	0.72713	0.67994	0.73977	0.908308	0.712978	0.706574	0.740503	0.782161	0.89559	0.651349	0.733127	0.81389	0.753965	0.753965	0.753965	0.753965	0.753965	0.753965
hsa-miR-891a	0.606965	0.740648	0.757881	0.739623	0.782499	0.723199	0.678775	0.709928	0.669496	0.821524	0.680736	0.705916	0.623403	0.715084	0.725271	0.801672	0.759906	0.733421	0.689617	0.814313	0.726421	0.722758	0.655008	0.791425	0.700785	0.671488	0.672403	0.798919	0.644399	0.690554	0.703598	0.752764	0.73972	0.713632	0.710622	0.728502	0.674721	0.728502	0.639047	0.776999	0.658495	0.746101	0.803636	0.718856	0.718856	0.718856	0.718856	0.718856	0.718856
hsa-miR-891b	0.775092	0.735155	0.753828	0.797808	0.742307	0.860957	0.82495	0.723255	0.776491	0.836865	0.639854	0.824346	0.746646	0.85582	0.787955	0.81156	0.714189	0.710254	0.70632	0.796182	0.782775	0.709875	0.740879	0.910977	0.717417	0.720769	0.778585	0.853884	0.752914	0.780451	0.725377	0.852966	0.712527	0.730885	0.748325	0.794227	0.769413	0.766008	0.812105	0.720115	0.683899	0.863822	0.748907	0.769298	0.769298	0.769298	0.769298	0.769298	0.769298
hsa-miR-892a	0.939789	0.893708	0.736013	0.752959	0.86184	0.747557	0.756624	0.792406	0.813857	0.713464	0.811428	0.773025	0.834922	0.915934	0.808524	0.72023	0.72023	0.86405	0.775756	0.82965	0.758357	0.866526	0.833338	0.776795	0.792775	0.794004	0.760816	0.824025	0.783284	0.803133	0.740454	0.78224	0.901329	0.756124	0.821936	0.751193	0.848727	0.871439	0.725029	0.714873	0.783911	0.886437	0.83344	0.801337	0.801337	0.801337	0.801337	0.801337	0.801337
hsa-miR-892b	1.63216	1.49478	1.76267	1.51805	1.81625	1.61016	1.43203	1.43301	1.52211	1.48554	1.74574	1.28849	1.31616	1.44952	1.60842	1.51833	1.34028	1.25303	2.85335	1.20581	1.22388	2.47178	1.7028	1.13532	1.25641	1.81485	1.8284	1.23086	1.39016	1.13543	1.47404	1.50328	1.95193	1.35399	2.58759	1.20637	1.57326	2.2993	2.05358	1.19182	1.3077	1.67094	1.38375	1.58729	1.58729	1.58729	1.58729	1.58729	1.58729
hsa-miR-920	0.746766	0.68614	0.732417	0.711323	0.810481	0.854813	0.702084	0.756174	0.661415	0.729357	0.779301	0.700063	0.696333	0.802662	0.700063	0.838105	0.762555	0.702862	0.74017	0.73136	0.70087	0.713486	0.768157	0.772363	0.681946	0.828085	0.746079	0.784945	0.669888	0.751822	0.715213	0.833758	0.720443	0.70301	0.764026	0.705035	0.74886	0.830683	0.759692	0.718511	0.717289	0.776446	0.686536	0.742347	0.742347	0.742347	0.742347	0.742347	0.742347
hsa-miR-921	0.764975	0.626389	0.832279	0.767418	0.869532	0.754325	0.813479	0.712074	0.844239	0.750747	0.738068	0.851959	0.781818	0.800523	0.74254	0.801458	0.822032	0.707002	0.653696	0.798749	0.676044	0.769582	0.79372	0.882229	0.761535	0.725327	0.753489	0.838962	0.709788	0.805719	0.825665	0.809518	0.710738	0.70124	0.759178	0.835571	0.795846	0.802295	0.676907	0.729125	0.739706	0.791969	0.790675	0.769853	0.769853	0.769853	0.769853	0.769853	0.769853
hsa-miR-922	0.51922	0.758336	0.6832	0.692672	0.727139	0.763968	0.789999	0.74899	0.701937	0.779222	0.707761	0.716028	0.654883	0.817935	0.736409	0.733012	0.695646	0.726218	0.64356	0.850486	0.704868	0.674166	0.667148	0.800485	0.681184	0.628551	0.717149	0.788624	0.683142	0.750651	0.762254	0.734829	0.635675	0.683142	0.685252	0.738004	0.706224	0.765393	0.656533	0.686095	0.653449	0.862033	0.659612	0.715318	0.715318	0.715318	0.715318	0.715318	0.715318
hsa-miR-924	0.908859	0.825893	0.918297	0.971201	0.727697	0.81414	0.852355	0.890044	0.809321	0.88465	0.852624	0.834716	0.877424	0.862934	0.830903	0.750827	0.84463	1.05054	0.822514	0.743682	0.940843	0.894618	0.778586	0.844621	0.943673	0.906882	0.82198	0.769693	0.869677	0.989485	0.860195	0.770555	0.905878	0.888639	0.821408	0.814458	0.895541	0.918076	0.981596	0.764624	0.779528	0.808986	0.915489	0.859268	0.859268	0.859268	0.859268	0.859268	0.859268
hsa-miR-933	1.84403	1.9122	1.91802	1.93436	1.80157	1.73652	1.78685	1.81475	1.83387	1.80443	1.80775	2.00196	1.82069	1.78443	1.79505	1.89143	1.98693	1.70839	1.68628	1.80878	1.83831	1.67979	1.75205	1.94788	1.85696	1.72175	2.06832	2.0977	1.86512	1.81226	1.75789	1.8553	1.70276	1.76242	1.81906	1.88654	1.76272	1.7056	1.78145	2.01892	1.76604	1.90637	1.84849	1.82459	1.74978	1.71923	1.9694	1.93739	1.81801
hsa-miR-934	0.558945	0.788175	0.913592	0.873389	0.924081	0.76452	0.718332	0.724416	0.809522	0.948787	0.850412	0.793082	0.886715	0.671853	1.00696	0.83842	0.754644	0.752673	0.744788	0.989299	0.822563	0.690833	0.679779	0.930343	0.769134	0.827169	0.739656	1.00187	0.846976	0.714633	0.746003	0.826389	0.735219	0.778354	0.79894	0.928706	0.732543	0.87333	0.75161	0.900666	0.757187	0.870154	0.64175	0.806609	0.806609	0.806609	0.806609	0.806609	0.806609
hsa-miR-935	0.791593	0.480604	0.744113	0.630737	0.765356	0.667345	0.728608	0.727197	0.668366	0.693326	0.587651	0.695248	0.75674	0.667108	0.685868	0.791134	0.607701	0.672319	0.564969	0.769687	0.632805	0.675365	0.667313	0.763936	0.670764	0.663862	0.597146	0.739151	0.692951	0.607482	0.621342	0.702191	0.682556	0.695261	0.699881	0.742344	0.599592	0.723325	0.648142	0.649374	0.589508	0.796185	0.696921	0.680159	0.680159	0.680159	0.680159	0.680159	0.680159
hsa-miR-936	1.25595	1.35495	1.51232	1.48882	1.52035	1.53215	1.47608	1.43506	1.38257	1.45346	1.571	1.56919	1.64452	1.29208	1.736	1.31539	1.05173	1.25351	1.74497	1.53819	1.5292	1.37732	1.70086	1.07265	1.1769	1.37282	1.83746	1.55275	1.51605	1.32391	1.73288	1.24318	0.988324	1.37128	1.86565	1.70055	1.45428	1.36577	1.5987	1.132	1.15205	1.3506	1.87232	1.45354	1.45354	1.45354	1.45354	1.45354	1.45354
hsa-miR-938	0.77233	0.747651	0.72883	0.648459	0.705531	0.931057	0.765118	0.726174	0.735788	0.741828	0.592122	0.855408	0.700556	0.664233	0.691953	0.654674	0.827688	0.706292	0.783717	0.700362	0.755991	0.794313	0.704071	0.760936	0.779479	0.718905	0.670693	0.759391	0.672089	0.772143	0.674051	0.829036	0.724078	0.653452	0.800589	0.808883	0.758996	0.721836	0.622487	0.828078	0.696745	0.705556	0.745436	0.735554	0.735554	0.735554	0.735554	0.735554	0.735554
hsa-miR-940	4.47963	4.54542	4.50687	4.75383	4.65352	4.81017	4.86068	4.87262	4.69768	4.78493	4.631	5.20389	4.57081	4.60736	4.94412	4.67114	4.20838	4.46659	4.8368	5.02562	4.56654	4.41751	4.96473	5.0745	4.33098	4.41351	4.71957	4.86709	4.74966	4.63148	5.16329	4.8883	4.27013	4.42543	4.51633	4.96921	4.60935	4.53084	4.84602	4.60717	4.65514	4.62021	4.67266	4.7069	4.7218	4.78861	4.67805	4.67805	4.58072
hsa-miR-941	0.689058	0.831943	0.708998	0.790527	0.686112	0.787902	0.696344	0.744629	0.776381	0.728753	0.672603	0.729869	0.690899	0.720639	0.783196	0.749354	0.827294	0.706282	0.693975	0.85072	0.721283	0.702651	0.735011	0.741875	0.731089	0.73403	0.685001	0.819342	0.678239	0.756915	0.771452	0.778294	0.693632	0.715012	0.689357	0.787602	0.713048	0.793859	0.657981	0.789169	0.753556	0.755155	0.653733	0.737198	0.737198	0.737198	0.737198	0.737198	0.737198
hsa-miR-942	0.879293	0.86273	0.849864	0.889813	0.913845	0.720722	0.773941	0.732151	0.84089	0.86264	0.821372	0.854308	0.790017	0.986414	0.785613	0.820842	0.813796	0.797943	0.802347	0.753411	0.888997	0.840641	0.816937	0.745826	0.807456	0.908909	0.888997	0.770101	0.800586	0.822498	0.895853	0.768196	0.906333	0.877753	0.810113	0.709758	0.868826	0.825006	0.850548	0.778308	0.908245	0.814334	0.898895	0.831119	0.831119	0.831119	0.831119	0.831119	0.831119
hsa-miR-943	0.804224	0.747823	0.649083	0.497203	0.741706	0.607286	0.813881	0.772932	0.783092	0.676068	0.684417	0.786105	0.688603	0.663067	0.791908	0.741997	0.708336	0.673514	0.600387	0.729624	0.666307	0.595348	0.66849	0.830059	0.779841	0.696874	0.687049	0.767073	0.632274	0.701447	0.679276	0.884135	0.706768	0.645577	0.636708	0.783364	0.681229	0.762679	0.595869	0.747412	0.702522	0.695442	0.689765	0.706861	0.706861	0.706861	0.706861	0.706861	0.706861
hsa-miR-944	1.1039	0.913458	1.00942	1.08712	1.06443	1.15599	0.954739	0.938153	0.922707	1.0124	1.11887	0.999954	1.12845	1.07394	0.92013	1.16609	1.15376	0.942195	0.816294	1.07867	0.979317	1.07651	0.947998	0.945839	1.16939	0.928559	1.07543	1.00892	1.18664	1.00025	0.836404	0.968175	1.07567	1.06614	1.05833	0.922003	1.01501	1.00327	1.01735	0.952171	1.04298	1.17636	1.07639	1.02549	1.02549	1.02549	1.02549	1.02549	1.02549
hsa-miR-95	0.904879	0.840081	0.875861	0.980023	0.983705	0.966226	0.933091	0.956111	0.913865	0.896378	0.887446	0.925867	0.93506	0.951403	0.915653	0.848238	0.914632	0.89216	0.987154	0.871905	0.939378	0.925688	0.862126	0.921776	0.898307	0.97067	0.980449	0.903775	0.855061	1.01176	0.928944	0.894033	0.947618	0.907835	0.922449	0.951245	0.930852	0.85951	0.877856	0.949975	0.934688	0.920596	0.943617	0.920755	0.920755	0.920755	0.920755	0.920755	0.920755
